# Supplementary material for: Gene evolutionary trajectories in Mycobacterium tuberculosis reveal temporal signs of selection
Source: Proc Natl Acad Sci U S A. 2022 Apr 22;119(17):e2113600119. doi: 10.1073/pnas.2113600119 (PMC9173582; doi:10.1073/pnas.2113600119)
Supplement: Supplementary File [file pnas.2113600119.sd01.xlsx]

## Sheet: Dataset S1
Accession number	Main phylogenetic lineage	Used for
ERR015582	A3	General analysis
ERR015614	lineage2.2.9	General analysis
ERR015615	lineage3.1.1	General analysis
ERR016861	A4	General analysis
ERR023737	lineage4.10	General analysis
ERR023740	lineage4.1.2	General analysis
ERR025848	lineage4.1.2	General analysis
ERR028614	lineage4.1.2	General analysis
ERR028621	lineage4.10	General analysis
ERR028622	lineage4.1.2	General analysis
ERR028624	lineage4.1.2	General analysis
ERR028625	lineage4.1.2	General analysis
ERR028627	lineage4.1.2	General analysis
ERR029201	lineage4.10	General analysis
ERR036187	lineage4.3.4	General analysis
ERR036190	lineage4.3.2	General analysis
ERR036192	lineage4.3.4	General analysis
ERR036193	lineage3.1.1	General analysis
ERR036196	lineage4.3.4	General analysis
ERR036202	lineage4.3.4	General analysis
ERR036204	lineage4.10	General analysis
ERR036206	lineage4.3.4	General analysis
ERR036210	lineage3.1.1	General analysis
ERR036212	lineage4.3.4	General analysis
ERR036215	lineage4.10	General analysis
ERR036221	lineage4.1.1	General analysis
ERR036228	lineage4.3.4	General analysis
ERR036236	lineage1.1.3	General analysis
ERR037470	lineage4.3.4	General analysis
ERR037472	lineage4.3.4	General analysis
ERR037473	lineage1.1.2	General analysis
ERR037474	lineage4.3.4	General analysis
ERR037477	lineage4.6.1	General analysis
ERR037485	lineage4.3.4	General analysis
ERR037487	lineage4.3.4	General analysis
ERR037490	lineage4.3.4	General analysis
ERR037491	lineage1.1.2	General analysis
ERR037493	lineage4.3.4	General analysis
ERR037495	lineage4.10	General analysis
ERR037498	lineage4.3.4	General analysis
ERR037499	lineage4.3.4	General analysis
ERR037503	lineage4.3.4	General analysis
ERR037516	lineage4.3.4	General analysis
ERR037527	lineage4.3.4	General analysis
ERR037529	lineage4.3.4	General analysis
ERR037531	lineage4.3.2	General analysis
ERR037538	lineage4.3.4	General analysis
ERR037540	lineage4.10	General analysis
ERR037541	lineage4.4.1	General analysis
ERR037543	lineage4.10	General analysis
ERR037545	lineage4.3.4	General analysis
ERR037546	lineage3	General analysis
ERR037550	lineage4.10	General analysis
ERR037554	lineage4.3.4	General analysis
ERR038253	lineage4.1.1	General analysis
ERR038258	lineage1.2.2	General analysis
ERR038260	lineage3.1.2	General analysis
ERR038262	lineage3.1.2	General analysis
ERR038267	lineage4.2.2	General analysis
ERR038277	lineage4.1.1	General analysis
ERR038282	lineage4.4.1	General analysis
ERR038287	lineage3	General analysis
ERR038289	lineage4.3.3	General analysis
ERR038291	lineage4.2.2	General analysis
ERR038736	lineage4.3.4	General analysis
ERR038738	lineage4.6.1	General analysis
ERR038741	lineage4.2.2	General analysis
ERR038742	lineage4.10	General analysis
ERR038743	lineage3	General analysis
ERR038744	lineage4.3.4	General analysis
ERR038747	lineage4.10	General analysis
ERR038748	lineage4.6.1	General analysis
ERR038749	lineage4.6.1	General analysis
ERR038751	lineage4.1.1	General analysis
ERR039326	lineage4.1.1	General analysis
ERR039327	lineage4.1.1	General analysis
ERR039330	lineage4.3.4	General analysis
ERR039331	lineage3	General analysis
ERR039333	lineage3	General analysis
ERR039337	lineage4.3.1	General analysis
ERR039339	lineage4.10	General analysis
ERR039341	lineage4.10	General analysis
ERR039345	lineage4.2.2	General analysis
ERR040089	lineage3.1.1	General analysis
ERR040092	lineage3.1.1	General analysis
ERR040112	lineage4.3.4	General analysis
ERR040114	lineage3.1.2	General analysis
ERR040118	lineage3	General analysis
ERR040119	lineage3.1.2	General analysis
ERR040120	lineage4.3.4	General analysis
ERR040121	lineage1.1.2	General analysis
ERR040122	lineage4.10	General analysis
ERR040125	lineage4.6.1	General analysis
ERR040128	lineage4.4.1	General analysis
ERR040133	lineage3.1.1	General analysis
ERR040135	lineage4.6.1	General analysis
ERR040138	lineage4.10	General analysis
ERR040142	lineage4.3.4	General analysis
ERR046731	lineage4.1.1	General analysis
ERR046742	lineage4.1.1	General analysis
ERR046757	lineage4.10	General analysis
ERR046767	lineage4.10	General analysis
ERR046776	lineage4.10	General analysis
ERR046779	lineage3	General analysis
ERR046796	lineage4.10	General analysis
ERR046802	lineage3.1.2	General analysis
ERR046803	lineage3	General analysis
ERR046804	lineage3	General analysis
ERR046805	lineage3	General analysis
ERR046807	lineage3	General analysis
ERR046808	lineage3	General analysis
ERR046812	lineage3	General analysis
ERR046814	lineage3	General analysis
ERR046815	lineage3.1.2	General analysis
ERR046816	lineage3.1.2	General analysis
ERR046817	lineage4.10	General analysis
ERR046823	lineage1.2.2	General analysis
ERR046831	lineage4.10	General analysis
ERR046832	lineage1.1.2	General analysis
ERR046833	lineage4.10	General analysis
ERR046834	lineage4.6.2	General analysis
ERR046835	lineage4.4.1	General analysis
ERR046836	lineage4.3.4	General analysis
ERR046838	lineage4.6.2	General analysis
ERR046844	lineage1.2.2	General analysis
ERR046846	lineage3	General analysis
ERR046849	lineage1.1.2	General analysis
ERR046855	lineage1.1.2	General analysis
ERR046857	lineage3.1.1	General analysis
ERR046862	lineage3	General analysis
ERR046864	lineage4.1.1	General analysis
ERR046868	lineage4.1.1	General analysis
ERR046870	lineage4.3.4	General analysis
ERR046872	lineage4.1.2	General analysis
ERR046874	lineage4.1.2	General analysis
ERR046880	lineage1.2.2	General analysis
ERR046883	lineage3	General analysis
ERR046884	lineage4.3.4	General analysis
ERR046887	lineage4.3.3	General analysis
ERR046889	lineage3.1.1	General analysis
ERR046892	lineage4.4.2	General analysis
ERR046902	lineage4.1.1	General analysis
ERR046905	lineage1.1.2	General analysis
ERR046918	lineage5	General analysis
ERR046931	lineage4.1.1	General analysis
ERR046934	lineage3	General analysis
ERR046937	lineage4.1.2	General analysis
ERR046938	lineage2.2	General analysis
ERR046955	lineage4.1.2	General analysis
ERR046978	lineage1.1.2	General analysis
ERR046980	lineage4.1.1	General analysis
ERR046982	lineage3.1.1	General analysis
ERR046987	lineage3	General analysis
ERR046995	lineage4.10	General analysis
ERR046996	lineage4.6.2	General analysis
ERR046997	lineage4	General analysis
ERR046998	lineage4.10	General analysis
ERR047000	lineage4.1.1	General analysis
ERR047001	lineage1.1.2	General analysis
ERR047003	lineage2.2	General analysis
ERR047014	lineage4.3.3	General analysis
ERR047015	lineage4.10	General analysis
ERR047880	lineage1.1.1	General analysis
ERR067579	lineage4.10	General analysis
ERR067585	lineage4.3.3	General analysis
ERR067591	lineage4.3.3	General analysis
ERR067598	lineage2.2.9	General analysis
ERR067600	lineage2.2.10	General analysis
ERR067601	lineage4.3.3	General analysis
ERR067606	lineage4.2.1	General analysis
ERR067610	lineage2.2.10	General analysis
ERR067612	lineage4.3.3	General analysis
ERR067616	lineage4.1.2	General analysis
ERR067617	lineage4.1.2	General analysis
ERR067624	lineage4.3.3	General analysis
ERR067629	lineage4.2.1	General analysis
ERR067632	lineage4.2.1	General analysis
ERR067634	lineage4.3.3	General analysis
ERR067640	lineage4.10	General analysis
ERR067655	lineage2.2.7	General analysis
ERR067657	lineage4.2.1	General analysis
ERR067658	lineage4.3.3	General analysis
ERR067661	lineage4.2.1	General analysis
ERR067664	lineage4.3.3	General analysis
ERR067670	lineage4.1.2	General analysis
ERR067676	lineage4.10	General analysis
ERR067677	lineage4.2.1	General analysis
ERR067678	lineage4.10	General analysis
ERR067680	lineage4.10	General analysis
ERR067689	lineage2.2.10	General analysis
ERR067693	lineage4.3.4	General analysis
ERR067708	lineage4.10	General analysis
ERR067719	lineage4.10	General analysis
ERR067725	lineage4.2.1	General analysis
ERR067726	lineage4.10	General analysis
ERR067731	lineage4.2.1	General analysis
ERR067740	lineage2.2.10	General analysis
ERR067753	lineage4.2.1	General analysis
ERR067756	lineage4.10	General analysis
ERR067767	lineage4.3.3	General analysis
ERR072021	lineage3	General analysis
ERR072023	lineage3	General analysis
ERR072031	lineage3	General analysis
ERR072043	lineage3	General analysis
ERR072049	lineage4.2.2	General analysis
ERR072052	lineage3	General analysis
ERR072054	lineage3	General analysis
ERR072059	lineage3.1.2	General analysis
ERR072060	lineage3	General analysis
ERR072067	lineage3	General analysis
ERR072068	lineage3	General analysis
ERR072069	lineage3	General analysis
ERR072071	lineage3	General analysis
ERR072073	lineage3	General analysis
ERR072085	lineage3	General analysis
ERR072086	lineage1.1.3	General analysis
ERR072088	lineage4.1.1	General analysis
ERR072091	lineage3	General analysis
ERR072093	lineage4.10	General analysis
ERR072098	lineage4.1.2	General analysis
ERR072108	lineage3.1.1	General analysis
ERR108138	lineage4.1.2	General analysis
ERR108424	lineage4.10	General analysis
ERR108427	lineage4.10	General analysis
ERR108432	lineage4.10	General analysis
ERR108433	lineage2.2.10	General analysis
ERR108442	lineage4.10	General analysis
ERR108444	lineage4.1.2	General analysis
ERR108445	lineage4.1.2	General analysis
ERR108446	lineage4.3.3	General analysis
ERR108448	lineage4.10	General analysis
ERR108449	lineage4.1.2	General analysis
ERR108456	lineage4.2.1	General analysis
ERR108457	lineage4.10	General analysis
ERR108459	lineage4.1.2	General analysis
ERR108460	lineage4.10	General analysis
ERR108461	lineage4.1.2	General analysis
ERR108463	lineage4.10	General analysis
ERR108466	lineage4.10	General analysis
ERR108468	lineage4.10	General analysis
ERR108472	lineage4.2.1	General analysis
ERR108476	lineage4.1.2	General analysis
ERR108481	lineage4.4.1	General analysis
ERR108496	lineage2.2.10	General analysis
ERR108497	lineage4.2.1	General analysis
ERR108504	lineage4.10	General analysis
ERR108508	lineage4.10	General analysis
ERR108511	lineage2.2.10	General analysis
ERR114421	lineage4.4.1	General analysis
ERR114422	lineage4.1.2	General analysis
ERR114423	lineage3	General analysis
ERR114424	lineage3	General analysis
ERR114425	lineage1.1.2	General analysis
ERR114426	lineage4.1.2	General analysis
ERR114427	lineage1.1.2	General analysis
ERR114428	lineage1.1.3	General analysis
ERR114429	lineage3.1.2	General analysis
ERR114430	lineage3	General analysis
ERR114431	lineage4.4.1	General analysis
ERR114432	lineage3	General analysis
ERR114433	lineage3	General analysis
ERR114434	lineage4.3.3	General analysis
ERR114438	lineage4.1.2	General analysis
ERR114439	lineage1.1.2	General analysis
ERR114440	lineage3	General analysis
ERR114441	lineage3.1.1	General analysis
ERR114444	lineage3	General analysis
ERR114445	lineage3	General analysis
ERR114446	lineage1.1.2	General analysis
ERR114448	lineage3	General analysis
ERR114449	lineage4.1.2	General analysis
ERR114451	lineage4.6.2	General analysis
ERR114452	lineage1.2.2	General analysis
ERR114454	lineage3	General analysis
ERR114456	lineage4.10	General analysis
ERR114458	lineage4.10	General analysis
ERR114461	lineage4.10	General analysis
ERR114462	lineage1.1.2	General analysis
ERR114467	lineage3	General analysis
ERR114468	lineage1.1.2	General analysis
ERR114469	lineage4.2.2	General analysis
ERR114471	lineage3.1.2	General analysis
ERR114472	lineage3	General analysis
ERR114473	lineage3	General analysis
ERR114474	lineage2.2	General analysis
ERR114478	lineage4.2.2	General analysis
ERR114479	lineage4.1.1	General analysis
ERR114481	lineage3	General analysis
ERR114482	lineage3	General analysis
ERR114483	lineage3.1.2	General analysis
ERR114484	lineage4.1.1	General analysis
ERR114485	lineage2.2.4	General analysis
ERR114486	lineage3.1.2	General analysis
ERR114487	lineage4.1.1	General analysis
ERR114488	lineage2.2.5	General analysis
ERR114489	lineage3	General analysis
ERR114490	lineage3	General analysis
ERR114493	lineage3	General analysis
ERR114494	lineage3.1.2	General analysis
ERR114495	lineage4.2.2	General analysis
ERR114496	lineage4.1.2	General analysis
ERR114497	lineage4.1.1	General analysis
ERR114498	lineage4.5	General analysis
ERR114500	lineage3	General analysis
ERR114501	lineage4.2.2	General analysis
ERR114502	lineage3.1.2	General analysis
ERR114504	lineage3	General analysis
ERR114507	lineage4.3.4	General analysis
ERR114508	lineage3	General analysis
ERR114509	lineage3	General analysis
ERR114510	lineage3	General analysis
ERR114511	lineage3	General analysis
ERR114512	lineage3	General analysis
ERR114513	lineage3	General analysis
ERR114516	lineage4.5	General analysis
ERR117450	lineage4.3.4	General analysis
ERR117451	lineage4.2.1	General analysis
ERR117466	lineage4.3.3	General analysis
ERR117615	lineage4.3.3	General analysis
ERR117616	lineage1.2.2	General analysis
ERR117617	lineage1.1.3	General analysis
ERR117621	lineage3.1.2	General analysis
ERR117623	lineage4.5	General analysis
ERR117625	lineage3	General analysis
ERR117627	lineage1.1.3	General analysis
ERR117637	lineage3	General analysis
ERR117640	lineage3	General analysis
ERR117641	lineage1.1.3	General analysis
ERR117642	lineage4.1.1	General analysis
ERR117644	lineage4.3.4	General analysis
ERR117646	lineage1.1.2	General analysis
ERR117647	lineage4.10	General analysis
ERR117648	lineage3.1.2	General analysis
ERR117649	lineage3	General analysis
ERR117651	lineage1.1.2	General analysis
ERR117652	lineage1.2.1	General analysis
ERR117653	lineage4.10	General analysis
ERR117654	lineage1.1.2	General analysis
ERR117655	lineage1.1.2	General analysis
ERR117656	lineage4.1.2	General analysis
ERR117661	lineage3	General analysis
ERR117664	lineage3	General analysis
ERR117665	lineage3	General analysis
ERR117666	lineage1.2.2	General analysis
ERR117669	lineage3	General analysis
ERR1193641	lineage4.3.3	General analysis
ERR1193642	lineage4.3.3	General analysis
ERR1193643	lineage4.3.4	General analysis
ERR1193644	lineage4.3.3	General analysis
ERR1193645	lineage4.3.1	General analysis
ERR1193646	lineage4.3.2	General analysis
ERR1193647	lineage4.3.4	General analysis
ERR1193648	lineage4.3.3	General analysis
ERR1193649	lineage4.3.4	General analysis
ERR1193650	lineage4.3.4	General analysis
ERR1193651	lineage4.3.3	General analysis
ERR1193652	lineage4.3.3	General analysis
ERR1193653	lineage4.3.4	General analysis
ERR1193660	lineage4.3.4	General analysis
ERR1193661	lineage4.3.2	General analysis
ERR1193662	lineage4.3.3	General analysis
ERR1193663	lineage4.3.1	General analysis
ERR1193664	lineage4.3.3	General analysis
ERR1193665	lineage4.3.3	General analysis
ERR1193666	lineage4.3.2	General analysis
ERR1193667	lineage4.3.4	General analysis
ERR1193668	lineage4.3.3	General analysis
ERR1193669	lineage4.3.3	General analysis
ERR1193670	lineage4.3.3	General analysis
ERR1193671	lineage4.3.4	General analysis
ERR1193672	lineage4.3.2	General analysis
ERR1193674	lineage4.3.4	General analysis
ERR1193676	lineage4.3.3	General analysis
ERR1193677	lineage4.3.4	General analysis
ERR1193678	lineage4.3.4	General analysis
ERR1193679	lineage4.3.3	General analysis
ERR1193680	lineage4.3.4	General analysis
ERR1193681	lineage4.3.1	General analysis
ERR1193682	lineage4.3.1	General analysis
ERR1193683	lineage4.3.3	General analysis
ERR1193684	lineage4.3.4	General analysis
ERR1193685	lineage4.3.4	General analysis
ERR1193686	lineage4.3.2	General analysis
ERR1193687	lineage4.3.4	General analysis
ERR1193688	lineage4.3.2	General analysis
ERR1193689	lineage4.3.4	General analysis
ERR1193690	lineage4.3.3	General analysis
ERR1193691	lineage4.3.1	General analysis
ERR1193692	lineage4.3.3	General analysis
ERR1193694	lineage4.3.4	General analysis
ERR1193695	lineage4.3.3	General analysis
ERR1193696	lineage4.3.2	General analysis
ERR1193697	lineage4.3.2	General analysis
ERR1193698	lineage4.3.4	General analysis
ERR1193699	lineage4.3.3	General analysis
ERR1193700	lineage4.3.4	General analysis
ERR1193701	lineage4.3.3	General analysis
ERR1193702	lineage4.3.3	General analysis
ERR1193703	lineage4.3.2	General analysis
ERR1193704	lineage4.3.3	General analysis
ERR1193705	lineage4.3.3	General analysis
ERR1193707	lineage4.3.3	General analysis
ERR1193708	lineage4.3.2	General analysis
ERR1193710	lineage4.3.3	General analysis
ERR1193711	lineage4.3.4	General analysis
ERR1193712	lineage4.3.4	General analysis
ERR1193713	lineage4.3.4	General analysis
ERR1193714	lineage4.3.4	General analysis
ERR1193715	lineage4.3.4	General analysis
ERR1193716	lineage4.3.3	General analysis
ERR1193717	lineage4.3.3	General analysis
ERR1193718	lineage4.3.1	General analysis
ERR1193719	lineage4.3.3	General analysis
ERR1193720	lineage4.3.3	General analysis
ERR1193721	lineage4.3.4	General analysis
ERR1193722	lineage4.3.4	General analysis
ERR1193723	lineage4.3.3	General analysis
ERR1193724	lineage4.3.4	General analysis
ERR1193725	lineage4.3.2	General analysis
ERR1193726	lineage4.3.3	General analysis
ERR1193727	lineage4.3.4	General analysis
ERR1193728	lineage4.3.2	General analysis
ERR1193729	lineage4.3.4	General analysis
ERR1193730	lineage4.3.1	General analysis
ERR1193732	lineage4.3.4	General analysis
ERR1193733	lineage4.3.3	General analysis
ERR1193734	lineage4.3.4	General analysis
ERR1193735	lineage4.3.3	General analysis
ERR1193736	lineage4.3.4	General analysis
ERR1193737	lineage4.3.2	General analysis
ERR1193738	lineage4.3.4	General analysis
ERR1193739	lineage4.3.4	General analysis
ERR1193740	lineage4.3.4	General analysis
ERR1193741	lineage4.3.3	General analysis
ERR1193742	lineage4.3.4	General analysis
ERR1193743	lineage4.3.4	General analysis
ERR1193744	lineage4.3.3	General analysis
ERR1193748	lineage4.3.2	General analysis
ERR1193749	lineage4.3.2	General analysis
ERR1193751	lineage4.3.4	General analysis
ERR1193752	lineage4.3.2	General analysis
ERR1193753	lineage4.3.4	General analysis
ERR1193755	lineage4.3.2	General analysis
ERR1193756	lineage4.3.4	General analysis
ERR1193757	lineage4.3.3	General analysis
ERR1193758	lineage4.3.4	General analysis
ERR1193759	lineage4.3.4	General analysis
ERR1193760	lineage4.3.3	General analysis
ERR1193761	lineage4.3.1	General analysis
ERR1193762	lineage4.3.3	General analysis
ERR1193765	lineage4.3.4	General analysis
ERR1193766	lineage4.3.4	General analysis
ERR1193768	lineage4.3.2	General analysis
ERR1193769	lineage4.3.3	General analysis
ERR1193770	lineage4.3.4	General analysis
ERR1193772	lineage4.3.4	General analysis
ERR1193773	lineage4.3.2	General analysis
ERR1193774	lineage4.3.4	General analysis
ERR1193775	lineage4.3.3	General analysis
ERR1193776	lineage4.3.2	General analysis
ERR1193777	lineage4.3.3	General analysis
ERR1193778	lineage4.3.4	General analysis
ERR1193779	lineage4.3.4	General analysis
ERR1193781	lineage4.3.4	General analysis
ERR1193782	lineage4.3.3	General analysis
ERR1193784	lineage4.3.4	General analysis
ERR1193785	lineage4.3.3	General analysis
ERR1193786	lineage4.3.4	General analysis
ERR1193787	lineage4.3.4	General analysis
ERR1193788	lineage4.3.4	General analysis
ERR1193789	lineage4.3.2	General analysis
ERR1193790	lineage4.3.3	General analysis
ERR1193791	lineage4.3.3	General analysis
ERR1193793	lineage4.3.1	General analysis
ERR1193794	lineage4.3.3	General analysis
ERR1193795	lineage4.3.2	General analysis
ERR1193796	lineage4.3.3	General analysis
ERR1193797	lineage4.3.3	General analysis
ERR1193798	lineage4.3	General analysis
ERR1193799	lineage4.3.3	General analysis
ERR1193800	lineage4.3.3	General analysis
ERR1193801	lineage4.3.3	General analysis
ERR1193802	lineage4.3.3	General analysis
ERR1193803	lineage4.3	General analysis
ERR1193804	lineage4.3.3	General analysis
ERR1193805	lineage4.3.3	General analysis
ERR1193806	lineage4.3.1	General analysis
ERR1193807	lineage4.3.1	General analysis
ERR1193808	lineage4.3.3	General analysis
ERR1193809	lineage4.3.4	General analysis
ERR1193810	lineage4.3.3	General analysis
ERR1193811	lineage4.3.3	General analysis
ERR1193813	lineage4.3.4	General analysis
ERR1193814	lineage4.3.2	General analysis
ERR1193816	lineage4	General analysis
ERR1193817	lineage4.3.2	General analysis
ERR1193818	lineage4.3.3	General analysis
ERR1193819	lineage4.3.4	General analysis
ERR1193820	lineage4.3.4	General analysis
ERR1193821	lineage4.3.3	General analysis
ERR1193822	lineage4.3.3	General analysis
ERR1193823	lineage4.3.4	General analysis
ERR1193824	lineage4.3.2	General analysis
ERR1193825	lineage4.3.1	General analysis
ERR1193826	lineage4.3.4	General analysis
ERR1193827	lineage4.3.4	General analysis
ERR1193828	lineage4.3.4	General analysis
ERR1193829	lineage4.3.1	General analysis
ERR1193830	lineage4.3.1	General analysis
ERR1193831	lineage4.3.4	General analysis
ERR1193832	lineage4.3.4	General analysis
ERR1193833	lineage4.3.2	General analysis
ERR1193834	lineage4.3.2	General analysis
ERR1193835	lineage4.3.4	General analysis
ERR1193836	lineage4.3.2	General analysis
ERR1193837	lineage4.3.4	General analysis
ERR1193838	lineage4.3.4	General analysis
ERR1193839	lineage4.3.4	General analysis
ERR1193840	lineage4.3.3	General analysis
ERR1193841	lineage4.3.4	General analysis
ERR1193843	lineage4.3.1	General analysis
ERR1193845	lineage4.3.3	General analysis
ERR1193846	lineage4.3.3	General analysis
ERR1193847	lineage4.3.3	General analysis
ERR1193848	lineage4.3.3	General analysis
ERR1193849	lineage4.3.3	General analysis
ERR1193850	lineage4.3.4	General analysis
ERR1193851	lineage4.3.4	General analysis
ERR1193852	lineage4.3.3	General analysis
ERR1193853	lineage4.3.4	General analysis
ERR1193854	lineage4.3.4	General analysis
ERR1193855	lineage4.3.3	General analysis
ERR1193856	lineage4.3.4	General analysis
ERR1193857	lineage4.3.4	General analysis
ERR1193858	lineage4.3.4	General analysis
ERR1193859	lineage4.3.4	General analysis
ERR1193860	lineage4.3.3	General analysis
ERR1193862	lineage4.3.3	General analysis
ERR1193864	lineage4.3.3	General analysis
ERR1193865	lineage4.3.3	General analysis
ERR1193866	lineage4.3.3	General analysis
ERR1193867	lineage4.3.3	General analysis
ERR1193868	lineage4.3.3	General analysis
ERR1193869	lineage4.3.3	General analysis
ERR1193870	lineage4.3.3	General analysis
ERR1193872	lineage4.3.3	General analysis
ERR1193873	lineage4.3.3	General analysis
ERR1193874	lineage4.3.4	General analysis
ERR1193875	lineage4.3.3	General analysis
ERR1193876	lineage4.3.3	General analysis
ERR1193877	lineage4.3.4	General analysis
ERR1193878	lineage4.3.4	General analysis
ERR1193879	lineage4.3.4	General analysis
ERR1193880	lineage4.3.2	General analysis
ERR1193883	lineage4.3.2	General analysis
ERR1193884	lineage4.3.4	General analysis
ERR1193885	lineage4.3.2	General analysis
ERR1193886	lineage4.3.2	General analysis
ERR1193887	lineage4.3.2	General analysis
ERR1193888	lineage4.3.2	General analysis
ERR1193890	lineage4.3.3	General analysis
ERR1193891	lineage4.3.4	General analysis
ERR1193893	lineage4.3.2	General analysis
ERR1193894	lineage4.3.4	General analysis
ERR1193895	lineage4.3.2	General analysis
ERR1193896	lineage4.3.2	General analysis
ERR1193897	lineage4.3.2	General analysis
ERR1193898	lineage4.3.2	General analysis
ERR1193899	lineage4.3.3	General analysis
ERR1193901	lineage4.3.3	General analysis
ERR1193902	lineage4.3.3	General analysis
ERR1193905	lineage4.3.4	General analysis
ERR1198986	lineage4.6.1	General analysis
ERR1198987	lineage4.6.1	General analysis
ERR1198988	lineage4.6.1	General analysis
ERR1198989	lineage4.6.1	General analysis
ERR1198990	lineage4.6.1	General analysis
ERR1198991	lineage4.6.1	General analysis
ERR1198992	lineage4.6.1	General analysis
ERR1198993	lineage4.6.1	General analysis
ERR1198994	lineage4.6.1	General analysis
ERR1198995	lineage4.6.1	General analysis
ERR1198997	lineage4.6.1	General analysis
ERR1198998	lineage4.6.1	General analysis
ERR1199000	lineage4.6.1	General analysis
ERR1199001	lineage4.6.1	General analysis
ERR1199002	lineage4.6.1	General analysis
ERR1199003	lineage4.6.1	General analysis
ERR1199004	lineage4.6.1	General analysis
ERR1199005	lineage4.6.1	General analysis
ERR1199006	lineage4.6.1	General analysis
ERR1199008	lineage4.6.1	General analysis
ERR1199009	lineage4.6.1	General analysis
ERR1199010	lineage4.6.1	General analysis
ERR1199011	lineage4.6.1	General analysis
ERR1199012	lineage4.6.1	General analysis
ERR1199013	lineage4.6.1	General analysis
ERR1199014	lineage4.6.1	General analysis
ERR1199015	lineage4.6.1	General analysis
ERR1199016	lineage4.6.1	General analysis
ERR1199019	lineage4.6.1	General analysis
ERR1199020	lineage4.6.1	General analysis
ERR1199021	lineage4.6.1	General analysis
ERR1199022	lineage4.6.1	General analysis
ERR1199024	lineage4.6.1	General analysis
ERR1199025	lineage4.6.1	General analysis
ERR1199027	lineage4.6.1	General analysis
ERR1199028	lineage4.6.1	General analysis
ERR1199029	lineage4.6.1	General analysis
ERR1199030	lineage4.6.1	General analysis
ERR1199031	lineage4.6.1	General analysis
ERR1199032	lineage4.6.1	General analysis
ERR1199033	lineage4.6.1	General analysis
ERR1199034	lineage4.6.1	General analysis
ERR1199035	lineage4.6.1	General analysis
ERR1199036	lineage4.6.1	General analysis
ERR1199037	lineage4.6.1	General analysis
ERR1199038	lineage4.6.1	General analysis
ERR1199039	lineage4.6.1	General analysis
ERR1199040	lineage4.6.1	General analysis
ERR1199041	lineage4.6.1	General analysis
ERR1199042	lineage4.6.1	General analysis
ERR1199044	lineage4.6.1	General analysis
ERR1199045	lineage4.6.1	General analysis
ERR1199046	lineage4.6.1	General analysis
ERR1199047	lineage4.6.1	General analysis
ERR1199048	lineage4.6.1	General analysis
ERR1199049	lineage4.6.1	General analysis
ERR1199050	lineage4.6.1	General analysis
ERR1199051	lineage4.6.1	General analysis
ERR1199052	lineage4.6.1	General analysis
ERR1199053	lineage4.6.1	General analysis
ERR1199055	lineage4.6.1	General analysis
ERR1199056	lineage4.6.1	General analysis
ERR1199058	lineage4.6.1	General analysis
ERR1199059	lineage4.6.1	General analysis
ERR1199062	lineage4.6.1	General analysis
ERR1199063	lineage4.6.1	General analysis
ERR1199064	lineage4.6.1	General analysis
ERR1199065	lineage4.6.1	General analysis
ERR1199067	lineage4.6.1	General analysis
ERR1199069	lineage4.6.1	General analysis
ERR1199071	lineage4.6.1	General analysis
ERR1199072	lineage4.6.1	General analysis
ERR1199073	lineage4.6.1	General analysis
ERR1199074	lineage4.6.1	General analysis
ERR1199076	lineage4.6.1	General analysis
ERR1199077	lineage4.6.1	General analysis
ERR1199078	lineage4.6.1	General analysis
ERR1199079	lineage4.6.1	General analysis
ERR1199080	lineage4.6.1	General analysis
ERR1199082	lineage4.6.1	General analysis
ERR1199084	lineage4.6.1	General analysis
ERR1199085	lineage4.6.1	General analysis
ERR1199086	lineage4.6.1	General analysis
ERR1199087	lineage4.6.1	General analysis
ERR1199088	lineage4.6.1	General analysis
ERR1199089	lineage4.6.1	General analysis
ERR1199090	lineage4.6.1	General analysis
ERR1199091	lineage4.6.1	General analysis
ERR1199092	lineage4.6.1	General analysis
ERR1199094	lineage4.6.1	General analysis
ERR1199095	lineage4.6.1	General analysis
ERR1199100	lineage4.6.1	General analysis
ERR1199101	lineage4.6.1	General analysis
ERR1199103	lineage4.6.1	General analysis
ERR1199104	lineage4.6.1	General analysis
ERR1199106	lineage4.6.1	General analysis
ERR1199107	lineage4.6.1	General analysis
ERR1199110	lineage4.6.1	General analysis
ERR1199111	lineage4.6.1	General analysis
ERR1199114	lineage4.6.1	General analysis
ERR1199116	lineage4.6.1	General analysis
ERR1199118	lineage4.6.1	General analysis
ERR1199120	lineage4.6.1	General analysis
ERR1199121	lineage4.6.1	General analysis
ERR1199122	lineage4.6.1	General analysis
ERR1199123	lineage4.6.1	General analysis
ERR1199124	lineage4.6.1	General analysis
ERR1199125	lineage4.6.1	General analysis
ERR1199129	lineage4.6.1	General analysis
ERR1199130	lineage4.6.1	General analysis
ERR1199131	lineage4.6.1	General analysis
ERR1199132	lineage4.6.1	General analysis
ERR1199133	lineage4.6.1	General analysis
ERR1199134	lineage4.6.1	General analysis
ERR1199135	lineage4.6.1	General analysis
ERR1199137	lineage4.6.1	General analysis
ERR1199138	lineage4.6.1	General analysis
ERR1199140	lineage4.6.1	General analysis
ERR1199141	lineage4.6.1	General analysis
ERR1199143	lineage4.6.1	General analysis
ERR1199144	lineage4.6.1	General analysis
ERR1199145	lineage4.6.1	General analysis
ERR1199147	lineage4.6.1	General analysis
ERR1199148	lineage4.6.1	General analysis
ERR1199149	lineage4.6.1	General analysis
ERR1199151	lineage4.6.1	General analysis
ERR1199152	lineage4.6.1	General analysis
ERR1200602	lineage7	General analysis
ERR1200604	lineage7	General analysis
ERR1200605	lineage4.2.1	General analysis
ERR1200606	lineage7	General analysis
ERR1200611	lineage4.6	General analysis
ERR1200612	lineage7	General analysis
ERR1200613	lineage7	General analysis
ERR1200616	lineage4.1.2	General analysis
ERR1200621	lineage4.6	General analysis
ERR1200623	lineage7	General analysis
ERR1200624	lineage7	General analysis
ERR1200629	lineage1.2.2	General analysis
ERR1200633	lineage7	General analysis
ERR1200636	lineage7	General analysis
ERR1200637	lineage4.2.2	General analysis
ERR1200638	lineage3	General analysis
ERR1200639	lineage7	General analysis
ERR1200641	lineage3	General analysis
ERR1200643	lineage1.2.1	General analysis
ERR1200644	lineage3	General analysis
ERR1200648	lineage3	General analysis
ERR1200653	lineage4.6.2	General analysis
ERR1200656	lineage4.1.2	General analysis
ERR1200657	lineage4.1.2	General analysis
ERR1200659	lineage3	General analysis
ERR1200662	lineage4.1.2	General analysis
ERR1203064	A4	General analysis
ERR123950	lineage3	General analysis
ERR123951	lineage4.6.1	General analysis
ERR124637	lineage4.3.4	General analysis
ERR124638	lineage4.3.4	General analysis
ERR124640	lineage1.1.3	General analysis
ERR124641	lineage4.1.1	General analysis
ERR124647	lineage4.3.4	General analysis
ERR124648	lineage4.3.4	General analysis
ERR124650	lineage4.3.4	General analysis
ERR126603	lineage4.3.3	General analysis
ERR126607	lineage1.2.2	General analysis
ERR126609	lineage4.3.4	General analysis
ERR126619	lineage4.1.1	General analysis
ERR126621	lineage1.1.3	General analysis
ERR126623	lineage4.3.4	General analysis
ERR126625	lineage4.3.4	General analysis
ERR126628	lineage4.3.4	General analysis
ERR126631	lineage1.1.3	General analysis
ERR126632	lineage4.1.1	General analysis
ERR126638	lineage4.1.2	General analysis
ERR126639	lineage1.1.2	General analysis
ERR126642	lineage4.1.1	General analysis
ERR133800	lineage4.1.2	General analysis
ERR133807	lineage4.10	General analysis
ERR133808	lineage4.10	General analysis
ERR133817	lineage4.10	General analysis
ERR133818	lineage4.1.2	General analysis
ERR133823	lineage4.2.1	General analysis
ERR133829	lineage4	General analysis
ERR133830	lineage4.10	General analysis
ERR133833	lineage4.1.1	General analysis
ERR133835	lineage4.10	General analysis
ERR133836	lineage4.10	General analysis
ERR133837	lineage2.2.9	General analysis
ERR133838	lineage4.2.1	General analysis
ERR133841	lineage4.10	General analysis
ERR133850	lineage4.1.2	General analysis
ERR133851	lineage4.3.3	General analysis
ERR133856	lineage2.2.10	General analysis
ERR133858	lineage4.2.1	General analysis
ERR133864	lineage4.10	General analysis
ERR133870	lineage4.1.2	General analysis
ERR133872	lineage4.3.4	General analysis
ERR133874	lineage4.1.1	General analysis
ERR133875	lineage2.2.10	General analysis
ERR133876	lineage4.3.3	General analysis
ERR133877	lineage4.1.2	General analysis
ERR133881	lineage4.10	General analysis
ERR133882	lineage2.2.10	General analysis
ERR133883	lineage4.1.2	General analysis
ERR133893	lineage4.10	General analysis
ERR133897	lineage4	General analysis
ERR133909	lineage4.10	General analysis
ERR133920	lineage4.3.3	General analysis
ERR133939	lineage4.10	General analysis
ERR133949	lineage4.3.3	General analysis
ERR133956	lineage4.3.3	General analysis
ERR133961	lineage4.1.2	General analysis
ERR133962	lineage4.3.3	General analysis
ERR133964	lineage4.10	General analysis
ERR133967	lineage4.2.1	General analysis
ERR133969	lineage4.2.1	General analysis
ERR133971	lineage4.1.2	General analysis
ERR133974	lineage4.4.1	General analysis
ERR133977	lineage4.3.4	General analysis
ERR133978	lineage4.2.1	General analysis
ERR133980	lineage4.10	General analysis
ERR133981	lineage4.2.1	General analysis
ERR133985	lineage4.3.3	General analysis
ERR133989	lineage4.10	General analysis
ERR137193	lineage3	General analysis
ERR137197	lineage4.10	General analysis
ERR137214	lineage4.2.1	General analysis
ERR137224	lineage4.1.1	General analysis
ERR137232	lineage2.2.10	General analysis
ERR137238	lineage4.10	General analysis
ERR137239	lineage4.2.1	General analysis
ERR137241	lineage2.2.10	General analysis
ERR137251	lineage4.1.1	General analysis
ERR137253	lineage2.2.10	General analysis
ERR137256	lineage4.1.2	General analysis
ERR137261	lineage4.10	General analysis
ERR137263	lineage2.2.10	General analysis
ERR144544	lineage4.3.3	General analysis
ERR144555	lineage4.2.1	General analysis
ERR144557	lineage4.10	General analysis
ERR144565	lineage4.2.1	General analysis
ERR144569	lineage4.2.1	General analysis
ERR144576	lineage4.1.2	General analysis
ERR144577	lineage2.2.10	General analysis
ERR144578	lineage4.1.2	General analysis
ERR144585	lineage4.10	General analysis
ERR144592	lineage4.10	General analysis
ERR144599	lineage2.2.10	General analysis
ERR144604	lineage4.2.1	General analysis
ERR144605	lineage4.2.1	General analysis
ERR144614	lineage2.2.10	General analysis
ERR144624	lineage4.2.1	General analysis
ERR1465723	lineage4.1.2	General analysis
ERR1465725	lineage4.1.2	General analysis
ERR1465727	lineage4.1.2	General analysis
ERR1465728	lineage4.1.2	General analysis
ERR1465729	lineage4.1.2	General analysis
ERR1465731	lineage4.1.2	General analysis
ERR1465732	lineage4.1.2	General analysis
ERR1465733	lineage4.1.2	General analysis
ERR1465734	lineage4.1.2	General analysis
ERR1465735	lineage4.1.2	General analysis
ERR1465736	lineage4.1.2	General analysis
ERR1465738	lineage4.1.2	General analysis
ERR1465739	lineage4.1.2	General analysis
ERR1465740	lineage4.1.2	General analysis
ERR1465741	lineage4.1.2	General analysis
ERR1465742	lineage4.1.2	General analysis
ERR1465743	lineage4.1.2	General analysis
ERR1465744	lineage4.1.2	General analysis
ERR1465745	lineage4.1.2	General analysis
ERR1465747	lineage4.1.2	General analysis
ERR1465749	lineage4.1.2	General analysis
ERR1465750	lineage4.1.2	General analysis
ERR1465751	lineage4.1.2	General analysis
ERR1465752	lineage4.1.2	General analysis
ERR1465753	lineage4.1.2	General analysis
ERR1465755	lineage4.1.2	General analysis
ERR1465756	lineage4.1.2	General analysis
ERR1465757	lineage4.1.2	General analysis
ERR1465758	lineage4.1.2	General analysis
ERR1465759	lineage4.1.2	General analysis
ERR1465760	lineage4.1.2	General analysis
ERR1465761	lineage4.1.2	General analysis
ERR1465762	lineage4.1.2	General analysis
ERR1465764	lineage4.1.2	General analysis
ERR1465765	lineage4.1.2	General analysis
ERR1465766	lineage4.1.2	General analysis
ERR1465767	lineage4.1.2	General analysis
ERR1465768	lineage4.1.2	General analysis
ERR1465769	lineage4.1.2	General analysis
ERR1465770	lineage4.1.2	General analysis
ERR1465771	lineage4.1.2	General analysis
ERR1465772	lineage4.1.2	General analysis
ERR1465773	lineage4.1.2	General analysis
ERR1465775	lineage4.1.2	General analysis
ERR1465776	lineage4.1.2	General analysis
ERR1465777	lineage4.1.2	General analysis
ERR1465778	lineage4.1.2	General analysis
ERR1465779	lineage4.1.2	General analysis
ERR1465780	lineage4.1.2	General analysis
ERR1465781	lineage4.1.2	General analysis
ERR1465782	lineage4.1.2	General analysis
ERR1465783	lineage4.1.2	General analysis
ERR1465784	lineage4.1.2	General analysis
ERR1465785	lineage4.1.2	General analysis
ERR1465786	lineage4.1.2	General analysis
ERR1465787	lineage4.1.2	General analysis
ERR1465788	lineage4.1.2	General analysis
ERR1465789	lineage4.1.2	General analysis
ERR1465790	lineage4.1.2	General analysis
ERR1465791	lineage4.1.2	General analysis
ERR1465792	lineage4.1.2	General analysis
ERR1465793	lineage4.1.2	General analysis
ERR1465794	lineage4.1.2	General analysis
ERR1465795	lineage4.1.2	General analysis
ERR1465796	lineage4.1.2	General analysis
ERR1465797	lineage4.1.2	General analysis
ERR1465798	lineage4.1.2	General analysis
ERR1465799	lineage4.1.2	General analysis
ERR1465801	lineage4.1.2	General analysis
ERR1465802	lineage4.1.2	General analysis
ERR1465804	lineage4.1.2	General analysis
ERR1465805	lineage4.1.2	General analysis
ERR1465806	lineage4.1.2	General analysis
ERR1465807	lineage4.1.2	General analysis
ERR1465808	lineage4.1.2	General analysis
ERR1465809	lineage4.1.2	General analysis
ERR1465810	lineage4.1.2	General analysis
ERR1465811	lineage4.1.2	General analysis
ERR1465812	lineage4.1.2	General analysis
ERR1465813	lineage4.1.2	General analysis
ERR1465814	lineage4.1.2	General analysis
ERR1465815	lineage4.1.2	General analysis
ERR1465816	lineage4.1.2	General analysis
ERR1465817	lineage4.1.2	General analysis
ERR1465818	lineage4.1.2	General analysis
ERR1465819	lineage4.1.2	General analysis
ERR1465820	lineage4.1.2	General analysis
ERR1465821	lineage4.1.2	General analysis
ERR1465822	lineage4.1.2	General analysis
ERR1465823	lineage4.1.2	General analysis
ERR1465824	lineage4.1.2	General analysis
ERR1465826	lineage4.1.2	General analysis
ERR1465827	lineage4.1.2	General analysis
ERR1465829	lineage4.1.2	General analysis
ERR1465830	lineage4.1.2	General analysis
ERR1465831	lineage4.1.2	General analysis
ERR1465836	lineage4.10	General analysis
ERR1465838	lineage4.10	General analysis
ERR1465839	lineage4.10	General analysis
ERR1465840	lineage4.10	General analysis
ERR1465841	lineage4.10	General analysis
ERR1465843	lineage4.10	General analysis
ERR1465846	lineage4.10	General analysis
ERR1465847	lineage4.10	General analysis
ERR1465849	lineage4.10	General analysis
ERR1465850	lineage4.10	General analysis
ERR1465853	lineage4.10	General analysis
ERR1465855	lineage4.10	General analysis
ERR1465856	lineage4.10	General analysis
ERR1465860	lineage4.10	General analysis
ERR1465862	lineage4.10	General analysis
ERR1465863	lineage4.10	General analysis
ERR1465865	lineage4.10	General analysis
ERR1465866	lineage4.10	General analysis
ERR1465868	lineage4.10	General analysis
ERR1465869	lineage4.10	General analysis
ERR1465870	lineage4.10	General analysis
ERR1465873	lineage4.10	General analysis
ERR1465875	lineage4.10	General analysis
ERR1465876	lineage4.10	General analysis
ERR1465879	lineage4.10	General analysis
ERR1465880	lineage4.10	General analysis
ERR1465881	lineage4.10	General analysis
ERR1465883	lineage4.10	General analysis
ERR1465885	lineage4.10	General analysis
ERR1465886	lineage4.10	General analysis
ERR1465889	lineage4.10	General analysis
ERR1465891	lineage4.10	General analysis
ERR1465894	lineage4.10	General analysis
ERR1465895	lineage4.10	General analysis
ERR1465896	lineage4.10	General analysis
ERR1465897	lineage4.10	General analysis
ERR1465898	lineage4.10	General analysis
ERR1465899	lineage4.10	General analysis
ERR1465900	lineage4.10	General analysis
ERR1465901	lineage4.10	General analysis
ERR1465902	lineage4.10	General analysis
ERR1465903	lineage4.10	General analysis
ERR1465904	lineage4.10	General analysis
ERR1465905	lineage4.10	General analysis
ERR1465906	lineage4.10	General analysis
ERR1465907	lineage4.10	General analysis
ERR1465908	lineage4.10	General analysis
ERR1465909	lineage4.10	General analysis
ERR1465910	lineage4.10	General analysis
ERR1465911	lineage4.10	General analysis
ERR1465912	lineage4.10	General analysis
ERR1465913	lineage4.10	General analysis
ERR1465914	lineage4.10	General analysis
ERR1465915	lineage4.10	General analysis
ERR1465916	lineage4.10	General analysis
ERR1465917	lineage4.10	General analysis
ERR1465918	lineage4.10	General analysis
ERR1465919	lineage4.10	General analysis
ERR1465920	lineage4.10	General analysis
ERR1465921	lineage4.10	General analysis
ERR1465922	lineage4.10	General analysis
ERR1465923	lineage4.10	General analysis
ERR1465924	lineage4.10	General analysis
ERR1465925	lineage4.10	General analysis
ERR1465926	lineage4.10	General analysis
ERR1465927	lineage4.10	General analysis
ERR1465928	lineage4.10	General analysis
ERR1465929	lineage4.10	General analysis
ERR1465930	lineage4.10	General analysis
ERR1465932	lineage4.10	General analysis
ERR1465933	lineage4.10	General analysis
ERR1465934	lineage4.10	General analysis
ERR1465935	lineage4.10	General analysis
ERR1465936	lineage4.10	General analysis
ERR1465937	lineage4.10	General analysis
ERR1465938	lineage4.10	General analysis
ERR1465939	lineage4.10	General analysis
ERR1465940	lineage4.10	General analysis
ERR1465941	lineage4.10	General analysis
ERR1465942	lineage4.10	General analysis
ERR1465943	lineage4.10	General analysis
ERR1465944	lineage4.10	General analysis
ERR1465945	lineage4.10	General analysis
ERR1465946	lineage4.10	General analysis
ERR1465947	lineage4.10	General analysis
ERR1465948	lineage4.10	General analysis
ERR1465949	lineage4.10	General analysis
ERR1465950	lineage4.10	General analysis
ERR1465951	lineage4.10	General analysis
ERR1465952	lineage4.10	General analysis
ERR1465953	lineage4.10	General analysis
ERR1465954	lineage4.10	General analysis
ERR1465955	lineage4.10	General analysis
ERR1465956	lineage4.10	General analysis
ERR1465957	lineage4.10	General analysis
ERR1465958	lineage4.10	General analysis
ERR1465959	lineage4.10	General analysis
ERR1465961	lineage4.10	General analysis
ERR1465962	lineage4.10	General analysis
ERR1465963	lineage4.10	General analysis
ERR1465964	lineage4.10	General analysis
ERR1465965	lineage4.10	General analysis
ERR158572	lineage2.2.10	General analysis
ERR158574	lineage2.2.10	General analysis
ERR158582	lineage4.2.1	General analysis
ERR158584	lineage4.3.3	General analysis
ERR158599	lineage4.1.2	General analysis
ERR158601	lineage4.3.3	General analysis
ERR158603	lineage1.1.2	General analysis
ERR158604	lineage3	General analysis
ERR158605	lineage2.2.7	General analysis
ERR158609	lineage2.2.6_RD150	General analysis
ERR158610	lineage3	General analysis
ERR159957	lineage7	General analysis
ERR161018	lineage4.3.4	General analysis
ERR161022	lineage4.3.4	General analysis
ERR161023	lineage4.3.4	General analysis
ERR161030	lineage4.3.4	General analysis
ERR161036	lineage4.1.1	General analysis
ERR161044	A4	General analysis
ERR161048	A4	General analysis
ERR161059	lineage1.2.2	General analysis
ERR161065	lineage3.1.1	General analysis
ERR161068	lineage4.3.4	General analysis
ERR161069	lineage4.3.4	General analysis
ERR161070	lineage4.3.4	General analysis
ERR161076	lineage4.3.4	General analysis
ERR161080	lineage4.3.4	General analysis
ERR161081	lineage4.3.4	General analysis
ERR161083	lineage3.1.1	General analysis
ERR161085	lineage1.2.2	General analysis
ERR161086	lineage3.1.2	General analysis
ERR161088	lineage1.1.3	General analysis
ERR161089	lineage1.1.3	General analysis
ERR161093	lineage4.10	General analysis
ERR161097	lineage4.3.4	General analysis
ERR161100	lineage1.2.2	General analysis
ERR161101	lineage4.3.4	General analysis
ERR161102	lineage4.1.1	General analysis
ERR161106	lineage1.1.2	General analysis
ERR161107	lineage3.1.1	General analysis
ERR161108	lineage4.3.4	General analysis
ERR161114	lineage4.3.4	General analysis
ERR161115	lineage4.3.4	General analysis
ERR161116	lineage4.10	General analysis
ERR161119	lineage4.3.4	General analysis
ERR161120	lineage4.3.4	General analysis
ERR161121	lineage1.2.2	General analysis
ERR161127	lineage4.3.4	General analysis
ERR161141	lineage4.3.4	General analysis
ERR161142	lineage4.10	General analysis
ERR161143	lineage4.3.4	General analysis
ERR161144	lineage1.2.2	General analysis
ERR161147	lineage4.3.4	General analysis
ERR161148	lineage4.3.4	General analysis
ERR161150	lineage4.3.4	General analysis
ERR161153	lineage4.3.4	General analysis
ERR161154	lineage4.3.3	General analysis
ERR161156	lineage4.3.4	General analysis
ERR161160	lineage4.3.4	General analysis
ERR161161	lineage1.1.3	General analysis
ERR161163	lineage4.3.4	General analysis
ERR161164	lineage4.3.4	General analysis
ERR161165	lineage4.3.4	General analysis
ERR161177	lineage4.1.1	General analysis
ERR161186	lineage4.3.4	General analysis
ERR161193	lineage4.3.4	General analysis
ERR161197	lineage4.3.4	General analysis
ERR161199	lineage3.1.1	General analysis
ERR161202	lineage4.3.4	General analysis
ERR161203	lineage4.3.4	General analysis
ERR163928	lineage4.3.4	General analysis
ERR163929	lineage4.3.2	General analysis
ERR163933	lineage4.3.4	General analysis
ERR163934	lineage4.3.4	General analysis
ERR163935	lineage1.1.3	General analysis
ERR163939	lineage3.1.1	General analysis
ERR163944	lineage4.3.4	General analysis
ERR163946	lineage4.4.1	General analysis
ERR163954	lineage1.1.2	General analysis
ERR163957	lineage4.1.2	General analysis
ERR163959	lineage2.2	General analysis
ERR163969	lineage4.10	General analysis
ERR163978	lineage3.1.1	General analysis
ERR163981	lineage4.3.4	General analysis
ERR163982	lineage1.1.3	General analysis
ERR163991	lineage4.10	General analysis
ERR163992	lineage4.3.4	General analysis
ERR163993	lineage4.10	General analysis
ERR163997	lineage4.3.4	General analysis
ERR163999	lineage4.3.4	General analysis
ERR164000	lineage1.1.3	General analysis
ERR164006	lineage4.6.1	General analysis
ERR164015	lineage4.3.4	General analysis
ERR164017	lineage4.3.4	General analysis
ERR164020	lineage4.3.4	General analysis
ERR164023	lineage4.3.4	General analysis
ERR171152	lineage4.10	General analysis
ERR176447	lineage4.3.2	General analysis
ERR176453	lineage1.2.2	General analysis
ERR176455	lineage3.1.1	General analysis
ERR176459	lineage4.3.4	General analysis
ERR176462	lineage4.3.4	General analysis
ERR176468	lineage4.3.4	General analysis
ERR176471	lineage3.1.1	General analysis
ERR176476	lineage1.2.2	General analysis
ERR176477	lineage4.3.4	General analysis
ERR176484	lineage4.4.1	General analysis
ERR176485	lineage1.1.2	General analysis
ERR176492	lineage4.3.4	General analysis
ERR176497	lineage3.1.1	General analysis
ERR176498	lineage3	General analysis
ERR176502	lineage4.3.4	General analysis
ERR176503	lineage4.3.4	General analysis
ERR176507	lineage4.3.4	General analysis
ERR176508	lineage4.3.4	General analysis
ERR176512	lineage4.3.4	General analysis
ERR176517	lineage1.1.3	General analysis
ERR176519	lineage4.3.4	General analysis
ERR176531	lineage4.3.4	General analysis
ERR176532	lineage4.3.4	General analysis
ERR176540	lineage4.3.4	General analysis
ERR176544	lineage4.6.1	General analysis
ERR176545	lineage4.3.4	General analysis
ERR176548	lineage4.3.4	General analysis
ERR176549	lineage4.3.4	General analysis
ERR176550	lineage4	General analysis
ERR176552	lineage4.3.4	General analysis
ERR176553	lineage4.6.1	General analysis
ERR176569	lineage4.3.4	General analysis
ERR176575	lineage4.3.4	General analysis
ERR176577	lineage3.1.1	General analysis
ERR176593	lineage4.3.4	General analysis
ERR176594	lineage4.10	General analysis
ERR176595	lineage4.3.4	General analysis
ERR176596	lineage4.3.4	General analysis
ERR176600	lineage3.1.1	General analysis
ERR176602	lineage1.1.3	General analysis
ERR176603	lineage3.1.1	General analysis
ERR176604	lineage1.1.3	General analysis
ERR176605	lineage4.3.4	General analysis
ERR176606	lineage2.2.5	General analysis
ERR176608	lineage4.10	General analysis
ERR176613	lineage4.1.2	General analysis
ERR176614	lineage4.3.4	General analysis
ERR176615	lineage4.3.4	General analysis
ERR176617	lineage4.3.4	General analysis
ERR176618	lineage1.1.2	General analysis
ERR176622	lineage1.1.2	General analysis
ERR176624	lineage4.3.4	General analysis
ERR176627	lineage4.3.4	General analysis
ERR176630	lineage1.1.3	General analysis
ERR176635	lineage4.3.4	General analysis
ERR176640	lineage4.3.4	General analysis
ERR176642	lineage4.3.4	General analysis
ERR176644	lineage4.3.4	General analysis
ERR176647	lineage4.1.2	General analysis
ERR176648	lineage3.1.1	General analysis
ERR176660	lineage4.1.2	General analysis
ERR176661	lineage4.6	General analysis
ERR176662	lineage3.1.1	General analysis
ERR176669	lineage4.3.4	General analysis
ERR176673	lineage4.3.2	General analysis
ERR176677	lineage1.1.3	General analysis
ERR176678	lineage4.3.4	General analysis
ERR176681	lineage4.3.3	General analysis
ERR176682	lineage4.3.3	General analysis
ERR176684	lineage4.3.4	General analysis
ERR176687	lineage4.3.4	General analysis
ERR176689	lineage1.1.3	General analysis
ERR176693	lineage4.3.4	General analysis
ERR176697	lineage4.3.4	General analysis
ERR176698	lineage4.3.4	General analysis
ERR176700	lineage4.3.4	General analysis
ERR176706	lineage4.3.4	General analysis
ERR176708	lineage4.3.4	General analysis
ERR176719	lineage4.1.2	General analysis
ERR176726	lineage1.1.2	General analysis
ERR176727	lineage4.3.4	General analysis
ERR176728	lineage4.1.1	General analysis
ERR176732	lineage4.3.4	General analysis
ERR176742	lineage4.3.4	General analysis
ERR176745	lineage4.3.4	General analysis
ERR176746	lineage4.3.4	General analysis
ERR176747	lineage1.1.3	General analysis
ERR176748	lineage4.3.4	General analysis
ERR176754	lineage4.3.4	General analysis
ERR176755	lineage4.3.4	General analysis
ERR176760	lineage4.3.4	General analysis
ERR176762	lineage4.10	General analysis
ERR176763	lineage4.3.4	General analysis
ERR176770	lineage1.1.3	General analysis
ERR176783	lineage4.3.4	General analysis
ERR176788	lineage1.1.3	General analysis
ERR176796	lineage1.1.3	General analysis
ERR176803	lineage4.3.4	General analysis
ERR176808	lineage4.10	General analysis
ERR176809	lineage4.3.4	General analysis
ERR176817	lineage4.3.4	General analysis
ERR176819	lineage1.1.3	General analysis
ERR176821	lineage4.3.4	General analysis
ERR176827	lineage1.1.2	General analysis
ERR176829	lineage4.10	General analysis
ERR181314	lineage6	General analysis
ERR181315	lineage6	General analysis
ERR181316	lineage2.1	General analysis
ERR181440	lineage2.2	General analysis
ERR181675	lineage4.3.4	General analysis
ERR181676	lineage4.3.4	General analysis
ERR181677	lineage4.3.4	General analysis
ERR181680	lineage1.1.2	General analysis
ERR181681	lineage4.1.1	General analysis
ERR181685	lineage4.3.4	General analysis
ERR181687	lineage1.2.2	General analysis
ERR181696	lineage2.2.3	General analysis
ERR181698	lineage4.3.4	General analysis
ERR181699	lineage4.3.4	General analysis
ERR181702	lineage4.3.4	General analysis
ERR181703	lineage3	General analysis
ERR181706	lineage4.3.4	General analysis
ERR181716	lineage4.3.4	General analysis
ERR181717	lineage3.1.1	General analysis
ERR181721	lineage4.3.4	General analysis
ERR181723	lineage1.2.2	General analysis
ERR181724	lineage1.1.2	General analysis
ERR181725	lineage1.2.2	General analysis
ERR181727	lineage4.3.4	General analysis
ERR181728	lineage1.1.2	General analysis
ERR181737	lineage4.3.4	General analysis
ERR181743	lineage4.3.4	General analysis
ERR181750	lineage1.1.3	General analysis
ERR181760	lineage1.1.3	General analysis
ERR181767	lineage4.3.4	General analysis
ERR181774	lineage4.3.4	General analysis
ERR181775	lineage1.1.3	General analysis
ERR181776	lineage4.10	General analysis
ERR181781	lineage4.1.2	General analysis
ERR181786	lineage4.3.4	General analysis
ERR181787	lineage4.3.4	General analysis
ERR181792	lineage4.3.4	General analysis
ERR181796	lineage4.1.2	General analysis
ERR181799	lineage1.1.3	General analysis
ERR181801	lineage4.3.4	General analysis
ERR181806	lineage3	General analysis
ERR181814	lineage4.3.4	General analysis
ERR181820	lineage1.1.3	General analysis
ERR181822	lineage4.1.2	General analysis
ERR181823	lineage4.1.2	General analysis
ERR181826	lineage4.10	General analysis
ERR181829	lineage4.3.3	General analysis
ERR181831	lineage1.2.2	General analysis
ERR181832	lineage4.1.2	General analysis
ERR181835	lineage4.3.4	General analysis
ERR181839	lineage4.3.4	General analysis
ERR181841	lineage4.3.4	General analysis
ERR181847	lineage4.1.1	General analysis
ERR181851	lineage3.1.1	General analysis
ERR181853	lineage4.4.1	General analysis
ERR181856	lineage3.1.1	General analysis
ERR181860	lineage1.2.2	General analysis
ERR181863	lineage3.1.1	General analysis
ERR181869	lineage4.3.4	General analysis
ERR181872	lineage4.3.4	General analysis
ERR181874	lineage4.3.4	General analysis
ERR181878	lineage4.3.4	General analysis
ERR181886	lineage4.3.4	General analysis
ERR181893	lineage3.1.1	General analysis
ERR181894	lineage4.3.4	General analysis
ERR181897	lineage4.3.4	General analysis
ERR181901	lineage4.10	General analysis
ERR181907	lineage1.1.2	General analysis
ERR181911	lineage4.3.4	General analysis
ERR181919	lineage3.1.1	General analysis
ERR181920	lineage1.1.3	General analysis
ERR181926	lineage4.3.4	General analysis
ERR181928	lineage4.3.4	General analysis
ERR181929	lineage1.1.3	General analysis
ERR181942	lineage4.10	General analysis
ERR181943	lineage4.3.4	General analysis
ERR181946	lineage4.4.1	General analysis
ERR181948	lineage4.3.4	General analysis
ERR181949	lineage1.1.3	General analysis
ERR181952	lineage3	General analysis
ERR181953	lineage3.1.1	General analysis
ERR181963	lineage1.1.3	General analysis
ERR181972	lineage4.10	General analysis
ERR181975	lineage4.2.2	General analysis
ERR181976	lineage4.3.4	General analysis
ERR181980	A4	General analysis
ERR181982	lineage1.1.3	General analysis
ERR181987	lineage4.1.2	General analysis
ERR181988	lineage4.1.2	General analysis
ERR181991	lineage4.3.4	General analysis
ERR181992	lineage4.3.4	General analysis
ERR182000	lineage4.3.4	General analysis
ERR182003	lineage4.3.3	General analysis
ERR182004	lineage4.3.4	General analysis
ERR182006	lineage4.3.4	General analysis
ERR182007	lineage4.3.4	General analysis
ERR182008	lineage1.2.2	General analysis
ERR182009	lineage1.1.3	General analysis
ERR182013	lineage3.1.2	General analysis
ERR182017	lineage1.1.2	General analysis
ERR182018	lineage4.6.1	General analysis
ERR182029	lineage4.3.4	General analysis
ERR182034	lineage4.3.4	General analysis
ERR182035	lineage4.3.3	General analysis
ERR182045	lineage4.3.4	General analysis
ERR182050	lineage4.10	General analysis
ERR182051	lineage4.10	General analysis
ERR182052	lineage4.3.4	General analysis
ERR190329	lineage4.10	General analysis
ERR190330	lineage4.3.4	General analysis
ERR190331	lineage4.3.4	General analysis
ERR190335	lineage4.3.4	General analysis
ERR190342	lineage4.3.4	General analysis
ERR190346	lineage4.3.2	General analysis
ERR190348	lineage4.3.4	General analysis
ERR190353	lineage1.1.2	General analysis
ERR190355	lineage4.6.2	General analysis
ERR190356	lineage4.3.4	General analysis
ERR190360	lineage4.3.4	General analysis
ERR190373	lineage4.3.3	General analysis
ERR190376	lineage4.10	General analysis
ERR190384	lineage4.3.4	General analysis
ERR190389	lineage1.2.2	General analysis
ERR190390	lineage4.3.4	General analysis
ERR190394	lineage3	General analysis
ERR190395	lineage4.1.2	General analysis
ERR190398	lineage4.3.4	General analysis
ERR190402	lineage3	General analysis
ERR190403	lineage1.1.3	General analysis
ERR190405	lineage4.3.4	General analysis
ERR190409	lineage4.3.4	General analysis
ERR211996	lineage4.3.4	General analysis
ERR212000	lineage4.2.2	General analysis
ERR212008	lineage4.3.4	General analysis
ERR212010	lineage4.3.4	General analysis
ERR212011	lineage4.1.1	General analysis
ERR212013	lineage2.2.5	General analysis
ERR212015	lineage4.10	General analysis
ERR212017	lineage3.1.1	General analysis
ERR212018	lineage4.3.4	General analysis
ERR212021	lineage4.3.3	General analysis
ERR212029	lineage3.1.1	General analysis
ERR212036	lineage4.10	General analysis
ERR212039	lineage4.3.4	General analysis
ERR212043	lineage4.3.4	General analysis
ERR212044	lineage4.3.3	General analysis
ERR212048	lineage1.1.3	General analysis
ERR212055	lineage4.3.4	General analysis
ERR212064	lineage4.3.4	General analysis
ERR212066	lineage1.1.3	General analysis
ERR212072	lineage4.3.4	General analysis
ERR212073	lineage1.1.3	General analysis
ERR212079	lineage1.1.3	General analysis
ERR212080	lineage4.3.4	General analysis
ERR212083	lineage4.3.4	General analysis
ERR212090	lineage1.2.2	General analysis
ERR212091	A4	General analysis
ERR212093	lineage1.2.2	General analysis
ERR212097	lineage1.2.2	General analysis
ERR212103	lineage1.2.2	General analysis
ERR212110	lineage1.2.2	General analysis
ERR212113	lineage1.1.2	General analysis
ERR212114	lineage4.3.4	General analysis
ERR212117	lineage4.4.1	General analysis
ERR212122	lineage4.3.4	General analysis
ERR212124	lineage4.1.2	General analysis
ERR212127	lineage4.3.4	General analysis
ERR212131	lineage1.2.2	General analysis
ERR212133	lineage4.3.4	General analysis
ERR212134	lineage1.1.3	General analysis
ERR212137	lineage1.1.3	General analysis
ERR212140	lineage4.3.4	General analysis
ERR212144	lineage4.3.4	General analysis
ERR212149	lineage4.3.4	General analysis
ERR212151	lineage4.3.4	General analysis
ERR212152	lineage4.4.1	General analysis
ERR212155	lineage1.1.2	General analysis
ERR212158	lineage4.10	General analysis
ERR212159	lineage4.4.1	General analysis
ERR212160	lineage1.1.3	General analysis
ERR212172	lineage4.3.4	General analysis
ERR212174	lineage4.3.4	General analysis
ERR212176	lineage4.3.4	General analysis
ERR212180	lineage1.2.2	General analysis
ERR216900	lineage4.3.4	General analysis
ERR216903	lineage1.1.3	General analysis
ERR216904	lineage1.1.3	General analysis
ERR216905	lineage4.3.4	General analysis
ERR216908	lineage4.3.2	General analysis
ERR216911	lineage4.3.3	General analysis
ERR216918	lineage4.3.4	General analysis
ERR216921	lineage4.3.4	General analysis
ERR216923	lineage4.10	General analysis
ERR216924	lineage4.3.4	General analysis
ERR216928	lineage4.10	General analysis
ERR216929	lineage4.3.4	General analysis
ERR216934	lineage3.1.1	General analysis
ERR216940	lineage1.1.3	General analysis
ERR216945	lineage4.10	General analysis
ERR216957	lineage4.3.4	General analysis
ERR216979	lineage4.3.4	General analysis
ERR216980	lineage4.3.4	General analysis
ERR216987	lineage4.3.4	General analysis
ERR221526	lineage4.3.4	General analysis
ERR221528	lineage4.1.1	General analysis
ERR221529	lineage4.3.2	General analysis
ERR221531	lineage4.3.4	General analysis
ERR221533	lineage4.1.1	General analysis
ERR221546	lineage4.3.4	General analysis
ERR221555	lineage4.3.3	General analysis
ERR221557	lineage1.2.2	General analysis
ERR221564	lineage4.3.4	General analysis
ERR221565	lineage4.3.4	General analysis
ERR221570	lineage1.2.2	General analysis
ERR221572	lineage2.2	General analysis
ERR221575	lineage1.1.2	General analysis
ERR221578	lineage1.2.2	General analysis
ERR221581	lineage4.3.4	General analysis
ERR221587	lineage3.1.1	General analysis
ERR221589	lineage4.3.4	General analysis
ERR221591	lineage3.1.1	General analysis
ERR221598	lineage4.3.4	General analysis
ERR221599	lineage4.6.2	General analysis
ERR221610	lineage4.3.4	General analysis
ERR221613	lineage4.3.4	General analysis
ERR227984	lineage2.2.10	General analysis
ERR227985	lineage4.2.1	General analysis
ERR227991	lineage4.2.1	General analysis
ERR228006	lineage2.2.9	General analysis
ERR228021	lineage4.1.2	General analysis
ERR228022	lineage2.2.10	General analysis
ERR228023	lineage4.10	General analysis
ERR228026	lineage4.1.1	General analysis
ERR228038	lineage4.1.2	General analysis
ERR228044	lineage4.1.2	General analysis
ERR228059	lineage2.2.10	General analysis
ERR228063	lineage4.10	General analysis
ERR228065	lineage4.10	General analysis
ERR228067	lineage4.4.1	General analysis
ERR228068	lineage2.2.10	General analysis
ERR228170	lineage3.1.2	General analysis
ERR228171	lineage3	General analysis
ERR228172	lineage4.5	General analysis
ERR228173	lineage3	General analysis
ERR228174	lineage4.3.4	General analysis
ERR228176	lineage4.4.1	General analysis
ERR228177	lineage3	General analysis
ERR229919	lineage4.2.1	General analysis
ERR229925	lineage4.1.2	General analysis
ERR229932	lineage4.1.2	General analysis
ERR229934	lineage4.3.3	General analysis
ERR229944	lineage4.3.3	General analysis
ERR229945	lineage2.2.7	General analysis
ERR229948	lineage4.10	General analysis
ERR229950	lineage4.1.2	General analysis
ERR229952	A4	General analysis
ERR229954	lineage4.1.2	General analysis
ERR229958	lineage4.1.2	General analysis
ERR229963	lineage4.10	General analysis
ERR229972	lineage4.2.1	General analysis
ERR229973	lineage4.3.3	General analysis
ERR229979	lineage4.2.1	General analysis
ERR229985	lineage4.2.1	General analysis
ERR229986	lineage4.2.1	General analysis
ERR229992	lineage2.2.10	General analysis
ERR230001	lineage4.10	General analysis
ERR233346	lineage7	General analysis
ERR233347	lineage3	General analysis
ERR233348	lineage4.6	General analysis
ERR233349	lineage7	General analysis
ERR233351	lineage1.1.2	General analysis
ERR233354	lineage7	General analysis
ERR233355	lineage7	General analysis
ERR233356	lineage1.2.2	General analysis
ERR233357	lineage2.2.5	General analysis
ERR233358	lineage4.1.2	General analysis
ERR233359	lineage2.2.1	General analysis
ERR233361	lineage2.2.6_RD150	General analysis
ERR233362	lineage6	General analysis
ERR233363	lineage1.1.1	General analysis
ERR233364	lineage1.2.2	General analysis
ERR233365	lineage1.1.1	General analysis
ERR233366	lineage6	General analysis
ERR233369	lineage4.10	General analysis
ERR233370	lineage2.2.5	General analysis
ERR233371	lineage4.10	General analysis
ERR233372	lineage1.1.2	General analysis
ERR233373	lineage4.10	General analysis
ERR233374	lineage1.1.2	General analysis
ERR233375	lineage2.2	General analysis
ERR233376	lineage1.1.3	General analysis
ERR233377	lineage1.2.2	General analysis
ERR233379	lineage4.1.2	General analysis
ERR233380	lineage1.2.2	General analysis
ERR233381	lineage3	General analysis
ERR233382	lineage4.4.1	General analysis
ERR233383	lineage3	General analysis
ERR233384	lineage3	General analysis
ERR233385	lineage3	General analysis
ERR233387	lineage3	General analysis
ERR233388	lineage2.2	General analysis
ERR233389	lineage4.10	General analysis
ERR233390	lineage4.1.1	General analysis
ERR233391	lineage3	General analysis
ERR234097	lineage5	General analysis
ERR234098	lineage2.2	General analysis
ERR234099	lineage3	General analysis
ERR234100	lineage2.2.7	General analysis
ERR234101	lineage2.2	General analysis
ERR234102	lineage2.2.7	General analysis
ERR234103	lineage2.2	General analysis
ERR234104	lineage2.2	General analysis
ERR234105	lineage2.2	General analysis
ERR234107	lineage2.2	General analysis
ERR234108	lineage2.2	General analysis
ERR234110	lineage2.2.4	General analysis
ERR234111	lineage3	General analysis
ERR234112	lineage2.2	General analysis
ERR234113	lineage5	General analysis
ERR234114	lineage2.2	General analysis
ERR234115	lineage2.2	General analysis
ERR234116	lineage2.2	General analysis
ERR234117	lineage2.2	General analysis
ERR234118	lineage2.2	General analysis
ERR234119	lineage2.2	General analysis
ERR234120	lineage2.2	General analysis
ERR234121	lineage2.2.6_RD150	General analysis
ERR234122	lineage2.2	General analysis
ERR234123	lineage2.2	General analysis
ERR234124	lineage2.2	General analysis
ERR234125	lineage2.2	General analysis
ERR234126	lineage2.2	General analysis
ERR234127	lineage2.2	General analysis
ERR234128	lineage2.2.2	General analysis
ERR234129	lineage2.2	General analysis
ERR234130	lineage2.2.6_RD150	General analysis
ERR234131	lineage2.2	General analysis
ERR234132	lineage2.2	General analysis
ERR234133	lineage2.2.2	General analysis
ERR234134	lineage2.2.7	General analysis
ERR234135	lineage2.2	General analysis
ERR234136	lineage2.2	General analysis
ERR234137	lineage2.2	General analysis
ERR234138	lineage2.2.2	General analysis
ERR234139	lineage2.2	General analysis
ERR234140	lineage2.2.6_RD150	General analysis
ERR234141	lineage2.2	General analysis
ERR234143	lineage5	General analysis
ERR234144	lineage5	General analysis
ERR234145	lineage5	General analysis
ERR234146	lineage5	General analysis
ERR234147	lineage5	General analysis
ERR234148	lineage6	General analysis
ERR234149	lineage5	General analysis
ERR234150	lineage6	General analysis
ERR234152	lineage4.4.2	General analysis
ERR234154	lineage4.2.2	General analysis
ERR234155	lineage1.1.1	General analysis
ERR234156	lineage1.1.1	General analysis
ERR234157	lineage1.1.1	General analysis
ERR234162	lineage3.1.1	General analysis
ERR234165	lineage1.1.2	General analysis
ERR234167	lineage3.1.1	General analysis
ERR234168	lineage3	General analysis
ERR234169	lineage1.1.2	General analysis
ERR234170	lineage4.1.2	General analysis
ERR234171	lineage4.6.1	General analysis
ERR234172	lineage4.6.1	General analysis
ERR234174	lineage4.4.1	General analysis
ERR234175	lineage4.1.2	General analysis
ERR234176	lineage5	General analysis
ERR234178	lineage3	General analysis
ERR234179	lineage3	General analysis
ERR234180	lineage4.10	General analysis
ERR234181	lineage3	General analysis
ERR234182	lineage1.1.2	General analysis
ERR234184	lineage6	General analysis
ERR234185	lineage1.1.2	General analysis
ERR234186	lineage6	General analysis
ERR234187	lineage4.6.2	General analysis
ERR234188	lineage3	General analysis
ERR234190	lineage2.2.6_RD150	General analysis
ERR234191	lineage1.2.2	General analysis
ERR234192	lineage3.1.2	General analysis
ERR234193	lineage2.2.5	General analysis
ERR234194	lineage1.1.1	General analysis
ERR234195	lineage3	General analysis
ERR234196	lineage3	General analysis
ERR234197	lineage1.1.3	General analysis
ERR234198	lineage4.1.3	General analysis
ERR234199	lineage5	General analysis
ERR234200	lineage4.6.2	General analysis
ERR234202	lineage5	General analysis
ERR234203	lineage4.1.1	General analysis
ERR234204	lineage5	General analysis
ERR234205	lineage1.1.2	General analysis
ERR234206	lineage4.10	General analysis
ERR234207	lineage1.1.1	General analysis
ERR234208	lineage2.2	General analysis
ERR234209	lineage2.2	General analysis
ERR234210	lineage2.2.5	General analysis
ERR234211	lineage2.2.1	General analysis
ERR234213	lineage2.2.8_RD142	General analysis
ERR234214	lineage1.2.1	General analysis
ERR234215	lineage2.2.7	General analysis
ERR234216	lineage2.1	General analysis
ERR234217	lineage1.1.3	General analysis
ERR234218	lineage3	General analysis
ERR234219	lineage3	General analysis
ERR234220	lineage4.3.3	General analysis
ERR234221	lineage4.10	General analysis
ERR234222	lineage4.1.2	General analysis
ERR234223	lineage4.1.1	General analysis
ERR234224	lineage1.2.1	General analysis
ERR234226	lineage4.3.4	General analysis
ERR234227	lineage4.1.1	General analysis
ERR234228	lineage4.10	General analysis
ERR234229	lineage4.5	General analysis
ERR234230	lineage4.10	General analysis
ERR234231	lineage4.5	General analysis
ERR234232	lineage3	General analysis
ERR234233	lineage3	General analysis
ERR234234	lineage3	General analysis
ERR234235	lineage1.1.2	General analysis
ERR234236	lineage1.1.2	General analysis
ERR234237	lineage1.1.2	General analysis
ERR234239	lineage4.1.1	General analysis
ERR234240	lineage1.1.1	General analysis
ERR234241	lineage1.1.1	General analysis
ERR234242	lineage2.2.6_RD150	General analysis
ERR234243	lineage4.5	General analysis
ERR234244	lineage4.5	General analysis
ERR234245	lineage2.2	General analysis
ERR234246	lineage2.2.6_RD150	General analysis
ERR234247	lineage2.2	General analysis
ERR234248	lineage2.1	General analysis
ERR234249	lineage2.2.6_RD150	General analysis
ERR234250	lineage2.2.5	General analysis
ERR234251	lineage4.3.3	General analysis
ERR234252	lineage2.1	General analysis
ERR234253	lineage2.2.7	General analysis
ERR234255	lineage6	General analysis
ERR234256	lineage2.2.6_RD150	General analysis
ERR234257	lineage6	General analysis
ERR234258	lineage4.3.3	General analysis
ERR234259	lineage4.1.2	General analysis
ERR234260	lineage4.10	General analysis
ERR234261	lineage6	General analysis
ERR234262	lineage1.2.1	General analysis
ERR234263	lineage2.2.8_RD142	General analysis
ERR234264	lineage1.2.1	General analysis
ERR234265	lineage4.3.3	General analysis
ERR234266	lineage1.2.1	General analysis
ERR234267	lineage4.3.4	General analysis
ERR234268	lineage4.1.1	General analysis
ERR234269	lineage2.2.7	General analysis
ERR234270	lineage2.2	General analysis
ERR234271	lineage2.2	General analysis
ERR234272	lineage1.2.1	General analysis
ERR234273	lineage3	General analysis
ERR234556	lineage2.2.10	General analysis
ERR234578	lineage4.10	General analysis
ERR234579	lineage2.2.10	General analysis
ERR234580	lineage4.1.2	General analysis
ERR234584	lineage2.2.9	General analysis
ERR234588	lineage4.1.1	General analysis
ERR234594	lineage4.1.1	General analysis
ERR234617	lineage2.2.10	General analysis
ERR234631	lineage4.1.2	General analysis
ERR234663	lineage2.2.10	General analysis
ERR234665	lineage4.3.3	General analysis
ERR234675	A3	General analysis
ERR234676	A3	General analysis
ERR234679	lineage5	General analysis
ERR234680	lineage5	General analysis
ERR234682	A3	General analysis
ERR234684	lineage4.1.2	General analysis
ERR234687	lineage4.3.3	General analysis
ERR234691	lineage4.2.1	General analysis
ERR234696	lineage4.10	General analysis
ERR2383618	lineage5	General analysis
ERR2383619	lineage5	General analysis
ERR2383620	lineage5	General analysis
ERR2383621	lineage5	General analysis
ERR2383622	lineage5	General analysis
ERR2383623	lineage5	General analysis
ERR2383624	lineage5	General analysis
ERR2383625	lineage5	General analysis
ERR2383627	lineage5	General analysis
ERR2383628	lineage6	General analysis
ERR245648	lineage1.1.3	General analysis
ERR245649	lineage4.10	General analysis
ERR245655	lineage2.2	General analysis
ERR245656	lineage1.1.3	General analysis
ERR245662	lineage1.2.2	General analysis
ERR245665	lineage4.3.4	General analysis
ERR245666	lineage4.3.4	General analysis
ERR245668	lineage3.1.1	General analysis
ERR245679	lineage1.1.3	General analysis
ERR245681	lineage4.3.4	General analysis
ERR245682	lineage3	General analysis
ERR245684	lineage3.1.1	General analysis
ERR245686	lineage4.3.4	General analysis
ERR245687	lineage3.1.1	General analysis
ERR245692	lineage2.2.7	General analysis
ERR245693	lineage4.3.4	General analysis
ERR245697	lineage4.3.4	General analysis
ERR245699	lineage1.1.2	General analysis
ERR245701	lineage4.10	General analysis
ERR245702	lineage3.1.1	General analysis
ERR245708	lineage4.3.4	General analysis
ERR245717	lineage1.1.3	General analysis
ERR245719	lineage4.10	General analysis
ERR245721	lineage1.1.3	General analysis
ERR245727	lineage1.2.2	General analysis
ERR245734	lineage1.1.3	General analysis
ERR245742	lineage1.1.2	General analysis
ERR245743	lineage4.10	General analysis
ERR245744	lineage4.3.4	General analysis
ERR245747	lineage3	General analysis
ERR245748	lineage1.1.3	General analysis
ERR245749	lineage4.3.4	General analysis
ERR245758	lineage4.10	General analysis
ERR245762	lineage4.3.2	General analysis
ERR245765	lineage4.3.4	General analysis
ERR245770	lineage4.3.4	General analysis
ERR245771	lineage4.10	General analysis
ERR245774	lineage4.1.2	General analysis
ERR245775	lineage1.1.3	General analysis
ERR245776	lineage4.3.4	General analysis
ERR245777	lineage3.1.1	General analysis
ERR245778	lineage4.3.4	General analysis
ERR245779	lineage4.3.4	General analysis
ERR245780	lineage4.3.4	General analysis
ERR245800	lineage4.4.1	General analysis
ERR245801	lineage4.3.4	General analysis
ERR245803	lineage3.1.1	General analysis
ERR245808	lineage4.3.4	General analysis
ERR245813	lineage1.1.2	General analysis
ERR245817	lineage1.1.3	General analysis
ERR245820	lineage1.1.3	General analysis
ERR245825	lineage1.1.3	General analysis
ERR245828	lineage4.1.1	General analysis
ERR245840	lineage3.1.1	General analysis
ERR245844	lineage1.1.3	General analysis
ERR257891	lineage4.3.1	General analysis
ERR257894	lineage4.10	General analysis
ERR257896	lineage4.1.2	General analysis
ERR257898	lineage4.4.1	General analysis
ERR257900	lineage4.10	General analysis
ERR257905	lineage4.2.2	General analysis
ERR257910	lineage4.3.4	General analysis
ERR257924	lineage2.2	General analysis
ERR2659157	A1	General analysis
ERR2659158	A1	General analysis
ERR2659159	A4	General analysis
ERR2659161	A4	General analysis
ERR2659163	A2	General analysis
ERR2659168	A2	General analysis
ERR266549	lineage4.1.1	General analysis
ERR266550	lineage3	General analysis
ERR266555	lineage3	General analysis
ERR266556	lineage3	General analysis
ERR266557	lineage3.1.2	General analysis
ERR266558	lineage3	General analysis
ERR266561	lineage3	General analysis
ERR266563	lineage4.10	General analysis
ERR266565	lineage1.1.2	General analysis
ERR266592	lineage4.3.3	General analysis
ERR266600	lineage3	General analysis
ERR266601	lineage1.2.1	General analysis
ERR266603	lineage4.5	General analysis
ERR266604	lineage4.10	General analysis
ERR266605	lineage4.5	General analysis
ERR266613	lineage3	General analysis
ERR266614	lineage4.1.1	General analysis
ERR2704808	lineage5	General analysis
ERR2704809	lineage5	General analysis
ERR2704810	lineage5	General analysis
ERR2704811	lineage6	General analysis
ERR2704812	lineage5	General analysis
ERR270615	lineage4.3.4	General analysis
ERR270619	lineage3	General analysis
ERR270621	lineage3	General analysis
ERR270622	lineage4.5	General analysis
ERR270623	lineage3	General analysis
ERR270624	lineage4.4.2	General analysis
ERR270626	lineage3	General analysis
ERR270627	lineage2.2.7	General analysis
ERR270631	lineage4.10	General analysis
ERR270632	lineage4.10	General analysis
ERR270634	lineage1.1.1	General analysis
ERR270635	lineage4.10	General analysis
ERR270637	lineage2.2.4	General analysis
ERR270639	lineage4.6	General analysis
ERR270641	lineage1.2.1	General analysis
ERR270642	lineage3	General analysis
ERR270643	lineage4.5	General analysis
ERR270644	lineage1.1.2	General analysis
ERR270645	lineage3	General analysis
ERR270646	lineage3	General analysis
ERR270647	lineage3	General analysis
ERR270648	lineage1.2.1	General analysis
ERR270649	lineage4.1.1	General analysis
ERR270651	lineage1.1.2	General analysis
ERR270653	lineage4.1.2	General analysis
ERR270654	lineage1.1.3	General analysis
ERR270655	lineage3	General analysis
ERR270656	lineage4.1.1	General analysis
ERR270657	lineage3	General analysis
ERR270658	lineage1.1.2	General analysis
ERR270659	lineage3	General analysis
ERR270660	lineage1.1.2	General analysis
ERR270661	lineage4.3.3	General analysis
ERR270662	lineage1.1.3	General analysis
ERR270663	lineage1.2.2	General analysis
ERR270664	lineage1.2.2	General analysis
ERR270665	lineage1.2.1	General analysis
ERR270666	lineage1.1.2	General analysis
ERR270667	lineage1.1.2	General analysis
ERR270668	lineage3.1.2	General analysis
ERR270669	lineage1.1.2	General analysis
ERR270670	lineage1.2.2	General analysis
ERR270672	lineage4.1.2	General analysis
ERR270674	lineage1.2.2	General analysis
ERR270675	lineage4.10	General analysis
ERR270676	lineage1.1.2	General analysis
ERR270678	lineage1.2.2	General analysis
ERR270680	lineage4.4.1	General analysis
ERR270681	lineage4.1.2	General analysis
ERR270683	lineage3.1.2	General analysis
ERR270687	lineage3	General analysis
ERR270688	lineage3	General analysis
ERR270689	lineage4.5	General analysis
ERR270690	lineage4.6.2	General analysis
ERR270692	lineage3.1.2	General analysis
ERR270693	lineage2.2.1	General analysis
ERR270694	lineage3	General analysis
ERR270695	lineage1.2.1	General analysis
ERR270696	lineage4.3.3	General analysis
ERR270697	lineage2.1	General analysis
ERR270701	lineage4.4.1	General analysis
ERR270706	lineage3.1.2	General analysis
ERR270708	lineage4.3.3	General analysis
ERR270710	lineage1.2.2	General analysis
ERR270711	lineage1.2.2	General analysis
ERR270712	lineage4.1.2	General analysis
ERR270714	lineage1.2.1	General analysis
ERR270717	lineage3	General analysis
ERR270719	lineage4.3.3	General analysis
ERR270721	lineage4.10	General analysis
ERR270723	lineage4.3.4	General analysis
ERR270726	lineage3.1.1	General analysis
ERR270727	lineage3	General analysis
ERR270730	lineage3	General analysis
ERR270732	lineage3.1.2	General analysis
ERR270733	lineage3	General analysis
ERR270735	lineage3	General analysis
ERR270736	lineage3	General analysis
ERR270739	lineage3.1.2	General analysis
ERR270740	lineage4.2.1	General analysis
ERR270741	lineage3	General analysis
ERR270743	lineage4.2.2	General analysis
ERR270744	lineage1.1.3	General analysis
ERR270745	lineage3	General analysis
ERR270746	lineage3.1.1	General analysis
ERR270747	lineage3	General analysis
ERR270748	lineage3	General analysis
ERR270749	lineage3.1.2	General analysis
ERR270750	lineage3	General analysis
ERR270755	lineage3	General analysis
ERR270756	lineage4.2.2	General analysis
ERR270757	lineage3	General analysis
ERR270758	lineage3	General analysis
ERR270759	lineage3	General analysis
ERR270760	lineage3	General analysis
ERR270761	lineage3	General analysis
ERR270763	lineage1.2.1	General analysis
ERR270764	lineage4.1.1	General analysis
ERR270768	lineage4.1.2	General analysis
ERR270769	lineage2.2.10	General analysis
ERR270771	lineage3	General analysis
ERR270772	lineage1.1.2	General analysis
ERR270774	lineage2.2.2	General analysis
ERR270775	lineage3	General analysis
ERR270776	lineage1.1.2	General analysis
ERR270779	lineage3	General analysis
ERR270780	lineage2.2.10	General analysis
ERR270781	lineage3.1.2	General analysis
ERR270782	lineage1.2.2	General analysis
ERR270783	lineage3.1.2	General analysis
ERR270784	lineage3.1.1	General analysis
ERR270785	lineage3	General analysis
ERR270788	lineage4.4.1	General analysis
ERR270791	lineage1.1.2	General analysis
ERR270792	lineage3	General analysis
ERR270797	lineage4.4.1	General analysis
ERR270799	lineage1.2.1	General analysis
ERR270802	lineage4.3.4	General analysis
ERR270803	lineage1.1.2	General analysis
ERR270804	lineage1.1.2	General analysis
ERR270805	lineage6	General analysis
ERR275181	lineage4.10	General analysis
ERR275183	lineage4.3.4	General analysis
ERR275190	lineage4.3.4	General analysis
ERR275192	lineage4.3.4	General analysis
ERR275194	lineage2.2.3	General analysis
ERR275195	lineage4.3.2	General analysis
ERR275198	lineage4.3.4	General analysis
ERR275201	lineage4.3.4	General analysis
ERR275204	lineage4.3.4	General analysis
ERR275209	lineage4.3.3	General analysis
ERR275212	lineage4.3.4	General analysis
ERR275213	lineage4.3.4	General analysis
ERR275214	lineage4.3.4	General analysis
ERR275215	lineage2.2.3	General analysis
ERR275218	lineage4.1.2	General analysis
ERR278515	lineage1.2.1	General analysis
ERR278521	lineage4.3.3	General analysis
ERR278523	lineage4.1.1	General analysis
ERR278525	lineage4.10	General analysis
ERR278526	lineage4.3.4	General analysis
ERR278529	lineage1.2.1	General analysis
ERR278532	lineage1.1.3	General analysis
ERR278534	lineage3	General analysis
ERR278537	lineage4.6.2	General analysis
ERR278539	lineage4.6.2	General analysis
ERR278540	lineage3	General analysis
ERR278541	lineage3	General analysis
ERR278542	lineage4.3.4	General analysis
ERR278544	lineage3	General analysis
ERR278546	lineage4.1.1	General analysis
ERR278547	lineage3	General analysis
ERR278549	lineage4.1.1	General analysis
ERR278550	lineage3	General analysis
ERR278552	lineage4.6	General analysis
ERR278553	lineage3	General analysis
ERR278556	lineage3	General analysis
ERR278557	lineage3	General analysis
ERR278558	lineage3	General analysis
ERR278560	lineage3.1.2	General analysis
ERR278561	lineage1.1.2	General analysis
ERR278565	lineage3	General analysis
ERR278566	lineage3	General analysis
ERR278568	lineage1.1.2	General analysis
ERR278570	lineage4.3.3	General analysis
ERR278572	lineage3	General analysis
ERR278573	lineage4.1.2	General analysis
ERR278574	lineage3	General analysis
ERR278576	lineage1.2.1	General analysis
ERR278577	lineage3	General analysis
ERR278579	lineage3	General analysis
ERR278580	lineage4.3.4	General analysis
ERR278581	lineage4.10	General analysis
ERR278582	lineage3	General analysis
ERR278584	lineage1.2.2	General analysis
ERR278585	lineage3	General analysis
ERR278586	lineage3.1.2	General analysis
ERR278587	lineage1.1.2	General analysis
ERR278588	lineage3.1.2	General analysis
ERR278589	lineage4.1.2	General analysis
ERR278590	lineage1.1.2	General analysis
ERR278591	lineage4.2.2	General analysis
ERR278592	lineage1.1.2	General analysis
ERR278593	lineage2.2	General analysis
ERR278595	lineage4.2.1	General analysis
ERR278596	lineage3	General analysis
ERR278597	lineage4.1.2	General analysis
ERR278599	lineage1.2.1	General analysis
ERR278603	lineage3	General analysis
ERR278604	lineage3	General analysis
ERR278605	lineage1.1.3	General analysis
ERR278606	lineage1.1.2	General analysis
ERR278608	lineage4.6.2	General analysis
ERR278609	lineage3	General analysis
ERR294178	lineage3	General analysis
[truncated: 3,615 more rows]
