# Supplementary material for: Gene evolutionary trajectories in Mycobacterium tuberculosis reveal temporal signs of selection
Source: Proc Natl Acad Sci U S A. 2022 Apr 22;119(17):e2113600119. doi: 10.1073/pnas.2113600119 (PMC9173582; doi:10.1073/pnas.2113600119)
Supplement: Supplementary File [file pnas.2113600119.sd02.xlsx]

## Sheet: Dataset S2
Locus	Gene	pN/pS trajectory
Rv0001	dnaA	pS almost always higher than pN
Rv0002	dnaN	pS almost always higher than pN
Rv0003	recF	pS almost always higher than pN
Rv0004	-	Variable
Rv0005	gyrB	pS almost always higher than pN
Rv0006	gyrA	pS almost always higher than pN
Rv0007	-	pS almost always higher than pN
Rv0008c	-	pS > pN but inverts to pN > pS at a certain point
Rv0009	ppiA	pS almost always higher than pN
Rv0010c	-	Variable
Rv0011c	-	Variable
Rv0012	-	pS almost always higher than pN
Rv0013	trpG	pS almost always higher than pN
Rv0014c	pknB	pS almost always higher than pN
Rv0015c	pknA	pS almost always higher than pN
Rv0016c	pbpA	pS almost always higher than pN
Rv0017c	rodA	pS almost always higher than pN
Rv0018c	ppp	Variable
Rv0019c	-	pS almost always higher than pN
Rv0020c	TB39.8	pS almost always higher than pN
Rv0021c	-	Variable
Rv0022c	whiB5	Variable
Rv0023	-	pS almost always higher than pN
Rv0024	-	pS almost always higher than pN
Rv0025	-	pS almost always higher than pN
Rv0026	-	pN almost always higher than pS
Rv0027	-	Variable
Rv0028	-	pS almost always higher than pN
Rv0029	-	pS almost always higher than pN
Rv0030	-	Variable
Rv0032	bioF2	pS almost always higher than pN
Rv0033	acpA	pS almost always higher than pN
Rv0034	-	pS almost always higher than pN
Rv0035	fadD34	pS almost always higher than pN
Rv0036c	-	pS almost always higher than pN
Rv0037c	-	pS almost always higher than pN
Rv0038	-	pS almost always higher than pN
Rv0039c	-	Variable
Rv0040c	mtc28	pN > pS but inverts to pS > pN at a certain point
Rv0041	leuS	pS almost always higher than pN
Rv0042c	-	Variable
Rv0043c	-	pN > pS but inverts to pS > pN at a certain point
Rv0044c	-	pS almost always higher than pN
Rv0045c	-	Variable
Rv0046c	ino1	pS almost always higher than pN
Rv0047c	-	pN > pS but inverts to pS > pN at a certain point
Rv0048c	-	Variable
Rv0049	-	pS almost always higher than pN
Rv0050	ponA1	pS almost always higher than pN
Rv0051	-	pS almost always higher than pN
Rv0052	-	pS almost always higher than pN
Rv0053	rpsF	pS almost always higher than pN
Rv0054	ssb	pS almost always higher than pN
Rv0055	rpsR	Variable
Rv0056	rplI	pS almost always higher than pN
Rv0057	-	pS almost always higher than pN
Rv0058	dnaB	pS almost always higher than pN
Rv0059	-	pS almost always higher than pN
Rv0060	-	pS almost always higher than pN
Rv0061	-	pN > pS but inverts to pS > pN at a certain point
Rv0062	celA1	pN > pS but inverts to pS > pN at a certain point
Rv0063	-	pS almost always higher than pN
Rv0064	-	pN > pS but inverts to pS > pN at a certain point
Rv0065	-	pS almost always higher than pN
Rv0066c	icd2	pS almost always higher than pN
Rv0067c	-	pS almost always higher than pN
Rv0068	-	Variable
Rv0069c	sdaA	pN > pS but inverts to pS > pN at a certain point
Rv0070c	glyA2	pS almost always higher than pN
Rv0071	-	Variable
Rv0072	-	Variable
Rv0073	-	pS almost always higher than pN
Rv0074	-	pS almost always higher than pN
Rv0075	-	Variable
Rv0076c	-	pS almost always higher than pN
Rv0077c	-	pS almost always higher than pN
Rv0078	-	pS almost always higher than pN
Rv0078A	-	pS almost always higher than pN
Rv0079	-	pS almost always higher than pN
Rv0080	-	pN almost always higher than pS
Rv0081	-	pS almost always higher than pN
Rv0082	-	Variable
Rv0083	-	Variable
Rv0084	hycD	pS almost always higher than pN
Rv0085	hycP	pS almost always higher than pN
Rv0086	hycQ	pS almost always higher than pN
Rv0087	hycE	pN > pS but inverts to pS > pN at a certain point
Rv0088	-	pS almost always higher than pN
Rv0089	-	pS almost always higher than pN
Rv0090	-	pS almost always higher than pN
Rv0091	mtn	pN > pS but inverts to pS > pN at a certain point
Rv0092	ctpA	pS almost always higher than pN
Rv0093c	-	Variable
Rv0097	-	pS almost always higher than pN
Rv0098	-	pS almost always higher than pN
Rv0099	fadD10	Variable
Rv0100	-	pS almost always higher than pN
Rv0101	nrp	pS almost always higher than pN
Rv0102	-	pS almost always higher than pN
Rv0103c	ctpB	pS almost always higher than pN
Rv0104	-	Variable
Rv0105c	rpmB	Variable
Rv0106	-	pS almost always higher than pN
Rv0107c	ctpI	pN > pS but inverts to pS > pN at a certain point
Rv0108c	-	pS almost always higher than pN
Rv0110	-	pN > pS but inverts to pS > pN at a certain point
Rv0111	-	Variable
Rv0112	gca	Variable
Rv0113	gmhA	pN almost always higher than pS
Rv0114	gmhB	Variable
Rv0115	hddA	pN almost always higher than pS
Rv0116c	-	pS almost always higher than pN
Rv0117	oxyS	Variable
Rv0118c	oxcA	pS almost always higher than pN
Rv0119	fadD7	pS almost always higher than pN
Rv0120c	fusA2	pS almost always higher than pN
Rv0121c	-	pS almost always higher than pN
Rv0122	-	Variable
Rv0123	-	pS almost always higher than pN
Rv0125	pepA	pS almost always higher than pN
Rv0126	treS	pS almost always higher than pN
Rv0127	-	pN > pS but inverts to pS > pN at a certain point
Rv0128	-	pN almost always higher than pS
Rv0129c	fbpC	pS almost always higher than pN
Rv0130	-	pS almost always higher than pN
Rv0131c	fadE1	pN > pS but inverts to pS > pN at a certain point
Rv0132c	fgd2	pS almost always higher than pN
Rv0133	-	Variable
Rv0134	ephF	Variable
Rv0135c	-	pS almost always higher than pN
Rv0136	cyp138	pS almost always higher than pN
Rv0137c	msrA	Variable
Rv0138	-	pS almost always higher than pN
Rv0139	-	Variable
Rv0140	-	Variable
Rv0141c	-	Variable
Rv0142	-	pS almost always higher than pN
Rv0143c	-	pN > pS but inverts to pS > pN at a certain point
Rv0144	-	Variable
Rv0145	-	pN > pS but inverts to pS > pN at a certain point
Rv0146	-	pS almost always higher than pN
Rv0147	-	Variable
Rv0148	-	pS almost always higher than pN
Rv0149	-	pS almost always higher than pN
Rv0150c	-	pS almost always higher than pN
Rv0153c	ptbB	pS almost always higher than pN
Rv0154c	fadE2	pS almost always higher than pN
Rv0155	pntAa	pS almost always higher than pN
Rv0156	pntAb	pN almost always higher than pS
Rv0157	pntB	pS almost always higher than pN
Rv0158	-	pS almost always higher than pN
Rv0161	-	pS almost always higher than pN
Rv0162c	adhE1	Variable
Rv0163	-	pN > pS but inverts to pS > pN at a certain point
Rv0164	TB18.5	pS almost always higher than pN
Rv0165c	-	Variable
Rv0166	fadD5	pS almost always higher than pN
Rv0167	yrbE1A	pS almost always higher than pN
Rv0168	yrbE1B	pS almost always higher than pN
Rv0169	mce1A	pN > pS but inverts to pS > pN at a certain point
Rv0170	mce1B	pS almost always higher than pN
Rv0171	mce1C	pS almost always higher than pN
Rv0172	mce1D	Variable
Rv0173	lprK	Variable
Rv0174	mce1F	pS almost always higher than pN
Rv0175	-	Variable
Rv0176	-	pN almost always higher than pS
Rv0177	-	pS almost always higher than pN
Rv0178	-	pS almost always higher than pN
Rv0179c	lprO	pS almost always higher than pN
Rv0180c	-	pN > pS but inverts to pS > pN at a certain point
Rv0181c	-	Variable
Rv0182c	sigG	Variable
Rv0183	-	pS almost always higher than pN
Rv0184	-	pS almost always higher than pN
Rv0185	-	pN > pS but inverts to pS > pN at a certain point
Rv0186	bglS	pS almost always higher than pN
Rv0187	-	pN > pS but inverts to pS > pN at a certain point
Rv0188	-	pS almost always higher than pN
Rv0189c	ilvD	pS almost always higher than pN
Rv0190	-	pN > pS but inverts to pS > pN at a certain point
Rv0191	-	pS almost always higher than pN
Rv0192	-	pN almost always higher than pS
Rv0192A	-	pN almost always higher than pS
Rv0193c	-	Variable
Rv0194	-	Variable
Rv0195	-	Variable
Rv0196	-	pS almost always higher than pN
Rv0197	-	pS almost always higher than pN
Rv0198c	-	pS almost always higher than pN
Rv0199	-	pS almost always higher than pN
Rv0200	-	pS almost always higher than pN
Rv0201c	-	pS almost always higher than pN
Rv0202c	mmpL11	pS almost always higher than pN
Rv0203	-	pS almost always higher than pN
Rv0204c	-	pS almost always higher than pN
Rv0205	-	Variable
Rv0206c	mmpL3	pS almost always higher than pN
Rv0207c	-	Variable
Rv0208c	trmB	pN > pS but inverts to pS > pN at a certain point
Rv0209	-	pN > pS but inverts to pS > pN at a certain point
Rv0210	-	pN > pS but inverts to pS > pN at a certain point
Rv0211	pckA	pS almost always higher than pN
Rv0212c	nadR	pS almost always higher than pN
Rv0213c	-	Variable
Rv0214	fadD4	Variable
Rv0215c	fadE3	Variable
Rv0216	-	pS almost always higher than pN
Rv0217c	lipW	Variable
Rv0218	-	pS almost always higher than pN
Rv0219	-	pS almost always higher than pN
Rv0220	lipC	pS almost always higher than pN
Rv0221	-	Variable
Rv0222	echA1	pS almost always higher than pN
Rv0223c	-	pN > pS but inverts to pS > pN at a certain point
Rv0224c	-	pS almost always higher than pN
Rv0225	-	pS almost always higher than pN
Rv0226c	-	pS almost always higher than pN
Rv0227c	-	pS almost always higher than pN
Rv0228	-	pS almost always higher than pN
Rv0229c	-	Variable
Rv0230c	php	pS almost always higher than pN
Rv0231	fadE4	pS almost always higher than pN
Rv0232	-	pS almost always higher than pN
Rv0233	nrdB	Variable
Rv0234c	gabD1	pS almost always higher than pN
Rv0235c	-	pS almost always higher than pN
Rv0236A	-	pN > pS but inverts to pS > pN at a certain point
Rv0236c	-	Variable
Rv0237	lpqI	pS almost always higher than pN
Rv0238	-	pS almost always higher than pN
Rv0239	-	pS almost always higher than pN
Rv0240	-	pN almost always higher than pS
Rv0241c	-	pN > pS but inverts to pS > pN at a certain point
Rv0242c	fabG	Variable
Rv0243	fadA2	pS almost always higher than pN
Rv0244c	fadE5	Variable
Rv0245	-	Variable
Rv0246	-	Variable
Rv0247c	-	pS almost always higher than pN
Rv0248c	sdhA	pS almost always higher than pN
Rv0249c	-	pS almost always higher than pN
Rv0250c	-	pS almost always higher than pN
Rv0251c	hsp	Variable
Rv0252	nirB	pS almost always higher than pN
Rv0253	nirD	pN almost always higher than pS
Rv0254c	cobU	pS almost always higher than pN
Rv0255c	cobQ1	pS almost always higher than pN
Rv0257	-	pN > pS but inverts to pS > pN at a certain point
Rv0258c	-	pS almost always higher than pN
Rv0259c	-	pS almost always higher than pN
Rv0260c	-	pS almost always higher than pN
Rv0261c	narK3	pS almost always higher than pN
Rv0262c	aac	pN almost always higher than pS
Rv0263c	-	Variable
Rv0264c	-	pN almost always higher than pS
Rv0265c	-	pS almost always higher than pN
Rv0266c	oplA	pS almost always higher than pN
Rv0267	narU	pS almost always higher than pN
Rv0268c	-	pS almost always higher than pN
Rv0269c	-	pS almost always higher than pN
Rv0270	fadD2	pS almost always higher than pN
Rv0271c	fadE6	pS almost always higher than pN
Rv0272c	-	pS almost always higher than pN
Rv0273c	-	pS almost always higher than pN
Rv0274	-	pS almost always higher than pN
Rv0275c	-	pN almost always higher than pS
Rv0276	-	pS almost always higher than pN
Rv0277c	-	pS almost always higher than pN
Rv0281	-	Variable
Rv0282	-	pS almost always higher than pN
Rv0283	-	pS almost always higher than pN
Rv0284	-	pS almost always higher than pN
Rv0287	esxG	pS almost always higher than pN
Rv0288	esxH	Variable
Rv0289	-	pS almost always higher than pN
Rv0290	-	pS almost always higher than pN
Rv0291	mycP3	Variable
Rv0292	-	pS almost always higher than pN
Rv0293c	-	pS almost always higher than pN
Rv0294	tam	pS almost always higher than pN
Rv0295c	-	Variable
Rv0296c	-	Variable
Rv0298	-	Variable
Rv0299	-	Variable
Rv0300	-	pS almost always higher than pN
Rv0301	-	pS almost always higher than pN
Rv0302	-	pN > pS but inverts to pS > pN at a certain point
Rv0303	-	pS almost always higher than pN
Rv0306	-	Variable
Rv0307c	-	pS almost always higher than pN
Rv0308	-	pS almost always higher than pN
Rv0309	-	pS almost always higher than pN
Rv0310c	-	pS almost always higher than pN
Rv0311	-	pS almost always higher than pN
Rv0312	-	Variable
Rv0313	-	pS almost always higher than pN
Rv0314c	-	Variable
Rv0315	-	pS almost always higher than pN
Rv0316	-	Variable
Rv0317c	glpQ2	pS almost always higher than pN
Rv0318c	-	Variable
Rv0319	pcp	pS almost always higher than pN
Rv0320	-	Variable
Rv0321	dcd	pS almost always higher than pN
Rv0322	udgA	pS almost always higher than pN
Rv0323c	-	Variable
Rv0324	-	pS almost always higher than pN
Rv0325	-	Variable
Rv0326	-	Variable
Rv0327c	cyp135A1	Variable
Rv0328	-	pS almost always higher than pN
Rv0329c	-	pN > pS but inverts to pS > pN at a certain point
Rv0330c	-	pN > pS but inverts to pS > pN at a certain point
Rv0331	-	pS almost always higher than pN
Rv0332	-	Variable
Rv0333	-	pS almost always higher than pN
Rv0334	rmlA	pS almost always higher than pN
Rv0337c	aspC	pS almost always higher than pN
Rv0338c	-	pS almost always higher than pN
Rv0339c	-	pN > pS but inverts to pS > pN at a certain point
Rv0340	-	Variable
Rv0341	iniB	pS almost always higher than pN
Rv0342	iniA	Variable
Rv0343	iniC	Variable
Rv0344c	lpqJ	pS almost always higher than pN
Rv0345	-	pS almost always higher than pN
Rv0346c	ansP2	pS almost always higher than pN
Rv0347	-	Variable
Rv0348	-	pS almost always higher than pN
Rv0349	-	pN > pS but inverts to pS > pN at a certain point
Rv0350	dnaK	pS almost always higher than pN
Rv0351	grpE	pS almost always higher than pN
Rv0352	dnaJ1	pS almost always higher than pN
Rv0353	hspR	pS almost always higher than pN
Rv0356c	-	pS almost always higher than pN
Rv0357c	purA	pS almost always higher than pN
Rv0358	-	Variable
Rv0359	-	Variable
Rv0360c	-	Variable
Rv0361	-	pS almost always higher than pN
Rv0362	mgtE	pS almost always higher than pN
Rv0363c	fba	pS almost always higher than pN
Rv0364	-	Variable
Rv0365c	-	pS almost always higher than pN
Rv0366c	-	pS almost always higher than pN
Rv0367c	-	pN almost always higher than pS
Rv0368c	-	Variable
Rv0369c	-	Variable
Rv0370c	-	pS almost always higher than pN
Rv0371c	-	Variable
Rv0372c	-	pS almost always higher than pN
Rv0373c	-	pS almost always higher than pN
Rv0374c	-	pN almost always higher than pS
Rv0375c	-	pS almost always higher than pN
Rv0376c	-	Variable
Rv0377	-	Variable
Rv0378	-	pN > pS but inverts to pS > pN at a certain point
Rv0379	secE2	pS almost always higher than pN
Rv0380c	-	Variable
Rv0381c	-	pS almost always higher than pN
Rv0382c	pyrE	pS almost always higher than pN
Rv0383c	-	pS almost always higher than pN
Rv0384c	clpB	pS almost always higher than pN
Rv0385	-	pS almost always higher than pN
Rv0386	-	Variable
Rv0389	purT	pS almost always higher than pN
Rv0390	-	pS almost always higher than pN
Rv0391	metZ	pS almost always higher than pN
Rv0392c	ndhA	Variable
Rv0394c	-	Variable
Rv0395	-	pS almost always higher than pN
Rv0396	-	pN > pS but inverts to pS > pN at a certain point
Rv0398c	-	Variable
Rv0399c	lpqK	Variable
Rv0400c	fadE7	pS almost always higher than pN
Rv0401	-	pS almost always higher than pN
Rv0402c	mmpL1	Variable
Rv0403c	mmpS1	pS almost always higher than pN
Rv0404	fadD30	Variable
Rv0405	pks6	pS almost always higher than pN
Rv0406c	-	Variable
Rv0407	fgd1	pS almost always higher than pN
Rv0408	pta	pS almost always higher than pN
Rv0409	ackA	pS almost always higher than pN
Rv0410c	pknG	pS almost always higher than pN
Rv0411c	glnH	pS almost always higher than pN
Rv0412c	-	pS almost always higher than pN
Rv0413	mutT3	Variable
Rv0414c	thiE	pS almost always higher than pN
Rv0415	thiO	pS almost always higher than pN
Rv0416	thiS	Variable
Rv0417	thiG	pS almost always higher than pN
Rv0418	lpqL	Variable
Rv0419	lpqM	pS almost always higher than pN
Rv0420c	-	pN > pS but inverts to pS > pN at a certain point
Rv0421c	-	pS almost always higher than pN
Rv0422c	thiD	pS almost always higher than pN
Rv0423c	thiC	pS almost always higher than pN
Rv0424c	-	Variable
Rv0425c	ctpH	pS almost always higher than pN
Rv0426c	-	Variable
Rv0427c	xthA	pS almost always higher than pN
Rv0428c	-	pN almost always higher than pS
Rv0429c	def	pS almost always higher than pN
Rv0430	-	pS almost always higher than pN
Rv0431	-	Variable
Rv0432	sodC	pS almost always higher than pN
Rv0433	-	pS almost always higher than pN
Rv0434	-	Variable
Rv0435c	-	pS almost always higher than pN
Rv0436c	pssA	pS almost always higher than pN
Rv0437c	psd	pS almost always higher than pN
Rv0438c	moeA2	pN > pS but inverts to pS > pN at a certain point
Rv0439c	-	pS almost always higher than pN
Rv0440	groEL	pS almost always higher than pN
Rv0441c	-	Variable
Rv0443	-	Variable
Rv0444c	-	Variable
Rv0445c	sigK	pS almost always higher than pN
Rv0446c	-	pN > pS but inverts to pS > pN at a certain point
Rv0447c	ufaA1	pS almost always higher than pN
Rv0448c	-	Variable
Rv0449c	-	pS almost always higher than pN
Rv0450c	mmpL4	pS almost always higher than pN
Rv0451c	mmpS4	pS almost always higher than pN
Rv0452	-	Variable
Rv0454	-	Variable
Rv0455c	-	pN > pS but inverts to pS > pN at a certain point
Rv0456A	-	pN almost always higher than pS
Rv0456c	echA2	Variable
Rv0457c	-	pS almost always higher than pN
Rv0458	-	pS almost always higher than pN
Rv0459	-	Variable
Rv0460	-	pS almost always higher than pN
Rv0461	-	Variable
Rv0462	lpd	pS almost always higher than pN
Rv0463	-	pS almost always higher than pN
Rv0464c	-	pS almost always higher than pN
Rv0465c	-	Variable
Rv0466	-	pS almost always higher than pN
Rv0467	icl	pS almost always higher than pN
Rv0468	fadB2	pS almost always higher than pN
Rv0469	umaA	Variable
Rv0470A	-	Variable
Rv0470c	pcaA	pS almost always higher than pN
Rv0471c	-	pN > pS but inverts to pS > pN at a certain point
Rv0472c	-	pS almost always higher than pN
Rv0473	-	pS almost always higher than pN
Rv0474	-	pS almost always higher than pN
Rv0475	hbhA	pS almost always higher than pN
Rv0476	-	pS almost always higher than pN
Rv0477	-	pN > pS but inverts to pS > pN at a certain point
Rv0478	deoC	Variable
Rv0479c	-	Variable
Rv0480c	-	pS almost always higher than pN
Rv0481c	-	Variable
Rv0482	murB	pS almost always higher than pN
Rv0483	lprQ	pS almost always higher than pN
Rv0484c	-	pS almost always higher than pN
Rv0485	-	pS almost always higher than pN
Rv0486	-	pS almost always higher than pN
Rv0487	-	Variable
Rv0488	-	Variable
Rv0489	gpm1	pS almost always higher than pN
Rv0490	senX3	pS almost always higher than pN
Rv0491	regX3	pS almost always higher than pN
Rv0492A	-	Variable
Rv0492c	-	pN > pS but inverts to pS > pN at a certain point
Rv0493c	-	pS > pN but inverts to pN > pS at a certain point
Rv0494	-	pS almost always higher than pN
Rv0495c	-	pS almost always higher than pN
Rv0496	-	pS almost always higher than pN
Rv0497	-	Variable
Rv0498	-	pN > pS but inverts to pS > pN at a certain point
Rv0499	-	pS almost always higher than pN
Rv0500	proC	Variable
Rv0500A	-	pS almost always higher than pN
Rv0500B	-	not classified (less than 10 variants)
Rv0501	galE2	pS almost always higher than pN
Rv0502	-	pS almost always higher than pN
Rv0503c	cmaA2	pS almost always higher than pN
Rv0504c	-	pS almost always higher than pN
Rv0505c	serB1	pN > pS but inverts to pS > pN at a certain point
Rv0506	mmpS2	pS almost always higher than pN
Rv0507	mmpL2	pS almost always higher than pN
Rv0508	-	Variable
Rv0509	hemA	pS almost always higher than pN
Rv0510	hemC	pS almost always higher than pN
Rv0511	hemD	pS almost always higher than pN
Rv0512	hemB	pN > pS but inverts to pS > pN at a certain point
Rv0513	-	Variable
Rv0514	-	pS almost always higher than pN
Rv0516c	-	Variable
Rv0517	-	Variable
Rv0518	-	Variable
Rv0519c	-	pS almost always higher than pN
Rv0520	-	pS almost always higher than pN
Rv0521	-	Variable
Rv0522	gabP	pN > pS but inverts to pS > pN at a certain point
Rv0523c	-	Variable
Rv0524	hemL	pS almost always higher than pN
Rv0525	-	pS almost always higher than pN
Rv0526	-	pS almost always higher than pN
Rv0527	ccdA	pS almost always higher than pN
Rv0528	-	pN > pS but inverts to pS > pN at a certain point
Rv0529	ccsA	pS almost always higher than pN
Rv0530	-	Variable
Rv0531	-	pS almost always higher than pN
Rv0532	fabH	not classified (less than 10 variants)
Rv0533c	fabH	pN > pS but inverts to pS > pN at a certain point
Rv0534c	menA	pN > pS but inverts to pS > pN at a certain point
Rv0535	pnp	pS almost always higher than pN
Rv0536	galE3	Variable
Rv0537c	-	pS almost always higher than pN
Rv0538	-	pS almost always higher than pN
Rv0539	-	pS almost always higher than pN
Rv0540	-	pS almost always higher than pN
Rv0541c	-	pS almost always higher than pN
Rv0542c	menE	pS almost always higher than pN
Rv0543c	-	Variable
Rv0544c	-	pN > pS but inverts to pS > pN at a certain point
Rv0545c	pitA	pS almost always higher than pN
Rv0546c	-	pS almost always higher than pN
Rv0547c	-	pS almost always higher than pN
Rv0548c	menB	Variable
Rv0549c	-	pS almost always higher than pN
Rv0550c	-	pS > pN but inverts to pN > pS at a certain point
Rv0551c	fadD8	pS almost always higher than pN
Rv0552	-	Variable
Rv0553	menC	pS almost always higher than pN
Rv0554	bpoC	pS almost always higher than pN
Rv0555	menD	pS almost always higher than pN
Rv0556	-	pS > pN but inverts to pN > pS at a certain point
Rv0557	pimB	pS almost always higher than pN
Rv0558	ubiE	Variable
Rv0559c	-	Variable
Rv0560c	-	pS almost always higher than pN
Rv0561c	-	pS almost always higher than pN
Rv0562	grcC1	pS almost always higher than pN
Rv0563	htpX	pS almost always higher than pN
Rv0564c	gpsA	Variable
Rv0565c	-	pS almost always higher than pN
Rv0566c	-	pS almost always higher than pN
Rv0567	-	Variable
Rv0568	cyp135B1	pS almost always higher than pN
Rv0569	-	pN almost always higher than pS
Rv0570	nrdZ	pS almost always higher than pN
Rv0571c	-	pS almost always higher than pN
Rv0572c	-	pN almost always higher than pS
Rv0573c	-	Variable
Rv0574c	-	Variable
Rv0575c	-	pS almost always higher than pN
Rv0576	-	pN > pS but inverts to pS > pN at a certain point
Rv0577	TB27.3	Variable
Rv0579	-	Variable
Rv0580c	-	pS almost always higher than pN
Rv0581	-	pS almost always higher than pN
Rv0582	-	Variable
Rv0583c	lpqN	pS almost always higher than pN
Rv0584	-	pS almost always higher than pN
Rv0585c	-	Variable
Rv0586	-	pN > pS but inverts to pS > pN at a certain point
Rv0587	yrbE2A	Variable
Rv0588	yrbE2B	Variable
Rv0589	mce2A	Variable
Rv0590	mce2B	pS almost always higher than pN
Rv0590A	-	pS almost always higher than pN
Rv0591	mce2C	Variable
Rv0592	mce2D	pS almost always higher than pN
Rv0593	lprL	pN > pS but inverts to pS > pN at a certain point
Rv0594	mce2F	Variable
Rv0595c	-	pS almost always higher than pN
Rv0596c	-	pN > pS but inverts to pS > pN at a certain point
Rv0597c	-	pS almost always higher than pN
Rv0598c	-	Variable
Rv0599c	-	pS > pN but inverts to pN > pS at a certain point
Rv0600c	-	pS almost always higher than pN
Rv0601c	-	pS almost always higher than pN
Rv0602c	tcrA	Variable
Rv0603	-	pS almost always higher than pN
Rv0604	lpqO	Variable
Rv0605	-	pS almost always higher than pN
Rv0606	-	Variable
Rv0607	-	pS almost always higher than pN
Rv0608	-	pS almost always higher than pN
Rv0609	-	pS almost always higher than pN
Rv0609A	-	Variable
Rv0610c	-	pN > pS but inverts to pS > pN at a certain point
Rv0611c	-	Variable
Rv0612	-	pN > pS but inverts to pS > pN at a certain point
Rv0613c	-	Variable
Rv0614	-	Variable
Rv0615	-	Variable
Rv0616c	-	pS almost always higher than pN
Rv0617	-	pS > pN but inverts to pN > pS at a certain point
Rv0618	galTa	pS almost always higher than pN
Rv0619	galTb	Variable
Rv0620	galK	Variable
Rv0621	-	Variable
Rv0622	-	Variable
Rv0623	-	pS almost always higher than pN
Rv0624	-	Variable
Rv0625c	-	pS almost always higher than pN
Rv0626	-	pS almost always higher than pN
Rv0627	-	Variable
Rv0628c	-	Variable
Rv0629c	recD	pS almost always higher than pN
Rv0630c	recB	pS almost always higher than pN
Rv0631c	recC	pS almost always higher than pN
Rv0632c	echA3	pS almost always higher than pN
Rv0633c	-	pS almost always higher than pN
Rv0634A	-	pS almost always higher than pN
Rv0634B	rpmG	Variable
Rv0634c	-	pN > pS but inverts to pS > pN at a certain point
Rv0635	-	pS almost always higher than pN
Rv0636	-	pN > pS but inverts to pS > pN at a certain point
Rv0637	-	pS almost always higher than pN
Rv0638	secE	pN > pS but inverts to pS > pN at a certain point
Rv0639	nusG	pS almost always higher than pN
Rv0640	rplK	pS almost always higher than pN
Rv0641	rplA	pN > pS but inverts to pS > pN at a certain point
Rv0642c	mmaA4	pS almost always higher than pN
Rv0643c	mmaA3	pS almost always higher than pN
Rv0644c	mmaA2	pN > pS but inverts to pS > pN at a certain point
Rv0645c	mmaA1	pS almost always higher than pN
Rv0646c	lipG	Variable
Rv0647c	-	pS almost always higher than pN
Rv0648	-	Variable
Rv0649	fabD2	pS almost always higher than pN
Rv0650	-	pN > pS but inverts to pS > pN at a certain point
Rv0651	rplJ	Variable
Rv0652	rplL	pS almost always higher than pN
Rv0653c	-	pN > pS but inverts to pS > pN at a certain point
Rv0654	-	Variable
Rv0655	mkl	pS almost always higher than pN
Rv0656c	-	pN > pS but inverts to pS > pN at a certain point
Rv0657c	-	pN almost always higher than pS
Rv0658c	-	pS almost always higher than pN
Rv0659c	-	pS almost always higher than pN
Rv0660c	-	pN almost always higher than pS
Rv0661c	-	Variable
Rv0662c	-	pS almost always higher than pN
Rv0663	atsD	pS almost always higher than pN
Rv0664	-	Variable
Rv0665	-	pN almost always higher than pS
Rv0666	-	pN almost always higher than pS
Rv0667	rpoB	pS > pN but inverts to pN > pS at a certain point
Rv0668	rpoC	pS almost always higher than pN
Rv0669c	-	Variable
Rv0670	end	pS almost always higher than pN
Rv0671	lpqP	pN > pS but inverts to pS > pN at a certain point
Rv0672	fadE8	pS almost always higher than pN
Rv0673	echA4	Variable
Rv0674	-	pN > pS but inverts to pS > pN at a certain point
Rv0675	echA5	pS almost always higher than pN
Rv0676c	mmpL5	pS almost always higher than pN
Rv0677c	mmpS5	Variable
Rv0678	-	Variable
Rv0679c	-	pS almost always higher than pN
Rv0680c	-	Variable
Rv0681	-	pN > pS but inverts to pS > pN at a certain point
Rv0682	rpsL	pS > pN but inverts to pN > pS at a certain point
Rv0683	rpsG	pS almost always higher than pN
Rv0684	fusA1	pS almost always higher than pN
Rv0685	tuf	pS almost always higher than pN
Rv0686	-	Variable
Rv0687	fabG	Variable
Rv0688	-	pS almost always higher than pN
Rv0689c	-	pS > pN but inverts to pN > pS at a certain point
Rv0690c	-	pS almost always higher than pN
Rv0691c	-	pS almost always higher than pN
Rv0692	-	Variable
Rv0693	pqqE	Variable
Rv0694	lldD1	pS almost always higher than pN
Rv0695	-	pS almost always higher than pN
Rv0696	-	pS almost always higher than pN
Rv0697	-	Variable
Rv0698	-	pS almost always higher than pN
Rv0699	-	Variable
Rv0700	rpsJ	pS almost always higher than pN
Rv0701	rplC	pS almost always higher than pN
Rv0702	rplD	pS almost always higher than pN
Rv0703	rplW	Variable
Rv0704	rplB	pS almost always higher than pN
Rv0705	rpsS	pS almost always higher than pN
Rv0706	rplV	pS almost always higher than pN
Rv0707	rpsC	pS almost always higher than pN
Rv0708	rplP	pS almost always higher than pN
Rv0709	rpmC	not classified (less than 10 variants)
Rv0710	rpsQ	pS almost always higher than pN
Rv0711	atsA	pS almost always higher than pN
Rv0712	-	pS almost always higher than pN
Rv0713	-	pS almost always higher than pN
Rv0714	rplN	pS almost always higher than pN
Rv0715	rplX	pS almost always higher than pN
Rv0716	rplE	pS almost always higher than pN
Rv0717	rpsN	pN almost always higher than pS
Rv0718	rpsH	pS almost always higher than pN
Rv0719	rplF	pS almost always higher than pN
Rv0720	rplR	pS almost always higher than pN
Rv0721	rpsE	pS almost always higher than pN
Rv0722	rpmD	pS almost always higher than pN
Rv0723	rplO	pN almost always higher than pS
Rv0724	sppA	pS almost always higher than pN
Rv0724A	-	pN almost always higher than pS
Rv0725c	-	Variable
Rv0726c	-	Variable
Rv0727c	fucA	pN > pS but inverts to pS > pN at a certain point
Rv0728c	serA2	pS almost always higher than pN
Rv0729	xylB	pS almost always higher than pN
Rv0730	-	Variable
Rv0731c	-	Variable
Rv0732	secY	pN > pS but inverts to pS > pN at a certain point
Rv0733	adk	pS almost always higher than pN
Rv0734	mapA	pS almost always higher than pN
Rv0735	sigL	Variable
Rv0736	-	pS almost always higher than pN
Rv0737	-	pS almost always higher than pN
Rv0738	-	pS almost always higher than pN
Rv0739	-	pN > pS but inverts to pS > pN at a certain point
Rv0740	-	pS almost always higher than pN
Rv0743c	-	pS > pN but inverts to pN > pS at a certain point
Rv0744c	-	pS almost always higher than pN
Rv0745	-	pN almost always higher than pS
Rv0748	-	pS almost always higher than pN
Rv0749	-	pS almost always higher than pN
Rv0749A	-	pS almost always higher than pN
Rv0750	-	pS > pN but inverts to pN > pS at a certain point
Rv0751c	mmsB	pS almost always higher than pN
Rv0752c	fadE9	Variable
Rv0753c	mmsA	Variable
Rv0756c	-	pS almost always higher than pN
Rv0757	phoP	pS almost always higher than pN
Rv0758	phoR	pS > pN but inverts to pN > pS at a certain point
Rv0759c	-	pS almost always higher than pN
Rv0760c	-	pS almost always higher than pN
Rv0761c	adhB	pS almost always higher than pN
Rv0762c	-	pS almost always higher than pN
Rv0763c	-	pS almost always higher than pN
Rv0764c	cyp51	Variable
Rv0765c	-	Variable
Rv0766c	cyp123	Variable
Rv0767c	-	pS almost always higher than pN
Rv0768	aldA	pS almost always higher than pN
Rv0769	-	pS almost always higher than pN
Rv0770	-	Variable
Rv0771	-	pS almost always higher than pN
Rv0772	purD	pS almost always higher than pN
Rv0773c	ggtA	pN > pS but inverts to pS > pN at a certain point
Rv0774c	-	pS almost always higher than pN
Rv0775	-	Variable
Rv0776c	-	pS almost always higher than pN
Rv0777	purB	pS almost always higher than pN
Rv0778	cyp126	pS almost always higher than pN
Rv0779c	-	Variable
Rv0780	hemH	pN > pS but inverts to pS > pN at a certain point
Rv0781	ptrBa	Variable
Rv0782	ptrBb	Variable
Rv0783c	emrB	pS almost always higher than pN
Rv0784	-	Variable
Rv0785	-	pS almost always higher than pN
Rv0786c	-	pS almost always higher than pN
Rv0787	-	pN almost always higher than pS
Rv0787A	-	pS almost always higher than pN
Rv0788	purQ	Variable
Rv0789c	-	pN almost always higher than pS
Rv0790c	-	Variable
Rv0791c	-	Variable
Rv0792c	-	Variable
Rv0793	-	pS almost always higher than pN
Rv0794c	-	Variable
Rv0797	cfp29	not classified (less than 10 variants)
Rv0798c	cfp29	pS almost always higher than pN
Rv0799c	-	pS almost always higher than pN
Rv0800	pepC	pS almost always higher than pN
Rv0801	-	Variable
Rv0802c	-	pN almost always higher than pS
Rv0803	purL	pS almost always higher than pN
Rv0804	-	pS almost always higher than pN
Rv0805	-	Variable
Rv0806c	cpsY	pS almost always higher than pN
Rv0807	-	pS almost always higher than pN
Rv0808	purF	pS almost always higher than pN
Rv0809	purM	pS almost always higher than pN
Rv0810c	-	not classified (less than 10 variants)
Rv0811c	-	Variable
Rv0812	-	pS almost always higher than pN
Rv0813c	-	Variable
Rv0814c	sseC2	pN almost always higher than pS
Rv0815c	cysA2	pS almost always higher than pN
Rv0816c	thiX	Variable
Rv0817c	-	pS almost always higher than pN
Rv0818	-	Variable
Rv0819	-	pS almost always higher than pN
Rv0820	phoT	pS almost always higher than pN
Rv0821c	phoY2	pS almost always higher than pN
Rv0822c	-	Variable
Rv0823c	-	pS almost always higher than pN
Rv0824c	desA1	pS almost always higher than pN
Rv0825c	-	pN almost always higher than pS
Rv0826	-	Variable
Rv0827c	-	Variable
Rv0828c	-	Variable
Rv0829	-	pN almost always higher than pS
Rv0830	-	pS almost always higher than pN
Rv0831c	-	pS almost always higher than pN
Rv0835	lpqQ	pS almost always higher than pN
Rv0836c	-	Variable
Rv0837c	-	pS almost always higher than pN
Rv0838	lpqR	Variable
Rv0839	-	pS almost always higher than pN
Rv0840c	pip	pS almost always higher than pN
Rv0841	-	Variable
Rv0842	-	pS almost always higher than pN
Rv0843	-	pS almost always higher than pN
Rv0844c	narL	pN almost always higher than pS
Rv0845	-	pN almost always higher than pS
Rv0846c	-	Variable
Rv0847	lpqS	Variable
Rv0848	cysK2	pS almost always higher than pN
Rv0849	-	pN > pS but inverts to pS > pN at a certain point
Rv0851c	-	pS almost always higher than pN
Rv0852	fadD16	pS almost always higher than pN
Rv0853c	pdc	pS almost always higher than pN
Rv0854	-	Variable
Rv0855	far	Variable
Rv0856	-	Variable
Rv0857	-	Variable
Rv0858c	-	pS almost always higher than pN
Rv0859	fadA	pS almost always higher than pN
Rv0860	fadB	pS almost always higher than pN
Rv0861c	ercc3	pS almost always higher than pN
Rv0862c	-	pS almost always higher than pN
Rv0863	-	pS almost always higher than pN
Rv0864	moaC	Variable
Rv0865	mog	pS almost always higher than pN
Rv0866	moaE2	pS almost always higher than pN
Rv0867c	rpfA	pS almost always higher than pN
Rv0868c	moaD2	Variable
Rv0869c	moaA	pS almost always higher than pN
Rv0870c	-	Variable
Rv0871	cspB	pS almost always higher than pN
Rv0873	fadE10	pS almost always higher than pN
Rv0874c	-	pS almost always higher than pN
Rv0875c	-	pS almost always higher than pN
Rv0876c	-	pS almost always higher than pN
Rv0877	-	pN > pS but inverts to pS > pN at a certain point
Rv0879c	-	pS almost always higher than pN
Rv0880	-	pS almost always higher than pN
Rv0881	-	pS almost always higher than pN
Rv0882	-	pS almost always higher than pN
Rv0883c	-	pS almost always higher than pN
Rv0884c	serC	pS almost always higher than pN
Rv0885	-	pS almost always higher than pN
Rv0886	fprB	pS almost always higher than pN
Rv0887c	-	Variable
Rv0888	-	Variable
Rv0889c	citA	pN almost always higher than pS
Rv0890c	-	pS almost always higher than pN
Rv0891c	-	Variable
Rv0892	-	pN almost always higher than pS
Rv0893c	-	pS almost always higher than pN
Rv0894	-	Variable
Rv0895	-	pS almost always higher than pN
Rv0896	gltA	pS almost always higher than pN
Rv0897c	-	pS almost always higher than pN
Rv0898c	-	pS almost always higher than pN
Rv0899	ompA	pN > pS but inverts to pS > pN at a certain point
Rv0900	-	pS almost always higher than pN
Rv0901	-	pN almost always higher than pS
Rv0902c	prrB	pS almost always higher than pN
Rv0903c	prrA	pS almost always higher than pN
Rv0904c	accD3	pS almost always higher than pN
Rv0905	echA6	pN > pS but inverts to pS > pN at a certain point
Rv0906	-	pS almost always higher than pN
Rv0907	-	pS almost always higher than pN
Rv0908	ctpE	pS almost always higher than pN
Rv0909	-	pS almost always higher than pN
Rv0910	-	pS almost always higher than pN
Rv0911	-	Variable
Rv0912	-	pN > pS but inverts to pS > pN at a certain point
Rv0913c	-	pN > pS but inverts to pS > pN at a certain point
Rv0914c	-	Variable
Rv0917	betP	Variable
Rv0918	-	pN > pS but inverts to pS > pN at a certain point
Rv0919	-	pN almost always higher than pS
Rv0923c	-	Variable
Rv0924c	mntH	pS almost always higher than pN
Rv0925c	-	pS almost always higher than pN
Rv0926c	-	pN > pS but inverts to pS > pN at a certain point
Rv0927c	-	pS almost always higher than pN
Rv0928	pstS3	pS almost always higher than pN
Rv0929	pstC2	pN > pS but inverts to pS > pN at a certain point
Rv0930	pstA1	Variable
Rv0931c	pknD	pS almost always higher than pN
Rv0932c	pstS2	pN > pS but inverts to pS > pN at a certain point
Rv0933	pstB	pS almost always higher than pN
Rv0934	pstS1	pN almost always higher than pS
Rv0935	pstC1	pS almost always higher than pN
Rv0936	pstA2	pS almost always higher than pN
Rv0937c	-	pS almost always higher than pN
Rv0938	-	pS almost always higher than pN
Rv0939	-	pS almost always higher than pN
Rv0940c	-	pS almost always higher than pN
Rv0941c	-	Variable
Rv0942	-	pN almost always higher than pS
Rv0943c	-	pS almost always higher than pN
Rv0944	-	pS almost always higher than pN
Rv0945	-	Variable
Rv0946c	pgi	pS almost always higher than pN
Rv0948c	-	Variable
Rv0949	uvrD1	pS almost always higher than pN
Rv0950c	-	pS almost always higher than pN
Rv0951	sucC	pS almost always higher than pN
Rv0952	sucD	pS almost always higher than pN
Rv0953c	-	Variable
Rv0954	-	Variable
Rv0955	-	pS almost always higher than pN
Rv0956	purN	Variable
Rv0957	purH	pS almost always higher than pN
Rv0958	-	pS almost always higher than pN
Rv0959	-	Variable
Rv0960	-	pS almost always higher than pN
Rv0961	-	pS almost always higher than pN
Rv0962c	lprP	pS almost always higher than pN
Rv0963c	-	Variable
Rv0964c	-	pN > pS but inverts to pS > pN at a certain point
Rv0965c	-	pS almost always higher than pN
Rv0966c	-	Variable
Rv0967	-	pN > pS but inverts to pS > pN at a certain point
Rv0968	-	Variable
Rv0969	ctpV	pN > pS but inverts to pS > pN at a certain point
Rv0970	-	pN almost always higher than pS
Rv0971c	echA7	pS almost always higher than pN
Rv0972c	fadE12	Variable
Rv0973c	accA2	pN > pS but inverts to pS > pN at a certain point
Rv0974c	accD2	Variable
Rv0975c	fadE13	pS almost always higher than pN
Rv0976c	-	pS almost always higher than pN
Rv0979A	rpmF	Variable
Rv0979c	-	Variable
Rv0981	mprA	pS almost always higher than pN
Rv0982	mprB	pS almost always higher than pN
Rv0983	pepD	pS almost always higher than pN
Rv0984	moaB2	pS almost always higher than pN
Rv0985c	mscL	pN > pS but inverts to pS > pN at a certain point
Rv0986	-	pS almost always higher than pN
Rv0987	-	pS almost always higher than pN
Rv0988	-	pS almost always higher than pN
Rv0989c	grcC2	pN > pS but inverts to pS > pN at a certain point
Rv0990c	-	pN > pS but inverts to pS > pN at a certain point
Rv0991c	-	pS almost always higher than pN
Rv0992c	-	Variable
Rv0993	galU	pS almost always higher than pN
Rv0994	moeA1	pS almost always higher than pN
Rv0995	rimJ	Variable
Rv0996	-	Variable
Rv0997	-	Variable
Rv0998	-	pS almost always higher than pN
Rv0999	-	pS almost always higher than pN
Rv1000c	-	pS almost always higher than pN
Rv1001	arcA	pS almost always higher than pN
Rv1002c	-	pS almost always higher than pN
Rv1003	-	pS almost always higher than pN
Rv1004c	-	pS almost always higher than pN
Rv1005c	pabB	pS almost always higher than pN
Rv1006	-	pS almost always higher than pN
Rv1007c	metG	pS almost always higher than pN
Rv1008	tatD	pS almost always higher than pN
Rv1009	rpfB	pN almost always higher than pS
Rv1010	ksgA	Variable
Rv1011	ispE	Variable
Rv1012	-	pN > pS but inverts to pS > pN at a certain point
Rv1013	pks16	pS almost always higher than pN
Rv1014c	pth	pS almost always higher than pN
Rv1015c	rplY	pS almost always higher than pN
Rv1016c	lpqT	Variable
Rv1017c	prsA	pS almost always higher than pN
Rv1018c	glmU	pS almost always higher than pN
Rv1019	-	pS almost always higher than pN
Rv1020	mfd	pS almost always higher than pN
Rv1021	-	Variable
Rv1022	lpqU	pS almost always higher than pN
Rv1023	eno	pS almost always higher than pN
Rv1024	-	pS almost always higher than pN
Rv1025	-	pN > pS but inverts to pS > pN at a certain point
Rv1026	-	pS almost always higher than pN
Rv1027c	kdpE	pS almost always higher than pN
Rv1028A	kdpF	pN > pS but inverts to pS > pN at a certain point
Rv1028c	kdpD	pS > pN but inverts to pN > pS at a certain point
Rv1029	kdpA	pS almost always higher than pN
Rv1030	kdpB	pS almost always higher than pN
Rv1031	kdpC	pS almost always higher than pN
Rv1032c	trcS	Variable
Rv1033c	trcR	pS almost always higher than pN
Rv1036c	-	Variable
Rv1037c	esxI	pN > pS but inverts to pS > pN at a certain point
Rv1038c	esxJ	pS almost always higher than pN
Rv1043c	-	Variable
Rv1044	-	pS almost always higher than pN
Rv1045	-	pS almost always higher than pN
Rv1046c	-	pS almost always higher than pN
Rv1048c	-	Variable
Rv1049	-	Variable
Rv1050	-	Variable
Rv1051c	-	Variable
Rv1052	-	Variable
Rv1053c	-	Variable
Rv1054	-	not classified (less than 10 variants)
Rv1055	-	pN > pS but inverts to pS > pN at a certain point
Rv1056	-	pS almost always higher than pN
Rv1057	-	pS almost always higher than pN
Rv1058	fadD14	Variable
Rv1059	-	pS almost always higher than pN
Rv1060	-	pN > pS but inverts to pS > pN at a certain point
Rv1061	-	Variable
Rv1062	-	Variable
Rv1063c	-	pS almost always higher than pN
Rv1064c	lpqV	pN > pS but inverts to pS > pN at a certain point
Rv1065	-	Variable
Rv1066	-	pS almost always higher than pN
Rv1069c	-	pS almost always higher than pN
Rv1070c	echA8	pS almost always higher than pN
Rv1071c	echA9	pS almost always higher than pN
Rv1072	-	pS almost always higher than pN
Rv1073	-	pN > pS but inverts to pS > pN at a certain point
Rv1074c	fadA3	pS almost always higher than pN
Rv1075c	-	Variable
Rv1076	lipU	Variable
Rv1077	cbs	pS almost always higher than pN
Rv1078	pra	pN > pS but inverts to pS > pN at a certain point
Rv1079	metB	pS almost always higher than pN
Rv1080c	greA	pS almost always higher than pN
Rv1081c	-	pN > pS but inverts to pS > pN at a certain point
Rv1082	mca	pS almost always higher than pN
Rv1083	-	pS almost always higher than pN
Rv1084	-	pS almost always higher than pN
Rv1085c	-	pS almost always higher than pN
Rv1086	-	pN > pS but inverts to pS > pN at a certain point
Rv1087A	-	pN > pS but inverts to pS > pN at a certain point
Rv1089A	celA2a	pS almost always higher than pN
Rv1090	celA2b	Variable
Rv1092c	coaA	pS almost always higher than pN
Rv1093	glyA	pS almost always higher than pN
Rv1094	desA2	pS almost always higher than pN
Rv1095	phoH2	pS almost always higher than pN
Rv1096	-	pN > pS but inverts to pS > pN at a certain point
Rv1097c	-	Variable
Rv1098c	fumC	pS almost always higher than pN
Rv1099c	glpX	pS almost always higher than pN
Rv1100	-	pS almost always higher than pN
Rv1101c	-	Variable
Rv1102c	-	Variable
Rv1103c	-	pS almost always higher than pN
Rv1104	-	Variable
Rv1105	-	pN almost always higher than pS
Rv1106c	-	pS almost always higher than pN
Rv1107c	xseB	pS almost always higher than pN
Rv1108c	xseA	pS almost always higher than pN
Rv1109c	-	Variable
Rv1110	ispH	pN > pS but inverts to pS > pN at a certain point
Rv1111c	-	pS almost always higher than pN
Rv1112	-	pN > pS but inverts to pS > pN at a certain point
Rv1113	-	Variable
Rv1114	-	pS almost always higher than pN
Rv1115	-	Variable
Rv1116	-	pS > pN but inverts to pN > pS at a certain point
Rv1116A	-	pS almost always higher than pN
Rv1117	-	pS almost always higher than pN
Rv1118c	-	Variable
Rv1119c	-	pS almost always higher than pN
Rv1120c	-	pS almost always higher than pN
Rv1121	zwf1	pS almost always higher than pN
Rv1122	gnd2	pS almost always higher than pN
Rv1123c	bpoB	Variable
Rv1124	ephC	pS almost always higher than pN
Rv1125	-	pS almost always higher than pN
Rv1126c	-	Variable
Rv1127c	ppdK	pS almost always higher than pN
Rv1129c	-	pN almost always higher than pS
Rv1130	-	pS almost always higher than pN
Rv1131	gltA1	pS almost always higher than pN
Rv1132	-	Variable
Rv1133c	metE	pS almost always higher than pN
Rv1134	-	pS almost always higher than pN
Rv1135A	-	pS almost always higher than pN
Rv1136	-	Variable
Rv1137c	-	pN > pS but inverts to pS > pN at a certain point
Rv1138c	-	Variable
Rv1139c	-	Variable
Rv1140	-	Variable
Rv1141c	echA11	Variable
Rv1142c	echA10	Variable
Rv1143	mcr	pS almost always higher than pN
Rv1144	-	pN > pS but inverts to pS > pN at a certain point
Rv1145	mmpL13a	Variable
Rv1146	mmpL13b	pS almost always higher than pN
Rv1147	-	Variable
Rv1151c	-	pS almost always higher than pN
Rv1152	-	Variable
Rv1153c	omt	Variable
Rv1154c	-	pS almost always higher than pN
Rv1155	-	pS almost always higher than pN
Rv1156	-	pS almost always higher than pN
Rv1157c	-	pS almost always higher than pN
Rv1158c	-	pS almost always higher than pN
Rv1159	pimE	pS almost always higher than pN
Rv1159A	phhB	Variable
Rv1160	mutT2	Variable
Rv1161	narG	pS almost always higher than pN
Rv1162	narH	pS almost always higher than pN
Rv1163	narJ	pS almost always higher than pN
Rv1164	narI	pS almost always higher than pN
Rv1165	typA	pS almost always higher than pN
Rv1166	lpqW	pS almost always higher than pN
Rv1167c	-	Variable
Rv1170	mshB	pS almost always higher than pN
Rv1171	-	pS almost always higher than pN
Rv1173	fbiC	pS almost always higher than pN
Rv1174c	TB8.4	Variable
Rv1175c	fadH	pS almost always higher than pN
Rv1176c	-	pN > pS but inverts to pS > pN at a certain point
Rv1177	fdxC	pS almost always higher than pN
Rv1178	-	Variable
Rv1179c	-	Variable
Rv1180	pks3	pN > pS but inverts to pS > pN at a certain point
Rv1181	pks4	pS almost always higher than pN
Rv1182	papA3	Variable
Rv1183	mmpL10	pS almost always higher than pN
Rv1184c	-	pS almost always higher than pN
Rv1185c	fadD21	pN > pS but inverts to pS > pN at a certain point
Rv1186c	-	pS almost always higher than pN
Rv1187	rocA	pS almost always higher than pN
Rv1188	-	Variable
Rv1189	sigI	Variable
Rv1190	-	pS almost always higher than pN
Rv1191	-	pS almost always higher than pN
Rv1192	-	pS almost always higher than pN
Rv1193	fadD36	Variable
Rv1194c	-	Variable
Rv1197	esxK	pS almost always higher than pN
Rv1198	esxL	pS almost always higher than pN
Rv1200	-	Variable
Rv1201c	-	Variable
Rv1202	dapE	pS almost always higher than pN
Rv1203c	-	pS almost always higher than pN
Rv1204c	-	pS almost always higher than pN
Rv1205	-	Variable
Rv1206	fadD6	pS almost always higher than pN
Rv1207	folP2	pS almost always higher than pN
Rv1208	-	pS almost always higher than pN
Rv1209	-	pS almost always higher than pN
Rv1210	tagA	pS almost always higher than pN
Rv1211	-	not classified (less than 10 variants)
Rv1212c	-	Variable
Rv1213	glgC	pS almost always higher than pN
Rv1215c	-	pS almost always higher than pN
Rv1216c	-	Variable
Rv1217c	-	Variable
Rv1218c	-	pS almost always higher than pN
Rv1219c	-	pS almost always higher than pN
Rv1220c	-	Variable
Rv1221	sigE	pS almost always higher than pN
Rv1222	-	pS almost always higher than pN
Rv1223	htrA	pN > pS but inverts to pS > pN at a certain point
Rv1224	tatB	Variable
Rv1225c	-	Variable
Rv1226c	-	pS almost always higher than pN
Rv1227c	-	Variable
Rv1228	lpqX	pN almost always higher than pS
Rv1229c	mrp	pS almost always higher than pN
Rv1230c	-	pN > pS but inverts to pS > pN at a certain point
Rv1231c	-	Variable
Rv1232c	-	pS almost always higher than pN
Rv1233c	-	pS almost always higher than pN
Rv1234	-	pS almost always higher than pN
Rv1235	lpqY	pS almost always higher than pN
Rv1236	sugA	pS almost always higher than pN
Rv1237	sugB	pS almost always higher than pN
Rv1238	sugC	pS almost always higher than pN
Rv1239c	corA	pS almost always higher than pN
Rv1240	mdh	pN > pS but inverts to pS > pN at a certain point
Rv1241	-	pN > pS but inverts to pS > pN at a certain point
Rv1242	-	pS almost always higher than pN
Rv1244	lpqZ	Variable
Rv1245c	-	pS almost always higher than pN
Rv1246c	-	Variable
Rv1247c	-	pN > pS but inverts to pS > pN at a certain point
Rv1248c	kgd	pS almost always higher than pN
Rv1249c	-	Variable
Rv1250	-	Variable
Rv1251c	-	Variable
Rv1252c	lprE	pS almost always higher than pN
Rv1253	deaD	Variable
Rv1254	-	pS almost always higher than pN
Rv1255c	-	Variable
Rv1256c	cyp130	Variable
Rv1257c	-	pS almost always higher than pN
Rv1258c	-	pS almost always higher than pN
Rv1259	-	pS almost always higher than pN
Rv1260	-	Variable
Rv1261c	-	Variable
Rv1262c	-	Variable
Rv1263	amiB2	pS almost always higher than pN
Rv1264	-	pS almost always higher than pN
Rv1265	-	Variable
Rv1266c	pknH	pS almost always higher than pN
Rv1267c	embR	pN > pS but inverts to pS > pN at a certain point
Rv1268c	-	pS almost always higher than pN
Rv1269c	-	pN > pS but inverts to pS > pN at a certain point
Rv1270c	lprA	pS almost always higher than pN
Rv1271c	-	pS almost always higher than pN
Rv1272c	-	pN > pS but inverts to pS > pN at a certain point
Rv1273c	-	pS almost always higher than pN
Rv1274	lprB	pS almost always higher than pN
Rv1275	lprC	pS almost always higher than pN
Rv1276c	-	pN > pS but inverts to pS > pN at a certain point
Rv1277	-	pS almost always higher than pN
Rv1278	-	Variable
Rv1279	-	pN > pS but inverts to pS > pN at a certain point
Rv1280c	oppA	pS almost always higher than pN
Rv1281c	oppD	pS almost always higher than pN
Rv1282c	oppC	pS almost always higher than pN
Rv1283c	oppB	pS almost always higher than pN
Rv1284	-	pS almost always higher than pN
Rv1285	cysD	pS almost always higher than pN
Rv1286	cysN	pS almost always higher than pN
Rv1287	-	pN > pS but inverts to pS > pN at a certain point
Rv1288	-	pS almost always higher than pN
Rv1289	-	pS almost always higher than pN
Rv1290A	-	pS almost always higher than pN
Rv1290c	-	Variable
Rv1291c	-	pS almost always higher than pN
Rv1292	argS	pN > pS but inverts to pS > pN at a certain point
Rv1293	lysA	pS almost always higher than pN
Rv1294	thrA	pS almost always higher than pN
Rv1295	thrC	pS almost always higher than pN
Rv1296	thrB	pS almost always higher than pN
Rv1297	rho	pS almost always higher than pN
Rv1298	rpmE	pN > pS but inverts to pS > pN at a certain point
Rv1299	prfA	pS almost always higher than pN
Rv1300	hemK	pS almost always higher than pN
Rv1301	-	pS almost always higher than pN
Rv1302	rfe	pS almost always higher than pN
Rv1303	-	pS almost always higher than pN
Rv1304	atpB	Variable
Rv1305	atpE	pS almost always higher than pN
Rv1306	atpF	Variable
Rv1307	atpH	pN > pS but inverts to pS > pN at a certain point
Rv1308	atpA	pS almost always higher than pN
Rv1309	atpG	pN > pS but inverts to pS > pN at a certain point
Rv1310	atpD	pS almost always higher than pN
Rv1311	atpC	pN almost always higher than pS
Rv1312	-	pS almost always higher than pN
Rv1314c	-	Variable
Rv1315	murA	pS almost always higher than pN
Rv1316c	ogt	Variable
Rv1317c	alkA	Variable
Rv1318c	-	pS almost always higher than pN
Rv1319c	-	pS almost always higher than pN
Rv1320c	-	Variable
Rv1321	-	pN > pS but inverts to pS > pN at a certain point
Rv1322	-	Variable
Rv1322A	-	Variable
Rv1323	fadA4	pS almost always higher than pN
Rv1324	-	pS almost always higher than pN
Rv1326c	glgB	pS almost always higher than pN
Rv1327c	glgE	pS almost always higher than pN
Rv1328	glgP	pN > pS but inverts to pS > pN at a certain point
Rv1329c	dinG	Variable
Rv1330c	-	Variable
Rv1331	clpS	Variable
Rv1332	-	Variable
Rv1333	-	pS almost always higher than pN
Rv1334	-	Variable
Rv1335	-	Variable
Rv1336	cysM	pS almost always higher than pN
Rv1337	-	Variable
Rv1338	murI	Variable
Rv1339	-	pS almost always higher than pN
Rv1340	rph	Variable
Rv1341	-	pS almost always higher than pN
Rv1342c	-	Variable
Rv1343c	lprD	pN almost always higher than pS
Rv1344	-	pS almost always higher than pN
Rv1345	fadD33	Variable
Rv1346	fadE14	pS almost always higher than pN
Rv1347c	-	pS almost always higher than pN
Rv1348	-	pS almost always higher than pN
Rv1349	-	pS almost always higher than pN
Rv1350	fabG	Variable
Rv1351	-	pN > pS but inverts to pS > pN at a certain point
Rv1352	-	pS almost always higher than pN
Rv1353c	-	Variable
Rv1354c	-	pS almost always higher than pN
Rv1355c	moeY	Variable
Rv1356c	-	pN almost always higher than pS
Rv1357c	-	Variable
Rv1358	-	pS almost always higher than pN
Rv1359	-	Variable
Rv1360	-	Variable
Rv1362c	-	pS almost always higher than pN
Rv1363c	-	pS almost always higher than pN
Rv1364c	-	Variable
Rv1365c	rsfA	pN almost always higher than pS
Rv1366	-	pS almost always higher than pN
Rv1367c	-	pS almost always higher than pN
Rv1368	lprF	pS almost always higher than pN
Rv1371	-	Variable
Rv1372	-	Variable
Rv1373	-	Variable
Rv1374c	-	Variable
Rv1375	-	Variable
Rv1376	-	pS almost always higher than pN
Rv1377c	-	pS almost always higher than pN
Rv1378c	-	Variable
Rv1379	pyrR	pS almost always higher than pN
Rv1380	pyrB	pS almost always higher than pN
Rv1381	pyrC	pS almost always higher than pN
Rv1382	-	Variable
Rv1383	carA	Variable
Rv1384	carB	pS almost always higher than pN
Rv1385	pyrF	pS almost always higher than pN
Rv1388	mihF	pS almost always higher than pN
Rv1389	gmk	pS almost always higher than pN
Rv1390	rpoZ	pS almost always higher than pN
Rv1391	dfp	pS almost always higher than pN
Rv1392	metK	pS almost always higher than pN
Rv1393c	-	pS almost always higher than pN
Rv1394c	cyp132	pS almost always higher than pN
Rv1395	-	pS almost always higher than pN
Rv1397c	-	pN > pS but inverts to pS > pN at a certain point
Rv1398c	-	Variable
Rv1399c	lipH	pN > pS but inverts to pS > pN at a certain point
Rv1400c	lipI	pN > pS but inverts to pS > pN at a certain point
Rv1401	-	pS almost always higher than pN
Rv1402	priA	pS almost always higher than pN
Rv1403c	-	pN > pS but inverts to pS > pN at a certain point
Rv1404	-	pS almost always higher than pN
Rv1405c	-	pS almost always higher than pN
Rv1406	fmt	pS almost always higher than pN
Rv1407	fmu	pS almost always higher than pN
Rv1408	rpe	pS almost always higher than pN
Rv1409	ribG	pN almost always higher than pS
Rv1410c	-	pS almost always higher than pN
Rv1411c	lprG	pS almost always higher than pN
Rv1412	ribC	pS almost always higher than pN
Rv1413	-	pS almost always higher than pN
Rv1414	-	pS almost always higher than pN
Rv1415	ribA2	pS almost always higher than pN
Rv1416	ribH	pS almost always higher than pN
Rv1417	-	Variable
Rv1418	lprH	pS almost always higher than pN
Rv1419	-	Variable
Rv1420	uvrC	pS almost always higher than pN
Rv1421	-	pS almost always higher than pN
Rv1422	-	pS almost always higher than pN
Rv1423	whiA	pN > pS but inverts to pS > pN at a certain point
Rv1424c	-	Variable
Rv1425	-	pS almost always higher than pN
Rv1426c	lipO	pS almost always higher than pN
Rv1427c	fadD12	pN > pS but inverts to pS > pN at a certain point
Rv1428c	-	pS almost always higher than pN
Rv1429	-	Variable
Rv1431	-	pS almost always higher than pN
Rv1432	-	pS almost always higher than pN
Rv1433	-	pS almost always higher than pN
Rv1434	-	not classified (less than 10 variants)
Rv1435c	-	pS almost always higher than pN
Rv1436	gap	pS almost always higher than pN
Rv1437	pgk	pS almost always higher than pN
Rv1438	tpiA	pS almost always higher than pN
Rv1439c	-	pS almost always higher than pN
Rv1440	secG	Variable
Rv1442	bisC	pS almost always higher than pN
Rv1443c	-	Variable
Rv1444c	-	pS almost always higher than pN
Rv1445c	devB	Variable
Rv1446c	opcA	pN almost always higher than pS
Rv1447c	zwf2	pS almost always higher than pN
Rv1448c	tal	Variable
Rv1449c	tkt	pS almost always higher than pN
Rv1451	ctaB	pN > pS but inverts to pS > pN at a certain point
Rv1453	-	pS almost always higher than pN
Rv1454c	qor	Variable
Rv1455	-	pS almost always higher than pN
Rv1456c	-	pS almost always higher than pN
Rv1457c	-	pS almost always higher than pN
Rv1458c	-	Variable
Rv1459c	-	pS almost always higher than pN
Rv1460	-	Variable
Rv1461	-	pS almost always higher than pN
Rv1462	-	pS almost always higher than pN
Rv1463	-	pS almost always higher than pN
Rv1464	csd	pS almost always higher than pN
Rv1465	-	pS almost always higher than pN
Rv1466	-	pN > pS but inverts to pS > pN at a certain point
Rv1467c	fadE15	Variable
Rv1469	ctpD	pS almost always higher than pN
Rv1470	trxA	pS almost always higher than pN
Rv1471	trxB1	pS almost always higher than pN
Rv1472	echA12	pN > pS but inverts to pS > pN at a certain point
Rv1473	-	pS almost always higher than pN
Rv1473A	-	Variable
Rv1474c	-	pS almost always higher than pN
Rv1475c	acn	pS almost always higher than pN
Rv1476	-	pS almost always higher than pN
Rv1477	-	pS almost always higher than pN
Rv1478	-	pS almost always higher than pN
Rv1479	moxR1	pS almost always higher than pN
Rv1480	-	pS almost always higher than pN
Rv1481	-	pS almost always higher than pN
Rv1482c	-	pS almost always higher than pN
Rv1483	fabG1	pS almost always higher than pN
Rv1484	inhA	Variable
Rv1485	hemH	pS almost always higher than pN
Rv1486c	-	pS almost always higher than pN
Rv1487	-	pS almost always higher than pN
Rv1488	-	pS almost always higher than pN
Rv1489	-	Variable
Rv1489A	-	pS almost always higher than pN
Rv1490	-	Variable
Rv1491c	-	pS almost always higher than pN
Rv1492	mutA	pS almost always higher than pN
Rv1493	mutB	pS almost always higher than pN
Rv1494	-	pS almost always higher than pN
Rv1495	-	pS almost always higher than pN
Rv1496	-	pS almost always higher than pN
Rv1497	lipL	pS almost always higher than pN
Rv1498A	-	pN almost always higher than pS
Rv1498c	-	Variable
Rv1499	-	Variable
Rv1500	-	Variable
Rv1501	-	pS almost always higher than pN
Rv1502	-	Variable
Rv1503c	-	Variable
Rv1504c	-	Variable
Rv1505c	-	pS almost always higher than pN
Rv1506c	-	Variable
Rv1507A	-	Variable
Rv1507c	-	pS > pN but inverts to pN > pS at a certain point
Rv1508A	-	pS almost always higher than pN
Rv1508c	-	Variable
Rv1509	-	pS almost always higher than pN
Rv1510	-	Variable
Rv1511	gmdA	pS almost always higher than pN
Rv1512	epiA	pS almost always higher than pN
Rv1513	-	pS almost always higher than pN
Rv1514c	-	pN > pS but inverts to pS > pN at a certain point
Rv1515c	-	Variable
Rv1516c	-	Variable
Rv1517	-	pS almost always higher than pN
Rv1518	-	Variable
Rv1519	-	pS almost always higher than pN
Rv1520	-	pN > pS but inverts to pS > pN at a certain point
Rv1521	fadD25	pN > pS but inverts to pS > pN at a certain point
Rv1522c	mmpL12	pN > pS but inverts to pS > pN at a certain point
Rv1523	-	Variable
Rv1524	-	pS almost always higher than pN
Rv1525	wbbL2	Variable
Rv1526c	-	Variable
Rv1527c	pks5	Variable
Rv1528c	papA4	Variable
Rv1529	fadD24	pN > pS but inverts to pS > pN at a certain point
Rv1530	adh	Variable
Rv1531	-	pN > pS but inverts to pS > pN at a certain point
Rv1532c	-	Variable
Rv1533	-	Variable
Rv1534	-	pS almost always higher than pN
Rv1535	-	pN > pS but inverts to pS > pN at a certain point
Rv1536	ileS	pS almost always higher than pN
Rv1537	dinX	Variable
Rv1538c	ansA	pN almost always higher than pS
Rv1539	lspA	pN > pS but inverts to pS > pN at a certain point
Rv1540	-	pS almost always higher than pN
Rv1541c	lprI	Variable
Rv1542c	glbN	Variable
Rv1543	-	Variable
Rv1544	-	pN > pS but inverts to pS > pN at a certain point
Rv1545	-	Variable
Rv1546	-	Variable
Rv1547	dnaE	pS almost always higher than pN
Rv1549	fadD11.1	pN almost always higher than pS
Rv1550	fadD11	pS almost always higher than pN
Rv1551	plsB1	pN > pS but inverts to pS > pN at a certain point
Rv1552	frdA	pS almost always higher than pN
Rv1553	frdB	Variable
Rv1554	frdC	Variable
Rv1555	frdD	pS almost always higher than pN
Rv1556	-	Variable
Rv1557	mmpL6	pN > pS but inverts to pS > pN at a certain point
Rv1558	-	pS almost always higher than pN
Rv1559	ilvA	pS almost always higher than pN
Rv1560	-	pN almost always higher than pS
Rv1561	-	pN > pS but inverts to pS > pN at a certain point
Rv1562c	treZ	pS almost always higher than pN
Rv1563c	treY	pS almost always higher than pN
Rv1564c	treX	pS almost always higher than pN
Rv1565c	-	Variable
Rv1566c	-	pS almost always higher than pN
Rv1567c	-	Variable
Rv1568	bioA	pS almost always higher than pN
Rv1569	bioF1	pS almost always higher than pN
Rv1570	bioD	pS almost always higher than pN
Rv1571	-	Variable
Rv1589	bioB	pS almost always higher than pN
Rv1590	-	pS almost always higher than pN
Rv1591	-	pS almost always higher than pN
Rv1592c	-	pS almost always higher than pN
Rv1593c	-	pS almost always higher than pN
Rv1594	nadA	pS almost always higher than pN
Rv1595	nadB	Variable
Rv1596	nadC	Variable
Rv1597	-	Variable
Rv1598c	-	Variable
Rv1599	hisD	pS almost always higher than pN
Rv1600	hisC1	pN > pS but inverts to pS > pN at a certain point
Rv1601	hisB	pS almost always higher than pN
Rv1602	hisH	pS almost always higher than pN
Rv1603	hisA	Variable
Rv1604	impA	pS almost always higher than pN
Rv1605	hisF	pN > pS but inverts to pS > pN at a certain point
Rv1606	hisI	pS almost always higher than pN
Rv1607	chaA	pN > pS but inverts to pS > pN at a certain point
Rv1608c	bcpB	pS almost always higher than pN
Rv1609	trpE	pS almost always higher than pN
Rv1610	-	pS > pN but inverts to pN > pS at a certain point
Rv1611	trpC	pS almost always higher than pN
Rv1612	trpB	pS almost always higher than pN
Rv1613	trpA	pS almost always higher than pN
Rv1614	lgt	Variable
Rv1615	-	pS almost always higher than pN
Rv1616	-	Variable
Rv1617	pykA	pS almost always higher than pN
Rv1618	tesB1	pS almost always higher than pN
Rv1619	-	pN > pS but inverts to pS > pN at a certain point
Rv1620c	cydC	Variable
Rv1621c	cydD	pS almost always higher than pN
Rv1622c	cydB	pS almost always higher than pN
Rv1623c	cydA	pN > pS but inverts to pS > pN at a certain point
Rv1624c	-	pS almost always higher than pN
Rv1625c	cya	Variable
Rv1626	-	pS almost always higher than pN
Rv1627c	-	pS almost always higher than pN
Rv1628c	-	pS almost always higher than pN
Rv1629	polA	pS almost always higher than pN
Rv1630	rpsA	pS almost always higher than pN
Rv1631	coaE	pS almost always higher than pN
Rv1632c	-	pS almost always higher than pN
Rv1633	uvrB	pN > pS but inverts to pS > pN at a certain point
Rv1634	-	pS almost always higher than pN
Rv1635c	-	pS almost always higher than pN
Rv1636	TB15.3	pN > pS but inverts to pS > pN at a certain point
Rv1637c	-	pS almost always higher than pN
Rv1638	uvrA	pN > pS but inverts to pS > pN at a certain point
Rv1638A	-	pS > pN but inverts to pN > pS at a certain point
Rv1639c	-	pS almost always higher than pN
Rv1640c	lysS	pS almost always higher than pN
Rv1641	infC	pS almost always higher than pN
Rv1642	rpmI	Variable
Rv1643	rplT	pN > pS but inverts to pS > pN at a certain point
Rv1644	tsnR	pS almost always higher than pN
Rv1645c	-	pS almost always higher than pN
Rv1647	-	pN > pS but inverts to pS > pN at a certain point
Rv1648	-	Variable
Rv1649	pheS	pS almost always higher than pN
Rv1650	pheT	pS almost always higher than pN
Rv1652	argC	pS almost always higher than pN
Rv1653	argJ	pS almost always higher than pN
Rv1654	argB	pS almost always higher than pN
Rv1655	argD	pS almost always higher than pN
Rv1656	argF	Variable
Rv1657	argR	pS almost always higher than pN
Rv1658	argG	pS almost always higher than pN
Rv1659	argH	pS almost always higher than pN
Rv1660	pks10	pS almost always higher than pN
Rv1661	pks7	pS almost always higher than pN
Rv1662	pks8	Variable
Rv1663	pks17	Variable
Rv1664	pks9	pN > pS but inverts to pS > pN at a certain point
Rv1665	pks11	pS almost always higher than pN
Rv1666c	cyp139	pS almost always higher than pN
Rv1667c	-	pS almost always higher than pN
Rv1668c	-	pS almost always higher than pN
Rv1669	-	Variable
Rv1670	-	Variable
Rv1671	-	Variable
Rv1672c	-	Variable
Rv1673c	-	Variable
Rv1674c	-	Variable
Rv1675c	-	Variable
Rv1676	-	pN > pS but inverts to pS > pN at a certain point
Rv1677	dsbF	Variable
Rv1678	-	pS almost always higher than pN
Rv1679	fadE16	pS almost always higher than pN
Rv1680	-	pS almost always higher than pN
Rv1681	moeX	pN > pS but inverts to pS > pN at a certain point
Rv1682	-	Variable
Rv1683	-	pS almost always higher than pN
Rv1684	-	pS almost always higher than pN
Rv1685c	-	Variable
Rv1686c	-	Variable
Rv1687c	-	Variable
Rv1688	mpg	Variable
Rv1689	tyrS	pS almost always higher than pN
Rv1690	lprJ	pS almost always higher than pN
Rv1691	-	pS almost always higher than pN
Rv1692	-	Variable
Rv1693	-	pS almost always higher than pN
Rv1694	tlyA	pS almost always higher than pN
Rv1695	ppnK	pS almost always higher than pN
Rv1696	recN	pS almost always higher than pN
Rv1697	-	pS almost always higher than pN
Rv1698	-	pS almost always higher than pN
Rv1699	pyrG	pS almost always higher than pN
Rv1700	-	pS almost always higher than pN
Rv1701	xerD	Variable
Rv1702c	-	Variable
Rv1703c	-	Variable
Rv1704c	cycA	pS almost always higher than pN
Rv1706A	-	pS almost always higher than pN
Rv1707	-	pN > pS but inverts to pS > pN at a certain point
Rv1708	-	pS almost always higher than pN
Rv1709	-	pS almost always higher than pN
Rv1710	-	pS almost always higher than pN
Rv1711	-	pS almost always higher than pN
Rv1712	cmk	pS almost always higher than pN
Rv1713	engA	pS almost always higher than pN
Rv1714	-	pN almost always higher than pS
Rv1715	fadB3	pS almost always higher than pN
Rv1716	-	pS almost always higher than pN
Rv1717	-	Variable
Rv1718	-	Variable
Rv1719	-	pS almost always higher than pN
Rv1720c	-	Variable
Rv1721c	-	Variable
Rv1722	-	pN > pS but inverts to pS > pN at a certain point
Rv1723	-	pS almost always higher than pN
Rv1724c	-	pN > pS but inverts to pS > pN at a certain point
Rv1725c	-	Variable
Rv1726	-	Variable
Rv1727	-	Variable
Rv1728c	-	Variable
Rv1729c	-	Variable
Rv1730c	-	Variable
Rv1731	gabD2	Variable
Rv1732c	-	pS almost always higher than pN
Rv1733c	-	Variable
Rv1734c	-	Variable
Rv1735c	-	pS almost always higher than pN
Rv1736c	narX	Variable
Rv1737c	narK2	pS almost always higher than pN
Rv1738	-	pS > pN but inverts to pN > pS at a certain point
Rv1739c	-	Variable
Rv1740	-	pN > pS but inverts to pS > pN at a certain point
Rv1741	-	pN > pS but inverts to pS > pN at a certain point
Rv1742	-	Variable
Rv1743	pknE	pS almost always higher than pN
Rv1744c	-	Variable
Rv1745c	idi	pS almost always higher than pN
Rv1746	pknF	Variable
Rv1747	-	pS almost always higher than pN
Rv1748	-	pS almost always higher than pN
Rv1749c	-	Variable
Rv1750c	fadD1	pN > pS but inverts to pS > pN at a certain point
Rv1751	-	pS almost always higher than pN
Rv1752	-	pS almost always higher than pN
Rv1754c	-	pS almost always higher than pN
Rv1755c	plcD	pS almost always higher than pN
Rv1758	cut1	pN almost always higher than pS
Rv1760	-	Variable
Rv1761c	-	pN > pS but inverts to pS > pN at a certain point
Rv1762c	-	pS almost always higher than pN
Rv1765c	-	not classified (less than 10 variants)
Rv1766	-	pN > pS but inverts to pS > pN at a certain point
Rv1767	-	pS almost always higher than pN
Rv1769	-	pS almost always higher than pN
Rv1770	-	Variable
Rv1771	-	pN > pS but inverts to pS > pN at a certain point
Rv1772	-	Variable
Rv1773c	-	pS almost always higher than pN
Rv1774	-	pS almost always higher than pN
Rv1775	-	pN > pS but inverts to pS > pN at a certain point
Rv1776c	-	pN almost always higher than pS
Rv1777	cyp144	pN > pS but inverts to pS > pN at a certain point
Rv1778c	-	pN almost always higher than pS
Rv1779c	-	Variable
Rv1780	-	Variable
Rv1781c	malQ	Variable
Rv1782	-	pS almost always higher than pN
Rv1783	-	pS almost always higher than pN
Rv1784	-	pS almost always higher than pN
Rv1785c	cyp143	Variable
Rv1786	-	pN almost always higher than pS
Rv1793	esxN	pS almost always higher than pN
Rv1794	-	Variable
Rv1795	-	pS almost always higher than pN
Rv1796	mycP5	pS almost always higher than pN
Rv1797	-	pS almost always higher than pN
Rv1798	-	pS almost always higher than pN
Rv1799	lppT	pS almost always higher than pN
Rv1804c	-	pN > pS but inverts to pS > pN at a certain point
Rv1805c	-	Variable
Rv1810	-	pN > pS but inverts to pS > pN at a certain point
Rv1811	mgtC	Variable
Rv1812c	-	pS almost always higher than pN
Rv1813c	-	pS almost always higher than pN
Rv1814	erg3	Variable
Rv1815	-	pS almost always higher than pN
Rv1816	-	pS almost always higher than pN
Rv1817	-	pS almost always higher than pN
Rv1819c	-	pS almost always higher than pN
Rv1820	ilvG	pN > pS but inverts to pS > pN at a certain point
Rv1821	secA2	pS almost always higher than pN
Rv1822	pgsA2	pN > pS but inverts to pS > pN at a certain point
Rv1823	-	pN > pS but inverts to pS > pN at a certain point
Rv1824	-	pS almost always higher than pN
Rv1825	-	Variable
Rv1826	gcvH	pN > pS but inverts to pS > pN at a certain point
Rv1827	cfp17	pS almost always higher than pN
Rv1828	-	pS almost always higher than pN
Rv1829	-	pS almost always higher than pN
Rv1830	-	pS almost always higher than pN
Rv1831	-	Variable
Rv1832	gcvB	pS almost always higher than pN
Rv1833c	-	pS almost always higher than pN
Rv1834	-	Variable
Rv1835c	-	Variable
Rv1836c	-	Variable
Rv1837c	glcB	Variable
Rv1838c	-	Variable
Rv1839c	-	not classified (less than 10 variants)
Rv1841c	-	Variable
Rv1842c	-	pS almost always higher than pN
Rv1843c	guaB1	Variable
Rv1844c	gnd1	Variable
Rv1845c	-	pS almost always higher than pN
Rv1846c	-	pS almost always higher than pN
Rv1847	-	pS almost always higher than pN
Rv1848	ureA	Variable
Rv1849	ureB	pS almost always higher than pN
Rv1850	ureC	Variable
Rv1851	ureF	pS almost always higher than pN
Rv1852	ureG	pS almost always higher than pN
Rv1853	ureD	pS almost always higher than pN
Rv1854c	ndh	pS almost always higher than pN
Rv1855c	-	Variable
Rv1856c	-	pS almost always higher than pN
Rv1857	modA	pS almost always higher than pN
Rv1858	modB	pS almost always higher than pN
Rv1859	modC	pS almost always higher than pN
Rv1860	apa	Variable
Rv1861	-	pN almost always higher than pS
Rv1862	adhA	pS almost always higher than pN
Rv1863c	-	Variable
Rv1864c	-	pS almost always higher than pN
Rv1865c	-	Variable
Rv1866	-	pN > pS but inverts to pS > pN at a certain point
Rv1867	-	pS almost always higher than pN
Rv1868	-	Variable
Rv1869c	-	pS almost always higher than pN
Rv1870c	-	pN > pS but inverts to pS > pN at a certain point
Rv1871c	-	pN > pS but inverts to pS > pN at a certain point
Rv1872c	lldD2	Variable
Rv1873	-	pS almost always higher than pN
Rv1874	-	Variable
Rv1875	-	pS almost always higher than pN
Rv1876	bfrA	pN > pS but inverts to pS > pN at a certain point
Rv1877	-	pS almost always higher than pN
Rv1878	glnA3	pS almost always higher than pN
Rv1879	-	Variable
Rv1880c	cyp140	Variable
Rv1881c	lppE	pN > pS but inverts to pS > pN at a certain point
Rv1882c	-	Variable
Rv1883c	-	Variable
Rv1884c	rpfC	Variable
Rv1885c	-	pN almost always higher than pS
Rv1886c	fbpB	pS almost always higher than pN
Rv1887	-	Variable
Rv1888A	-	Variable
Rv1888c	-	pS almost always higher than pN
Rv1889c	-	pS almost always higher than pN
Rv1890c	-	Variable
Rv1891	-	pS almost always higher than pN
Rv1892	-	pS almost always higher than pN
Rv1893	-	Variable
Rv1894c	-	pS almost always higher than pN
Rv1895	-	pN almost always higher than pS
Rv1896c	-	Variable
Rv1897c	-	Variable
Rv1898	-	pN almost always higher than pS
Rv1899c	lppD	Variable
Rv1900c	lipJ	Variable
Rv1901	cinA	Variable
Rv1902c	nanT	Variable
Rv1903	-	pS almost always higher than pN
Rv1904	-	pN almost always higher than pS
Rv1905c	aao	Variable
Rv1906c	-	pN > pS but inverts to pS > pN at a certain point
Rv1907c	-	Variable
Rv1908c	katG	pS > pN but inverts to pN > pS at a certain point
Rv1909c	furA	pN > pS but inverts to pS > pN at a certain point
Rv1910c	-	pS almost always higher than pN
Rv1911c	lppC	Variable
Rv1912c	fadB5	Variable
Rv1913	-	pS almost always higher than pN
Rv1914c	-	pS almost always higher than pN
Rv1915	aceAa	Variable
Rv1916	aceAb	pS almost always higher than pN
Rv1919c	-	Variable
Rv1920	-	Variable
Rv1921c	lppF	Variable
Rv1922	-	pS almost always higher than pN
Rv1923	lipD	Variable
Rv1924c	-	Variable
Rv1925	fadD31	pS almost always higher than pN
Rv1926c	mpt63	pS almost always higher than pN
Rv1927	-	pS almost always higher than pN
Rv1928c	-	pS almost always higher than pN
Rv1929c	-	pS almost always higher than pN
Rv1930c	-	pS almost always higher than pN
Rv1931c	-	Variable
Rv1932	tpx	pS almost always higher than pN
Rv1933c	fadE18	pS almost always higher than pN
Rv1934c	fadE17	pS almost always higher than pN
Rv1935c	echA13	pS almost always higher than pN
Rv1936	-	pS almost always higher than pN
Rv1937	-	pS almost always higher than pN
Rv1938	ephB	Variable
Rv1939	-	pN > pS but inverts to pS > pN at a certain point
Rv1940	ribA1	pS almost always higher than pN
Rv1941	-	Variable
Rv1942c	-	pN almost always higher than pS
Rv1943c	-	Variable
Rv1944c	-	pN almost always higher than pS
Rv1946c	lppG	Variable
Rv1947	-	pS almost always higher than pN
Rv1948c	-	Variable
Rv1949c	-	Variable
Rv1950c	-	pN almost always higher than pS
Rv1951c	-	pS almost always higher than pN
Rv1952	-	Variable
Rv1953	-	pS almost always higher than pN
Rv1954c	-	Variable
Rv1955	-	pN > pS but inverts to pS > pN at a certain point
Rv1956	-	Variable
Rv1957	-	Variable
Rv1958c	-	Variable
Rv1959c	-	Variable
Rv1960c	-	Variable
Rv1961	-	Variable
Rv1962c	-	pS > pN but inverts to pN > pS at a certain point
Rv1963c	mce3R	pS almost always higher than pN
Rv1964	yrbE3A	pS almost always higher than pN
Rv1965	yrbE3B	Variable
Rv1966	mce3A	pN > pS but inverts to pS > pN at a certain point
Rv1967	mce3B	pN > pS but inverts to pS > pN at a certain point
Rv1968	mce3C	pS almost always higher than pN
Rv1969	mce3D	pS almost always higher than pN
Rv1970	lprM	pN > pS but inverts to pS > pN at a certain point
Rv1971	mce3F	Variable
Rv1972	-	pS almost always higher than pN
Rv1973	-	pN > pS but inverts to pS > pN at a certain point
Rv1974	-	pS almost always higher than pN
Rv1975	-	Variable
Rv1976c	-	pS almost always higher than pN
Rv1977	-	pS almost always higher than pN
Rv1978	-	pN > pS but inverts to pS > pN at a certain point
Rv1979c	-	pN > pS but inverts to pS > pN at a certain point
Rv1980c	mpt64	pN > pS but inverts to pS > pN at a certain point
Rv1981c	nrdF	pS almost always higher than pN
Rv1982c	-	pS almost always higher than pN
Rv1983	cfp21	pS almost always higher than pN
Rv1984c	cfp21	pS almost always higher than pN
Rv1985c	-	pS almost always higher than pN
Rv1986	-	pS almost always higher than pN
Rv1987	-	pS almost always higher than pN
Rv1988	-	Variable
Rv1989c	-	pN almost always higher than pS
Rv1990A	-	Variable
Rv1990c	-	Variable
Rv1991c	-	Variable
Rv1992c	ctpG	Variable
Rv1993c	-	pN > pS but inverts to pS > pN at a certain point
Rv1994c	-	pS almost always higher than pN
Rv1995	-	Variable
Rv1996	-	Variable
Rv1997	ctpF	pS almost always higher than pN
Rv1998c	-	pN > pS but inverts to pS > pN at a certain point
Rv1999c	-	Variable
Rv2000	-	pS almost always higher than pN
Rv2001	-	pS almost always higher than pN
Rv2002	fabG3	Variable
Rv2003c	-	pS almost always higher than pN
Rv2004c	-	pS almost always higher than pN
Rv2005c	-	pS almost always higher than pN
Rv2006	otsB1	pS almost always higher than pN
Rv2007c	fdxA	pS almost always higher than pN
Rv2008c	-	pS almost always higher than pN
Rv2009	-	pS almost always higher than pN
Rv2010	-	Variable
Rv2011c	-	pS almost always higher than pN
Rv2012	-	pS almost always higher than pN
Rv2015c	-	pS almost always higher than pN
Rv2016	-	Variable
Rv2017	-	pN > pS but inverts to pS > pN at a certain point
Rv2018	-	pS almost always higher than pN
Rv2019	-	pS almost always higher than pN
Rv2020c	-	pS almost always higher than pN
Rv2021c	-	pS almost always higher than pN
Rv2022c	-	Variable
Rv2023c	-	pS almost always higher than pN
Rv2024c	-	Variable
Rv2025c	-	pS almost always higher than pN
Rv2026c	-	Variable
Rv2027c	-	pS almost always higher than pN
Rv2028c	-	Variable
Rv2029c	pfkB	pS almost always higher than pN
Rv2030c	-	pS almost always higher than pN
Rv2031c	hspX	pS almost always higher than pN
Rv2032	acg	Variable
Rv2033c	-	Variable
Rv2034	-	pS almost always higher than pN
Rv2035	-	pS almost always higher than pN
Rv2036	-	Variable
Rv2037c	-	Variable
Rv2038c	-	Variable
Rv2039c	-	pS almost always higher than pN
Rv2040c	-	pS almost always higher than pN
Rv2041c	-	Variable
Rv2042c	-	pS almost always higher than pN
Rv2043c	pncA	pN almost always higher than pS
Rv2044c	-	pN almost always higher than pS
Rv2045c	lipT	pS almost always higher than pN
Rv2046	lppI	pS almost always higher than pN
Rv2047c	-	Variable
Rv2048c	pks12	pS almost always higher than pN
Rv2049c	-	pN > pS but inverts to pS > pN at a certain point
Rv2050	-	Variable
Rv2051c	ppm1	pS almost always higher than pN
Rv2052c	-	pS almost always higher than pN
Rv2053c	fxsA	pS almost always higher than pN
Rv2054	-	pN almost always higher than pS
Rv2055c	rpsR	pS almost always higher than pN
Rv2056c	rpsN	pS almost always higher than pN
Rv2057c	rpmG	pN > pS but inverts to pS > pN at a certain point
Rv2058c	rpmB	Variable
Rv2059	-	Variable
Rv2060	-	pN almost always higher than pS
Rv2061c	-	pN almost always higher than pS
Rv2062c	cobN	pN almost always higher than pS
Rv2063	-	pS almost always higher than pN
Rv2064	cobG	pS almost always higher than pN
Rv2065	cobH	Variable
Rv2066	cobI	Variable
Rv2067c	-	Variable
Rv2068c	blaC	pS almost always higher than pN
Rv2069	sigC	pN > pS but inverts to pS > pN at a certain point
Rv2070c	cobK	Variable
Rv2071c	cobM	pS almost always higher than pN
Rv2072c	cobL	pS almost always higher than pN
Rv2073c	-	pS almost always higher than pN
Rv2074	-	pN > pS but inverts to pS > pN at a certain point
Rv2075c	-	Variable
Rv2076c	-	Variable
Rv2077A	-	pS almost always higher than pN
Rv2077c	-	pS almost always higher than pN
Rv2078	-	pS almost always higher than pN
Rv2079	-	Variable
Rv2080	lppJ	Variable
Rv2081c	-	pS almost always higher than pN
Rv2082	-	pS almost always higher than pN
Rv2083	-	Variable
Rv2084	-	pS almost always higher than pN
Rv2085	-	pS almost always higher than pN
Rv2086	-	pN > pS but inverts to pS > pN at a certain point
Rv2087	-	Variable
Rv2088	pknJ	pS almost always higher than pN
Rv2089c	pepE	Variable
Rv2090	-	pN almost always higher than pS
Rv2091c	-	pS almost always higher than pN
Rv2092c	helY	pS almost always higher than pN
Rv2093c	tatC	pS almost always higher than pN
Rv2094c	tatA	pS almost always higher than pN
Rv2095c	-	pN > pS but inverts to pS > pN at a certain point
Rv2096c	-	pN > pS but inverts to pS > pN at a certain point
Rv2097c	-	pS almost always higher than pN
Rv2101	helZ	pN > pS but inverts to pS > pN at a certain point
Rv2102	-	pN > pS but inverts to pS > pN at a certain point
Rv2103c	-	pN almost always higher than pS
Rv2104c	-	pS almost always higher than pN
Rv2109c	prcA	pS almost always higher than pN
Rv2110c	prcB	Variable
Rv2111c	-	pS almost always higher than pN
Rv2112c	-	pS almost always higher than pN
Rv2113	-	Variable
Rv2114	-	pS almost always higher than pN
Rv2115c	-	pS almost always higher than pN
[truncated: 1,708 more rows]
