# Supplementary material for: Gene evolutionary trajectories in Mycobacterium tuberculosis reveal temporal signs of selection
Source: Proc Natl Acad Sci U S A. 2022 Apr 22;119(17):e2113600119. doi: 10.1073/pnas.2113600119 (PMC9173582; doi:10.1073/pnas.2113600119)
Supplement: Supplementary File [file pnas.2113600119.sd03.xlsx]

## Sheet: Dataset S3
RvNumber	Gene product	pN/pS trajectory	Differential lineage trajectory (number of variants)	Epitope	Differential lineage trajectory in epitope
Rv0934	Phosphate-binding protein PstS 1	pN almost always higher than pS		pN almost always higher than pS	L4
Rv1989c	Uncharacterized protein Rv1989c	pN almost always higher than pS		-
Rv2417c	DegV domain-containing protein Rv2417c	pN almost always higher than pS		-
Rv0773c	Probable bifunctional acylase GgtA: cephalosporin acylase (GL-7ACA acylase) + gamma-glutamyltranspeptidase (GGT)	pN > pS but inverts to pS > pN at a certain point		Low number of variants
Rv0932c	Phosphate-binding protein PstS 2	pN > pS but inverts to pS > pN at a certain point		pN > pS but inverts to pS > pN at a certain point	L4
Rv1037c	ESAT-6-like protein EsxI	pN > pS but inverts to pS > pN at a certain point		-
Rv1185c	Putative fatty-acid--CoA ligase FadD21	pN > pS but inverts to pS > pN at a certain point		Low number of variants
Rv1636	Universal stress protein Rv1636	pN > pS but inverts to pS > pN at a certain point		Low number of variants
Rv1866	Probable CoA-transferase Rv1866	pN > pS but inverts to pS > pN at a certain point		pS almost always higher than pN
Rv1979c	Uncharacterized transporter Rv1979c	pN > pS but inverts to pS > pN at a certain point		pS almost always higher than pN	L4
Rv1980c	Immunogenic protein MPT64	pN > pS but inverts to pS > pN at a certain point		pN > pS but inverts to pS > pN at a certain point
Rv2069	ECF RNA polymerase sigma factor SigC	pN > pS but inverts to pS > pN at a certain point		Low number of variants
Rv2096c	Protein PafB	pN > pS but inverts to pS > pN at a certain point		Low number of variants
Rv2140c	UPF0098 protein Rv2140c	pN > pS but inverts to pS > pN at a certain point		-
Rv2148c	UPF0001 protein Rv2148c	pN > pS but inverts to pS > pN at a certain point		-
Rv2290	Putative lipoprotein LppO	pN > pS but inverts to pS > pN at a certain point		Low number of variants
Rv2299c	Chaperone protein HtpG	pN > pS but inverts to pS > pN at a certain point		-
Rv2575	Uncharacterized protein Rv2575	pN > pS but inverts to pS > pN at a certain point		Low number of variants
Rv2645	Uncharacterized protein Rv2645	pN > pS but inverts to pS > pN at a certain point		pN > pS but inverts to pS > pN at a certain point
Rv2736c	Regulatory protein RecX	pN > pS but inverts to pS > pN at a certain point		Low number of variants
Rv3003c	Acetolactate synthase large subunit IlvB1	pN > pS but inverts to pS > pN at a certain point		Low number of variants
Rv3019c	ESAT-6-like protein EsxR	pN > pS but inverts to pS > pN at a certain point		pN > pS but inverts to pS > pN at a certain point	L1
Rv3887c	ESX-2 secretion system protein eccD2	pN > pS but inverts to pS > pN at a certain point		-
Rv0015c	Serine/threonine-protein kinase PknA	pS almost always higher than pN		Low number of variants
Rv0125	Probable serine protease PepA (Serine proteinase) (MTB32A)	pS almost always higher than pN		Low number of variants
Rv0220	Probable esterase LipC	pS almost always higher than pN		pN > pS but inverts to pS > pN at a certain point
Rv0287	ESAT-6-like protein EsxG	pS almost always higher than pN		pS almost always higher than pN
Rv0289	ESX-3 secretion-associated protein EspG3	pS almost always higher than pN		Low number of variants
Rv0290	ESX-3 secretion system protein EccD3	pS almost always higher than pN		pS almost always higher than pN
Rv0292	ESX-3 secretion system protein EccE3	pS almost always higher than pN		pS almost always higher than pN
Rv0350	Chaperone protein DnaK	pS almost always higher than pN		pS almost always higher than pN
Rv0440	60 kDa chaperonin 2 GroEL2 (protein CPN60-2) (GroEL protein 2) (65 kDa antigen) (heat shock protein 65) (cell wall protein A) (antigen A)	pS almost always higher than pN		pS almost always higher than pN
Rv0475	Iron-regulated heparin binding hemagglutinin HbhA (adhesin)	pS almost always higher than pN		pS almost always higher than pN
Rv0476	Uncharacterized protein Rv0476	pS almost always higher than pN		Low number of variants
Rv0538	Possible conserved membrane protein	pS almost always higher than pN		pS > pN but inverts to pN > pS at a certain point	L4,L1
Rv0551c	Probable fatty-acid-CoA ligase FadD8 (Fatty-acid-CoA synthetase) (Fatty-acid-CoA synthase)	pS almost always higher than pN		Low number of variants
Rv0634A	Uncharacterized protein Rv0634A	pS almost always higher than pN		-
Rv0637	UPF0336 protein Rv0637	pS almost always higher than pN		Low number of variants
Rv0824c	Putative acyl-[acyl-carrier-protein] desaturase desA1	pS almost always higher than pN		-
Rv0867c	Resuscitation-promoting factor RpfA	pS almost always higher than pN		-
Rv0876c	Uncharacterized protein Rv0876c	pS almost always higher than pN		-
Rv0890c	Putative HTH-type transcriptional regulator Rv0890c	pS almost always higher than pN		Low number of variants
Rv0928	Phosphate-binding protein PstS 3	pS almost always higher than pN		pS almost always higher than pN
Rv0931c	Serine/threonine-protein kinase PknD	pS almost always higher than pN		Low number of variants
Rv1018c	Bifunctional protein GlmU	pS almost always higher than pN		-
Rv1027c	Transcriptional regulatory protein KdpE	pS almost always higher than pN		Low number of variants	L4
Rv1038c	ESAT-6-like protein EsxJ	pS almost always higher than pN		pS almost always higher than pN
Rv1114	Ribonuclease VapC32	pS almost always higher than pN		Low number of variants
Rv1197	ESAT-6-like protein EsxK	pS almost always higher than pN		pS almost always higher than pN
Rv1198	ESAT-6-like protein EsxL	pS almost always higher than pN		pS almost always higher than pN
Rv1238	Trehalose import ATP-binding protein SugC	pS almost always higher than pN		-
Rv1239c	Magnesium transport protein CorA	pS almost always higher than pN		-
Rv1270c	Lipoprotein LprA	pS almost always higher than pN		Low number of variants
Rv1289	Uncharacterized protein Rv1289	pS almost always higher than pN		-
Rv1297	Transcription termination factor Rho	pS almost always higher than pN		Low number of variants
Rv1312	Uncharacterized protein Rv1312	pS almost always higher than pN		Low number of variants
Rv1339	Uncharacterized protein Rv1339	pS almost always higher than pN		Low number of variants
Rv1348	Iron import ATP-binding/permease protein IrtA	pS almost always higher than pN		Low number of variants
Rv1349	Iron import ATP-binding/permease protein IrtB	pS almost always higher than pN		-
Rv1366	Uncharacterized protein Rv1366	pS almost always higher than pN		Low number of variants
Rv1367c	Uncharacterized protein Rv1367c	pS almost always higher than pN		Low number of variants
Rv1421	Nucleotide-binding protein Rv1421	pS almost always higher than pN		-
Rv1488	Uncharacterized protein Rv1488	pS almost always higher than pN		-
Rv1496	Probable GTPase Rv1496	pS almost always higher than pN		-
Rv1690	Putative lipoprotein LprJ	pS almost always higher than pN		pS almost always higher than pN	L4
Rv1793	ESAT-6-like protein EsxN	pS almost always higher than pN		-
Rv1827	Glycogen accumulation regulator GarA	pS almost always higher than pN		Low number of variants
Rv1877	Uncharacterized MFS-type transporter Rv1877	pS almost always higher than pN		Low number of variants
Rv1886c	Secreted antigen 85-B FbpB (85B) (antigen 85 complex B) (mycolyl transferase 85B) (fibronectin-binding protein B) (extracellular alpha-antigen)	pS almost always higher than pN		pS almost always higher than pN
Rv1926c	Immunogenic protein MPT63	pS almost always higher than pN		pS almost always higher than pN
Rv1977	Conserved protein	pS almost always higher than pN		Variable
Rv1984c	Probable cutinase Rv1984c	pS almost always higher than pN		pS almost always higher than pN	L1
Rv1985c	Uncharacterized HTH-type transcriptional regulator Rv1985c	pS almost always higher than pN		pS almost always higher than pN
Rv1986	Putative amino-acid transporter Rv1986	pS almost always higher than pN		Variable
Rv1987	Uncharacterized protein Rv1987	pS almost always higher than pN		Low number of variants
Rv2001	Uncharacterized protein Rv2001	pS almost always higher than pN		-
Rv2003c	Uncharacterized protein Rv2003c	pS almost always higher than pN		-
Rv2006	Uncharacterized glycosyl hydrolase Rv2006 (otsB1)	pS almost always higher than pN		Low number of variants
Rv2031c	Heat shock protein HspX (alpha-crystallin homolog) (14 kDa antigen) (HSP16.3)	pS almost always higher than pN		pS almost always higher than pN
Rv2048c	Polyketide synthase Pks12	pS almost always higher than pN		-
Rv2094c	Sec-independent protein translocase protein TatA	pS almost always higher than pN		Low number of variants
Rv2150c	Cell division protein FtsZ	pS almost always higher than pN		-
Rv2212	Uncharacterized protein Rv2212	pS almost always higher than pN		-
Rv2346c	Putative ESAT-6 like protein EsxO (ESAT-6 like protein 6)	pS almost always higher than pN		pS almost always higher than pN	L1
Rv2351c	Membrane-associated phospholipase C 1 PlcA (MPT40 antigen)	pS almost always higher than pN		Variable	L2
Rv2364c	GTPase Era	pS almost always higher than pN		-
Rv2380c	Peptide synthetase MbtE (Peptide synthase)	pS almost always higher than pN		-
Rv2567	Uncharacterized protein Rv2567	pS almost always higher than pN		Low number of variants
Rv2603c	Probable transcriptional regulatory protein Rv2603c	pS almost always higher than pN		-
Rv2605c	Probable acyl-CoA thioesterase II TesB2 (TEII)	pS almost always higher than pN		-
Rv2715	Uncharacterized protein Rv2715	pS almost always higher than pN		Low number of variants
Rv2865	Antitoxin RelF	pS almost always higher than pN		Low number of variants
Rv2873	Cell surface lipoprotein MPT83	pS almost always higher than pN		Low number of variants
Rv2875	Immunogenic protein MPT70	pS almost always higher than pN		pS almost always higher than pN
Rv2933	Phthiocerol synthesis polyketide synthase type I PpsC	pS almost always higher than pN		-
Rv2937	Doxorubicin resistance ABC transporter permease protein DrrB	pS almost always higher than pN		-
Rv2941	Long-chain-fatty-acid--AMP ligase FadD28	pS almost always higher than pN		Low number of variants
Rv2994	Uncharacterized MFS-type transporter Rv2994	pS almost always higher than pN		pN > pS but inverts to pS > pN at a certain point
Rv3020c	ESAT-6 like protein EsxS	pS almost always higher than pN		Low number of variants
Rv3025c	IscS-like cysteine desulfurase	pS almost always higher than pN		pS almost always higher than pN
Rv3031	Probable 1,4-alpha-glucan branching enzyme Rv3031	pS almost always higher than pN		Low number of variants
Rv3130c	Probable diacyglycerol O-acyltransferase tgs1	pS almost always higher than pN		-
Rv3132c	Redox sensor histidine kinase response regulator DevS	pS almost always higher than pN		-
Rv3133c	Transcriptional regulatory protein DevR (DosR)	pS almost always higher than pN		Low number of variants
Rv3143	Uncharacterized response regulatory protein Rv3143	pS almost always higher than pN		Low number of variants
Rv3173c	Probable transcriptional regulatory protein (probably TetR/AcrR-family)	pS almost always higher than pN		Variable
Rv3219	Transcriptional regulator WhiB1	pS almost always higher than pN		Low number of variants
Rv3246c	DNA-binding response regulator MtrA	pS almost always higher than pN		-
Rv3274c	Probable acyl-CoA dehydrogenase fadE25	pS almost always higher than pN		-
Rv3301c	Phosphate-specific transport system accessory protein PhoU homolog 1	pS almost always higher than pN		-
Rv3390	Lipoprotein, LpqD	pS almost always higher than pN		-
Rv3407	Antitoxin VapB47	pS almost always higher than pN		pS almost always higher than pN
Rv3575c	LacI family transcriptional regulator	pS almost always higher than pN		-
Rv3614c	ESX-1 secretion-associated protein EspD	pS almost always higher than pN		-
Rv3615c	ESX-1 secretion-associated protein EspC	pS almost always higher than pN		Low number of variants
Rv3671c	Serine protease Rv3671c	pS almost always higher than pN		-
Rv3792	Arabinofuranosyltransferase AftA	pS almost always higher than pN		-
Rv3804c	Secreted antigen 85-a FbpA (mycolyl transferase 85A) (fibronectin-binding protein A) (antigen 85 complex A)	pS almost always higher than pN		pS almost always higher than pN
Rv3823c	Sulfolipid-1 exporter MmpL8	pS almost always higher than pN		pS almost always higher than pN	L4,L1
Rv3824c	SL659 acyltransferase papA1	pS almost always higher than pN		Low number of variants
Rv3841	Ferritin BfrB	pS almost always higher than pN		Low number of variants
Rv3864	ESX-1 secretion-associated protein EspE	pS almost always higher than pN		Variable
Rv3871	ESX-1 secretion system protein EccCb1	pS almost always higher than pN		pS almost always higher than pN
Rv3875	6 kDa early secretory antigenic target EsxA (ESAT-6)	pS almost always higher than pN		pS almost always higher than pN
Rv3876	ESX-1 secretion-associated protein EspI	pS almost always higher than pN		Low number of variants
Rv3879c	ESX-1 secretion-associated protein EspK.	pS almost always higher than pN		pS almost always higher than pN
Rv3883c	Membrane-anchored mycosin MycP1 (serine protease) (subtilisin-like protease) (subtilase-like) (mycosin-1)	pS almost always higher than pN		pS almost always higher than pN
Rv3917c	Probable chromosome-partitioning protein ParB	pS almost always higher than pN		-
Rv1028c	Sensor protein KdpD	pS > pN but inverts to pN > pS at a certain point		Variable
Rv0010c	Uncharacterized protein Rv0010c	Variable	L4 (65), L5 (3), L6 (2)	Variable
Rv0251c	Heat shock protein Hsp (Heat-stress-induced ribosome-binding protein A)	Variable		Variable
Rv0288	ESAT-6-like protein EsxH	Variable	L1 (14)	Variable	L1
Rv0298	Antitoxin Rv0298	Variable		Low number of variants
Rv0299	Toxin Rv0299	Variable		Variable
Rv0418	Probable lipoprotein aminopeptidase LpqL	Variable	L1 (21), L6 (5)	pS almost always higher than pN
Rv0508	Uncharacterized protein Rv0508	Variable		Low number of variants
Rv0589	Mce-family protein Mce2A	Variable	L2 (19), L6 (4)	Variable
Rv0930	Phosphate transport system permease protein PstA 1	Variable	L1(13), L2 (8)	-
Rv1174c	Low molecular weight T-cell antigen TB8.4	Variable	L4 (21)	pS almost always higher than pN
Rv1255c	Uncharacterized HTH-type transcriptional regulator Rv1255c	Variable		pS almost always higher than pN
Rv1317c	Probable bifunctional transcriptional activator/DNA repair enzyme AlkA	Variable		Low number of variants
Rv1490	Uncharacterized protein Rv1490	Variable		Low number of variants
Rv1518	Uncharacterized protein Rv1518	Variable	L5 (4)	Low number of variants
Rv1734c	Uncharacterized protein Rv1734c	Variable		Low number of variants
Rv1838c	Ribonuclease VapC13	Variable		-
Rv1860	Alanine and proline-rich secreted protein Apa	Variable	L2 (10), L4 (36)	Variable
Rv1988	Probable 23S rRNA methyltransferase Erm(37)	Variable	Animal (6)	-
Rv2191	Uncharacterized protein Rv2191	Variable		Low number of variants
Rv2216	Epimerase family protein Rv2216	Variable		-
Rv2226	Uncharacterized protein Rv2226	Variable	Animal (7)	Low number of variants
Rv2273	Uncharacterized protein Rv2273	Variable		Low number of variants
Rv2389c	Resuscitation-promoting factor RpfD	Variable		-
Rv2429	Alkyl hydroperoxide reductase AhpD	Variable		-
Rv2526	Putative antitoxin VapB17	Variable		-
Rv2574	Uncharacterized protein Rv2574	Variable		Low number of variants
Rv2576c	Uncharacterized protein Rv2576c	Variable		Low number of variants
Rv2627c	Uncharacterized protein Rv2627c	Variable	L3 (20), L4 (67)	Low number of variants
Rv2629	Uncharacterized protein Rv2629	Variable		Low number of variants
Rv2684	Uncharacterized transporter Rv2684	Variable		Low number of variants
Rv2874	Protein DipZ	Variable		pN > pS but inverts to pS > pN at a certain point	L4
Rv2878c	Soluble secreted antigen MPT53	Variable		-
Rv2940c	Probable multifunctional mycocerosic acid synthase membrane-associated Mas	Variable		pS almost always higher than pN
Rv2957	PGL/p-HBAD biosynthesis glycosyltransferase Rv2957	Variable		pS almost always higher than pN
Rv2958c	PGL/p-HBAD biosynthesis glycosyltransferase Rv2958c	Variable	L1 (22)	pS almost always higher than pN
Rv2963	Putative permease Rv2963	Variable		Low number of variants
Rv3006	Probable conserved lipoprotein LppZ	Variable		-
Rv3017c	ESAT-6-like protein EsxQ	Variable	L1(11)	pN almost always higher than pS
Rv3479	Uncharacterized membrane protein Rv3479	Variable		-
Rv3584	Putative lipoprotein LpqE	Variable		-
Rv3616c	ESX-1 secretion-associated protein EspA	Variable	Animal (11)	Low number of variants
Rv3692	Methanol dehydrogenase transcriptional regulator MoxR2	Variable		-
Rv3763	Lipoprotein LpqH	Variable		Variable
Rv3865	ESX-1 secretion-associated protein EspF	Variable		-
Rv3874	ESAT-6-like protein EsxB	Variable		Variable
Rv3878	ESX-1 secretion-associated protein EspJ	Variable	Animal (10), L3 (16)	Variable
Rv3881c	ESX-1 secretion-associated protein EspB	Variable	L2 (26)	Variable
Rv3914	Thioredoxin TrxC (TRX) (MPT46)	Variable		pS almost always higher than pN
Rv1839c	Putative antitoxin VapB13			-
