# Supplementary material for: Gene evolutionary trajectories in Mycobacterium tuberculosis reveal temporal signs of selection
Source: Proc Natl Acad Sci U S A. 2022 Apr 22;119(17):e2113600119. doi: 10.1073/pnas.2113600119 (PMC9173582; doi:10.1073/pnas.2113600119)
Supplement: Supplementary File [file pnas.2113600119.sd04.xlsx]

## Sheet: Dataset S4
Position	WT	ALT	Flanking genes	Flanking locus	Position in resistant list	Homoplasies
1611	G	A	dnaA - dnaN	IG1_Rv0001-Rv0002		3
1667	C	A	dnaA - dnaN	IG1_Rv0001-Rv0002		2
1696	C	G	dnaA - dnaN	IG1_Rv0001-Rv0002		2
1697	A	C	dnaA - dnaN	IG1_Rv0001-Rv0002		2
1701	T	C	dnaA - dnaN	IG1_Rv0001-Rv0002		2
1742	G	A	dnaA - dnaN	IG1_Rv0001-Rv0002		4
1746	C	A	dnaA - dnaN	IG1_Rv0001-Rv0002		2
1771	A	C	dnaA - dnaN	IG1_Rv0001-Rv0002		2
1772	C	A	dnaA - dnaN	IG1_Rv0001-Rv0002		2
1791	C	T	dnaA - dnaN	IG1_Rv0001-Rv0002		2
1821	G	A	dnaA - dnaN	IG1_Rv0001-Rv0002		2
1838	T	C	dnaA - dnaN	IG1_Rv0001-Rv0002		2
1844	G	A	dnaA - dnaN	IG1_Rv0001-Rv0002		2
1849	C	A	dnaA - dnaN	IG1_Rv0001-Rv0002		2
1864	G	C	dnaA - dnaN	IG1_Rv0001-Rv0002		2
1912	G	A	dnaA - dnaN	IG1_Rv0001-Rv0002		2
5059	G	A	- gyrB	IG4_Rv0004-Rv0005		2
5075	C	G	- gyrB	IG4_Rv0004-Rv0005		2
5081	G	C	- gyrB	IG4_Rv0004-Rv0005		3
9843	G	A	gyrA -	IG6_Rv0006-Rv0007		2
9876	C	G	gyrA -	IG6_Rv0006-Rv0007		2
9885	G	A	gyrA -	IG6_Rv0006-Rv0007		2
10886	C	T	-	IG7_Rv0007-Rv0008c		3
10946	G	A	-	IG7_Rv0007-Rv0008c		2
10965	C	G	-	IG7_Rv0007-Rv0008c		2
10976	C	A	-	IG7_Rv0007-Rv0008c		2
10981	C	T	-	IG7_Rv0007-Rv0008c		2
11055	C	G	-	IG7_Rv0007-Rv0008c		2
11065	C	G	-	IG7_Rv0007-Rv0008c		3
11243	G	T	-	IG7_Rv0007-Rv0008c		2
11269	C	T	-	IG7_Rv0007-Rv0008c		2
11451	C	G	-	IG7_Rv0007-Rv0008c		2
11454	C	A	-	IG7_Rv0007-Rv0008c		2
11492	G	A	-	IG7_Rv0007-Rv0008c		2
11496	C	G	-	IG7_Rv0007-Rv0008c		3
11573	A	G	-	IG7_Rv0007-Rv0008c		2
11664	C	T	-	IG7_Rv0007-Rv0008c		5
11746	T	C	-	IG7_Rv0007-Rv0008c		2
11853	C	A	-	IG7_Rv0007-Rv0008c		3
12329	T	C	- ppiA	IG8_Rv0008c-Rv0009		2
12361	C	A	- ppiA	IG8_Rv0008c-Rv0009		2
12380	C	T	- ppiA	IG8_Rv0008c-Rv0009		2
12400	G	C	- ppiA	IG8_Rv0008c-Rv0009		2
12412	G	A	- ppiA	IG8_Rv0008c-Rv0009		2
12424	C	G	- ppiA	IG8_Rv0008c-Rv0009		2
13030	C	T	ppiA -	IG9_Rv0009-Rv0010c		2
13039	G	A	ppiA -	IG9_Rv0009-Rv0010c		3
13064	C	G	ppiA -	IG9_Rv0009-Rv0010c		2
13122	G	A	ppiA -	IG9_Rv0009-Rv0010c		2
13124	C	G	ppiA -	IG9_Rv0009-Rv0010c		2
13568	A	C	-	IG10_Rv0010c-Rv0011c		4
13579	C	G	-	IG10_Rv0010c-Rv0011c		2
13585	C	G	-	IG10_Rv0010c-Rv0011c		2
13605	C	A	-	IG10_Rv0010c-Rv0011c		2
13619	G	T	-	IG10_Rv0010c-Rv0011c		2
13624	G	A	-	IG10_Rv0010c-Rv0011c		5
13625	A	G	-	IG10_Rv0010c-Rv0011c		3
13626	A	C	-	IG10_Rv0010c-Rv0011c		2
13627	T	C	-	IG10_Rv0010c-Rv0011c		5
13629	A	C	-	IG10_Rv0010c-Rv0011c		13
13630	C	T	-	IG10_Rv0010c-Rv0011c		6
13631	A	C	-	IG10_Rv0010c-Rv0011c		6
13634	C	A	-	IG10_Rv0010c-Rv0011c		3
13636	T	C	-	IG10_Rv0010c-Rv0011c		6
13637	G	A	-	IG10_Rv0010c-Rv0011c		2
13638	T	C	-	IG10_Rv0010c-Rv0011c		2
13640	A	C	-	IG10_Rv0010c-Rv0011c		2
13641	T	C	-	IG10_Rv0010c-Rv0011c		2
13656	G	A	-	IG10_Rv0010c-Rv0011c		2
13669	T	C	-	IG10_Rv0010c-Rv0011c		5
13706	G	A	-	IG10_Rv0010c-Rv0011c		2
14050	G	C	-	IG11_Rv0011c-Rv0012		2
14083	C	G	-	IG11_Rv0011c-Rv0012		2
23756	T	C	fhaB - fhaA	IG19_Rv0019c-Rv0020c		2
23758	C	A	fhaB - fhaA	IG19_Rv0019c-Rv0020c		2
25627	G	A	fhaA -	IG20_Rv0020c-Rv0021c		2
25631	C	G	fhaA -	IG20_Rv0020c-Rv0021c		2
25680	G	A	fhaA -	IG20_Rv0020c-Rv0021c		2
25728	C	T	fhaA -	IG20_Rv0020c-Rv0021c		2
25813	C	T	fhaA -	IG20_Rv0020c-Rv0021c		2
25860	C	T	fhaA -	IG20_Rv0020c-Rv0021c		2
25867	G	A	fhaA -	IG20_Rv0020c-Rv0021c		2
27444	T	C	whiB5 -	IG22_Rv0022c-Rv0023		4
27452	T	C	whiB5 -	IG22_Rv0022c-Rv0023		5
27455	T	C	whiB5 -	IG22_Rv0022c-Rv0023		7
27463	C	A	whiB5 -	IG22_Rv0022c-Rv0023		6
27473	G	A	whiB5 -	IG22_Rv0022c-Rv0023		2
27474	C	T	whiB5 -	IG22_Rv0022c-Rv0023		4
27479	G	A	whiB5 -	IG22_Rv0022c-Rv0023		2
27482	T	C	whiB5 -	IG22_Rv0022c-Rv0023		2
27487	G	A	whiB5 -	IG22_Rv0022c-Rv0023		25
27488	T	C	whiB5 -	IG22_Rv0022c-Rv0023		2
27490	T	G	whiB5 -	IG22_Rv0022c-Rv0023		2
27492	T	A	whiB5 -	IG22_Rv0022c-Rv0023		2
27493	G	A	whiB5 -	IG22_Rv0022c-Rv0023		2
27497	G	C	whiB5 -	IG22_Rv0022c-Rv0023		2
27500	T	C	whiB5 -	IG22_Rv0022c-Rv0023		4
27521	A	C	whiB5 -	IG22_Rv0022c-Rv0023		2
27523	A	C	whiB5 -	IG22_Rv0022c-Rv0023		3
27530	T	C	whiB5 -	IG22_Rv0022c-Rv0023		2
27531	A	C	whiB5 -	IG22_Rv0022c-Rv0023		3
27540	G	A	whiB5 -	IG22_Rv0022c-Rv0023		2
27546	G	A	whiB5 -	IG22_Rv0022c-Rv0023		2
27551	C	G	whiB5 -	IG22_Rv0022c-Rv0023		3
27552	G	A	whiB5 -	IG22_Rv0022c-Rv0023		2
31838	T	C	-	IG28_Rv0028-Rv0029		2
31845	G	A	-	IG28_Rv0028-Rv0029		2
31873	G	A	-	IG28_Rv0028-Rv0029		2
31910	C	G	-	IG28_Rv0028-Rv0029		2
31945	T	C	-	IG28_Rv0028-Rv0029		2
31977	C	T	-	IG28_Rv0028-Rv0029		2
31982	C	T	-	IG28_Rv0028-Rv0029		2
38972	C	G	fadD34 -	IG35_Rv0035-Rv0036c		2
38980	C	T	fadD34 -	IG35_Rv0035-Rv0036c		2
39030	C	T	fadD34 -	IG35_Rv0035-Rv0036c		4
43369	C	T	mtc28 - leuS	IG40_Rv0040c-Rv0041		2
43388	C	T	mtc28 - leuS	IG40_Rv0040c-Rv0041		2
43401	C	G	mtc28 - leuS	IG40_Rv0040c-Rv0041		2
43516	A	C	mtc28 - leuS	IG40_Rv0040c-Rv0041		2
47215	C	G	-	IG42_Rv0042c-Rv0043c		2
47252	T	C	-	IG42_Rv0042c-Rv0043c		2
47327	C	T	-	IG42_Rv0042c-Rv0043c		2
47351	A	G	-	IG42_Rv0042c-Rv0043c		2
51757	A	C	-	IG47_Rv0047c-Rv0048c		2
51801	C	T	-	IG47_Rv0047c-Rv0048c		2
51808	T	G	-	IG47_Rv0047c-Rv0048c		3
52742	G	A	-	IG48_Rv0048c-Rv0049		2
58004	C	T	- rpsF	IG52_Rv0052-Rv0053		2
65432	C	A	- celA1	IG61_Rv0061-Rv0062		2
65496	G	A	- celA1	IG61_Rv0061-Rv0062		2
68462	C	T	-	IG63_Rv0063-Rv0064		2
68586	C	T	-	IG63_Rv0063-Rv0064		2
68617	C	T	-	IG63_Rv0063-Rv0064		2
72259	C	T	vapC1 - icd2	IG65_Rv0065-Rv0066c		2
72260	G	A	vapC1 - icd2	IG65_Rv0065-Rv0066c		2
75233	C	A	-	IG67_Rv0067c-Rv0068		20
75247	T	C	-	IG67_Rv0067c-Rv0068		7
75250	G	A	-	IG67_Rv0067c-Rv0068		2
75265	T	C	-	IG67_Rv0067c-Rv0068		2
75296	C	G	-	IG67_Rv0067c-Rv0068		2
78990	G	C	glyA2 -	IG70_Rv0070c-Rv0071		2
79010	G	C	glyA2 -	IG70_Rv0070c-Rv0071		2
79049	C	T	glyA2 -	IG70_Rv0070c-Rv0071		2
79168	C	A	glyA2 -	IG70_Rv0070c-Rv0071		2
79463	C	T	glyA2 -	IG70_Rv0070c-Rv0071		2
79476	G	T	glyA2 -	IG70_Rv0070c-Rv0071		2
79480	T	C	glyA2 -	IG70_Rv0070c-Rv0071		4
86480	T	C	-	IG77_Rv0077c-Rv0078		2
87827	C	G	-	IG79_Rv0078A-Rv0079		2
87849	G	A	-	IG79_Rv0078A-Rv0079		2
88157	A	T	-	IG79_Rv0078A-Rv0079		22
88166	C	T	-	IG79_Rv0078A-Rv0079		3
88168	T	C	-	IG79_Rv0078A-Rv0079		2
89515	C	G	-	IG81_Rv0080-Rv0081		2
89538	G	A	-	IG81_Rv0080-Rv0081		2
89553	G	A	-	IG81_Rv0080-Rv0081		2
89573	C	T	-	IG81_Rv0080-Rv0081		2
97676	C	T	-	IG89_Rv0088-Rv0089		2
97696	C	T	-	IG89_Rv0088-Rv0089		28
99301	C	T	- mtn	IG91_Rv0090-Rv0091		3
99350	G	A	- mtn	IG91_Rv0090-Rv0091		2
99478	C	T	- mtn	IG91_Rv0090-Rv0091		2
99519	C	G	- mtn	IG91_Rv0090-Rv0091		3
99581	C	G	- mtn	IG91_Rv0090-Rv0091		2
99637	C	A	- mtn	IG91_Rv0090-Rv0091		2
99662	A	G	- mtn	IG91_Rv0090-Rv0091		2
123878	C	T	- rpmB1	IG105_Rv0104-Rv0105c		3
123885	T	C	- rpmB1	IG105_Rv0104-Rv0105c		3
123915	C	T	- rpmB1	IG105_Rv0104-Rv0105c		5
123921	C	T	- rpmB1	IG105_Rv0104-Rv0105c		2
139766	C	T	hddA - ldtA	IG116_Rv0115-Rv0116c		2
140021	A	C	hddA - ldtA	IG116_Rv0115-Rv0116c		3
140215	C	G	hddA - ldtA	IG116_Rv0115-Rv0116c		3
140218	C	T	hddA - ldtA	IG116_Rv0115-Rv0116c		2
140249	C	G	hddA - ldtA	IG116_Rv0115-Rv0116c		2
154138	G	A	treS - mak	IG127_Rv0126-Rv0127		11
154191	A	G	treS - mak	IG127_Rv0126-Rv0127		28
163284	G	A	- cyp138	IG136_Rv0135c-Rv0136		2
163296	A	G	- cyp138	IG136_Rv0135c-Rv0136		2
163332	C	T	- cyp138	IG136_Rv0135c-Rv0136		2
163338	A	C	- cyp138	IG136_Rv0135c-Rv0136		2
163364	C	T	- cyp138	IG136_Rv0135c-Rv0136		2
165322	T	G	msrA -	IG138_Rv0137c-Rv0138		2
171155	T	C	-	IG145_Rv0144-Rv0145		6
196698	C	T	fadD5 - yrbE1A	IG167_Rv0166-Rv0167		4
196699	T	C	fadD5 - yrbE1A	IG167_Rv0166-Rv0167		3
196707	C	G	fadD5 - yrbE1A	IG167_Rv0166-Rv0167		4
196720	G	T	fadD5 - yrbE1A	IG167_Rv0166-Rv0167		2
196737	C	A	fadD5 - yrbE1A	IG167_Rv0166-Rv0167		2
196767	C	T	fadD5 - yrbE1A	IG167_Rv0166-Rv0167		2
196825	C	G	fadD5 - yrbE1A	IG167_Rv0166-Rv0167		2
212251	G	A	-	IG181_Rv0180c-Rv0181c		2
212254	G	A	-	IG181_Rv0180c-Rv0181c		2
212275	C	A	-	IG181_Rv0180c-Rv0181c		2
218399	C	A	bglS -	IG187_Rv0186-Rv0187		2
218401	G	C	bglS -	IG187_Rv0186-Rv0187		2
218548	T	C	bglS -	IG187_Rv0186-Rv0187		3
218599	T	C	bglS -	IG187_Rv0186-Rv0187		4
218613	T	G	bglS -	IG187_Rv0186-Rv0187		2
218621	A	C	bglS -	IG187_Rv0186-Rv0187		2
218626	C	A	bglS -	IG187_Rv0186-Rv0187		2
218632	G	A	bglS -	IG187_Rv0186-Rv0187		2
218637	T	C	bglS -	IG187_Rv0186-Rv0187		3
218639	T	A	bglS -	IG187_Rv0186-Rv0187		2
218648	C	A	bglS -	IG187_Rv0186-Rv0187		2
218649	C	A	bglS -	IG187_Rv0186-Rv0187		2
293677	G	A	fadA2 - fadE5	IG246_Rv0243-Rv0244c		2
293694	C	A	fadA2 - fadE5	IG246_Rv0243-Rv0244c		2
293770	C	T	fadA2 - fadE5	IG246_Rv0243-Rv0244c		2
295634	T	G	fadE5 -	IG247_Rv0244c-Rv0245		2
295640	T	C	fadE5 -	IG247_Rv0244c-Rv0245		2
295644	C	T	fadE5 -	IG247_Rv0244c-Rv0245		6
295645	C	T	fadE5 -	IG247_Rv0244c-Rv0245		4
295698	T	C	fadE5 -	IG247_Rv0244c-Rv0245		2
295717	T	C	fadE5 -	IG247_Rv0244c-Rv0245		2
295718	C	T	fadE5 -	IG247_Rv0244c-Rv0245		2
295719	A	G	fadE5 -	IG247_Rv0244c-Rv0245		3
295724	A	G	fadE5 -	IG247_Rv0244c-Rv0245		11
295726	A	G	fadE5 -	IG247_Rv0244c-Rv0245		2
295746	C	G	fadE5 -	IG247_Rv0244c-Rv0245		5
295787	C	T	fadE5 -	IG247_Rv0244c-Rv0245		2
295812	C	T	fadE5 -	IG247_Rv0244c-Rv0245		2
295947	G	A	fadE5 -	IG247_Rv0244c-Rv0245		2
301662	T	A	-	IG252_Rv0249c-Rv0250c		2
302033	T	C	- hsp	IG253_Rv0250c-Rv0251c		3
302711	A	C	hsp - nirB	IG254_Rv0251c-Rv0252		2
302803	C	T	hsp - nirB	IG254_Rv0251c-Rv0252		2
312664	C	T	- narK3	IG263_Rv0260c-Rv0261c		7
312689	T	G	- narK3	IG263_Rv0260c-Rv0261c		2
312712	C	A	- narK3	IG263_Rv0260c-Rv0261c		2
323279	A	G	-	IG271_Rv0268c-Rv0269c		2
323292	C	T	-	IG271_Rv0268c-Rv0269c		2
323306	A	G	-	IG271_Rv0268c-Rv0269c		2
323309	A	G	-	IG271_Rv0268c-Rv0269c		4
323313	A	G	-	IG271_Rv0268c-Rv0269c		2
330362	T	C	-	IG276_Rv0273c-Rv0274		5
330363	A	T	-	IG276_Rv0273c-Rv0274		5
330395	T	C	-	IG276_Rv0273c-Rv0274		2
363781	C	G	- vapB2	IG302_Rv0299-Rv0300		7
364515	A	T	vapC2 -	IG304_Rv0301-Rv0302		2
364551	G	A	vapC2 -	IG304_Rv0301-Rv0302		2
394059	T	A	cyp135A1 -	IG330_Rv0327c-Rv0328		3
394060	G	A	cyp135A1 -	IG330_Rv0327c-Rv0328		2
396121	A	T	-	IG333_Rv0330c-Rv0331		2
396123	C	G	-	IG333_Rv0330c-Rv0331		2
396150	G	C	-	IG333_Rv0330c-Rv0331		4
396162	C	A	-	IG333_Rv0330c-Rv0331		3
396174	G	A	-	IG333_Rv0330c-Rv0331		2
396180	C	T	-	IG333_Rv0330c-Rv0331		2
396199	T	C	-	IG333_Rv0330c-Rv0331		2
442361	G	A	fba -	IG366_Rv0363c-Rv0364		2
442393	T	G	fba -	IG366_Rv0363c-Rv0364		2
442394	C	T	fba -	IG366_Rv0363c-Rv0364		2
452290	C	G	-	IG377_Rv0374c-Rv0375c		2
530231	C	T	groEL2 -	IG443_Rv0440-Rv0441c		2
530265	C	T	groEL2 -	IG443_Rv0440-Rv0441c		2
530290	T	C	groEL2 -	IG443_Rv0440-Rv0441c		2
541954	C	A	mmpS4 -	IG454_Rv0451c-Rv0452		3
542103	A	G	mmpS4 -	IG454_Rv0451c-Rv0452		2
542116	G	A	mmpS4 -	IG454_Rv0451c-Rv0452		2
542137	A	G	mmpS4 -	IG454_Rv0451c-Rv0452		2
549643	T	C	-	IG461_Rv0457c-Rv0458		2
549648	C	T	-	IG461_Rv0457c-Rv0458		5
564939	T	C	-	IG478_Rv0473-Rv0474		2
564966	A	G	-	IG478_Rv0473-Rv0474		2
564999	C	A	-	IG478_Rv0473-Rv0474		2
565001	C	A	-	IG478_Rv0473-Rv0474		2
569817	C	T	-	IG485_Rv0480c-Rv0481c		2
569841	C	T	-	IG485_Rv0480c-Rv0481c		55
569897	C	G	-	IG485_Rv0480c-Rv0481c		12
569899	C	T	-	IG485_Rv0480c-Rv0481c		2
569953	T	C	-	IG485_Rv0480c-Rv0481c		32
580622	G	T	senX3 - regX3	IG495_Rv0490-Rv0491		3
591418	C	G	-	IG507_Rv0500A-Rv0500B		2
591469	G	A	-	IG507_Rv0500A-Rv0500B		2
595374	T	C	- serB1	IG512_Rv0504c-Rv0505c		20
595413	C	G	- serB1	IG512_Rv0504c-Rv0505c		2
595432	C	T	- serB1	IG512_Rv0504c-Rv0505c		6
626443	G	A	menA - pnp	IG542_Rv0534c-Rv0535		2
626452	G	A	menA - pnp	IG542_Rv0534c-Rv0535		3
669789	C	A	-	IG583_Rv0575c-Rv0576		2
669821	G	A	-	IG583_Rv0575c-Rv0576		2
684359	G	A	- mce2R	IG593_Rv0585c-Rv0586		2
684362	T	G	- mce2R	IG593_Rv0585c-Rv0586		2
684363	C	A	- mce2R	IG593_Rv0585c-Rv0586		5
684364	G	A	- mce2R	IG593_Rv0585c-Rv0586		3
684375	T	C	- mce2R	IG593_Rv0585c-Rv0586		3
684376	T	C	- mce2R	IG593_Rv0585c-Rv0586		10
684387	C	T	- mce2R	IG593_Rv0585c-Rv0586		3
736262	C	G	rplA - mmaA4	IG653_Rv0641-Rv0642c		2
739230	C	T	mmaA2 - mmaA1	IG656_Rv0644c-Rv0645c		2
739300	G	T	mmaA2 - mmaA1	IG656_Rv0644c-Rv0645c		2
739309	C	A	mmaA2 - mmaA1	IG656_Rv0644c-Rv0645c		2
755237	G	A	mazE2 - vapC7	IG672_Rv0660c-Rv0661c		2
755255	A	G	mazE2 - vapC7	IG672_Rv0660c-Rv0661c		2
755295	C	G	mazE2 - vapC7	IG672_Rv0660c-Rv0661c		19
786052	C	T	tuf -	IG697_Rv0685-Rv0686		2
786053	C	T	tuf -	IG697_Rv0685-Rv0686		2
794566	A	C	lldD1 -	IG706_Rv0694-Rv0695		2
794567	T	A	lldD1 -	IG706_Rv0694-Rv0695		8
794579	T	C	lldD1 -	IG706_Rv0694-Rv0695		2
794620	C	T	lldD1 -	IG706_Rv0694-Rv0695		2
794694	A	G	lldD1 -	IG706_Rv0694-Rv0695		2
800028	C	T	- rpsJ	IG711_Rv0699-Rv0700		2
800188	G	A	- rpsJ	IG711_Rv0699-Rv0700		2
800202	G	A	- rpsJ	IG711_Rv0699-Rv0700		2
800450	C	T	- rpsJ	IG711_Rv0699-Rv0700		2
800805	A	C	rpsJ - rplC	IG712_Rv0700-Rv0701		2
829719	G	A	-	IG750_Rv0737-Rv0738		7
829754	T	C	-	IG750_Rv0737-Rv0738		17
829919	C	T	-	IG750_Rv0737-Rv0738		2
841924	C	G	-	IG763_Rv0749A-Rv0750		10
841933	G	A	-	IG763_Rv0749A-Rv0750		2
841998	C	T	-	IG763_Rv0749A-Rv0750		2
842026	A	G	-	IG763_Rv0749A-Rv0750		2
842032	A	T	-	IG763_Rv0749A-Rv0750		5
860761	C	A	- aldA	IG782_Rv0767c-Rv0768		2
860765	C	T	- aldA	IG782_Rv0767c-Rv0768		2
860772	C	A	- aldA	IG782_Rv0767c-Rv0768		2
860778	A	C	- aldA	IG782_Rv0767c-Rv0768		2
860782	T	C	- aldA	IG782_Rv0767c-Rv0768		3
860841	A	G	- aldA	IG782_Rv0767c-Rv0768		2
860875	A	G	- aldA	IG782_Rv0767c-Rv0768		2
886661	C	A	-	IG808_Rv0792c-Rv0793		5
886673	A	C	-	IG808_Rv0792c-Rv0793		3
886686	T	C	-	IG808_Rv0792c-Rv0793		3
886718	C	T	-	IG808_Rv0792c-Rv0793		2
894620	G	A	pepC -	IG816_Rv0800-Rv0801		2
921909	C	G	-	IG845_Rv0829-Rv0830		7
922880	A	C	-	IG846_Rv0830-Rv0831c		2
922892	G	A	-	IG846_Rv0830-Rv0831c		3
935509	A	G	lpqR -	IG854_Rv0838-Rv0839		2
935511	A	G	lpqR -	IG854_Rv0838-Rv0839		2
935512	T	A	lpqR -	IG854_Rv0838-Rv0839		2
935518	C	T	lpqR -	IG854_Rv0838-Rv0839		2
944222	C	A	- lpqS	IG862_Rv0846c-Rv0847		2
944296	A	G	- lpqS	IG862_Rv0846c-Rv0847		4
944316	A	G	- lpqS	IG862_Rv0846c-Rv0847		2
944336	C	T	- lpqS	IG862_Rv0846c-Rv0847		2
965554	C	T	rpfA - moaD2	IG883_Rv0867c-Rv0868c		2
965666	G	A	rpfA - moaD2	IG883_Rv0867c-Rv0868c		2
965677	C	A	rpfA - moaD2	IG883_Rv0867c-Rv0868c		2
965788	G	A	rpfA - moaD2	IG883_Rv0867c-Rv0868c		3
965798	G	A	rpfA - moaD2	IG883_Rv0867c-Rv0868c		2
965855	C	T	rpfA - moaD2	IG883_Rv0867c-Rv0868c		2
965908	G	A	rpfA - moaD2	IG883_Rv0867c-Rv0868c		2
965912	G	T	rpfA - moaD2	IG883_Rv0867c-Rv0868c		7
982570	A	G	serC -	IG900_Rv0884c-Rv0885		2
982643	C	T	serC -	IG900_Rv0884c-Rv0885		3
982714	C	T	serC -	IG900_Rv0884c-Rv0885		3
1002714	G	A	- ompA	IG914_Rv0898c-Rv0899		2
1002741	A	G	- ompA	IG914_Rv0898c-Rv0899		2
1034714	T	C	- pstS3	IG943_Rv0927c-Rv0928		32
1042107	G	A	pstB - pstS1	IG949_Rv0933-Rv0934		2
1042114	C	T	pstB - pstS1	IG949_Rv0933-Rv0934		2
1061698	T	C	- sucC	IG965_Rv0950c-Rv0951		2
1061759	G	A	- sucC	IG965_Rv0950c-Rv0951		3
1061805	C	T	- sucC	IG965_Rv0950c-Rv0951		3
1061810	C	T	- sucC	IG965_Rv0950c-Rv0951		2
1061845	C	T	- sucC	IG965_Rv0950c-Rv0951		2
1073288	G	A	- vapC9	IG974_Rv0959-Rv0960		3
1073289	G	T	- vapC9	IG974_Rv0959-Rv0960		2
1073300	G	A	- vapC9	IG974_Rv0959-Rv0960		2
1073309	A	C	- vapC9	IG974_Rv0959-Rv0960		2
1073317	A	G	- vapC9	IG974_Rv0959-Rv0960		5
1077913	T	C	- csoR	IG981_Rv0966c-Rv0967		2
1077915	G	C	- csoR	IG981_Rv0966c-Rv0967		2
1077917	G	A	- csoR	IG981_Rv0966c-Rv0967		5
1077921	C	A	- csoR	IG981_Rv0966c-Rv0967		15
1077929	C	A	- csoR	IG981_Rv0966c-Rv0967		2
1077930	A	G	- csoR	IG981_Rv0966c-Rv0967		2
1077940	G	A	- csoR	IG981_Rv0966c-Rv0967		4
1077944	C	T	- csoR	IG981_Rv0966c-Rv0967		3
1106311	G	A	- grcC2	IG1004_Rv0988-Rv0989c		2
1108540	C	T	-	IG1007_Rv0991c-Rv0992c		2
1172206	C	A	-	IG1065_Rv1048c-Rv1049		2
1172251	T	G	-	IG1065_Rv1048c-Rv1049		2
1172377	T	C	-	IG1065_Rv1048c-Rv1049		2
1172378	C	A	-	IG1065_Rv1048c-Rv1049		2
1172385	A	C	-	IG1065_Rv1048c-Rv1049		2
1178663	C	G	-	IG1073_Rv1056-Rv1057		2
1178813	G	A	-	IG1073_Rv1056-Rv1057		2
1178820	C	G	-	IG1073_Rv1056-Rv1057		2
1178879	C	A	-	IG1073_Rv1056-Rv1057		2
1178947	T	C	-	IG1073_Rv1056-Rv1057		3
1178971	T	C	-	IG1073_Rv1056-Rv1057		2
1178974	G	A	-	IG1073_Rv1056-Rv1057		2
1179034	G	A	-	IG1073_Rv1056-Rv1057		2
1179043	C	T	-	IG1073_Rv1056-Rv1057		2
1179044	G	T	-	IG1073_Rv1056-Rv1057		3
1179047	G	A	-	IG1073_Rv1056-Rv1057		2
1179058	C	T	-	IG1073_Rv1056-Rv1057		2
1179061	C	T	-	IG1073_Rv1056-Rv1057		3
1179063	G	T	-	IG1073_Rv1056-Rv1057		5
1179067	C	A	-	IG1073_Rv1056-Rv1057		12
1179069	G	A	-	IG1073_Rv1056-Rv1057		3
1179079	C	T	-	IG1073_Rv1056-Rv1057		3
1179090	C	A	-	IG1073_Rv1056-Rv1057		6
1179254	C	T	-	IG1073_Rv1056-Rv1057		2
1179286	G	C	-	IG1073_Rv1056-Rv1057		7
1179356	C	T	-	IG1073_Rv1056-Rv1057		2
1198110	C	G	- fadA3	IG1090_Rv1073-Rv1074c		2
1198141	A	C	- fadA3	IG1090_Rv1073-Rv1074c		3
1198142	C	A	- fadA3	IG1090_Rv1073-Rv1074c		3
1205883	G	A	greA -	IG1097_Rv1080c-Rv1081c		3
1205887	C	T	greA -	IG1097_Rv1080c-Rv1081c		2
1205933	G	A	greA -	IG1097_Rv1080c-Rv1081c		2
1205959	G	A	greA -	IG1097_Rv1080c-Rv1081c		2
1221861	C	T	glyA1 - desA2	IG1112_Rv1093-Rv1094		2
1221935	G	A	glyA1 - desA2	IG1112_Rv1093-Rv1094		2
1254549	C	T	- prpD	IG1149_Rv1129c-Rv1130		8
1287068	C	T	mutT2 - narG	IG1181_Rv1160-Rv1161		7
1287081	C	T	mutT2 - narG	IG1181_Rv1160-Rv1161		4
1287100	G	A	mutT2 - narG	IG1181_Rv1160-Rv1161		2
1287112	C	T	mutT2 - narG	IG1181_Rv1160-Rv1161		5
1287155	C	A	mutT2 - narG	IG1181_Rv1160-Rv1161		2
1287246	C	G	mutT2 - narG	IG1181_Rv1160-Rv1161		2
1287261	G	A	mutT2 - narG	IG1181_Rv1160-Rv1161		2
1305531	C	G	fbiC - TB8.4	IG1194_Rv1173-Rv1174c		12
1305596	C	G	fbiC - TB8.4	IG1194_Rv1173-Rv1174c		2
1305618	T	C	fbiC - TB8.4	IG1194_Rv1173-Rv1174c		2
1305642	G	A	fbiC - TB8.4	IG1194_Rv1173-Rv1174c		3
1305655	G	C	fbiC - TB8.4	IG1194_Rv1173-Rv1174c		4
1306040	G	A	TB8.4 - fadH	IG1195_Rv1174c-Rv1175c		2
1306088	C	T	TB8.4 - fadH	IG1195_Rv1174c-Rv1175c		2
1329324	C	G	- rocA	IG1207_Rv1186c-Rv1187		2
1363363	T	C	-	IG1240_Rv1219c-Rv1220c		2
1363437	T	C	-	IG1240_Rv1219c-Rv1220c		2
1371721	C	A	lpqX - mrp	IG1249_Rv1228-Rv1229c		7
1371752	T	C	lpqX - mrp	IG1249_Rv1228-Rv1229c		2
1404604	G	A	cyp130 -	IG1277_Rv1256c-Rv1257c		2
1404611	G	A	cyp130 -	IG1277_Rv1256c-Rv1257c		4
1404631	A	C	cyp130 -	IG1277_Rv1256c-Rv1257c		2
1437902	T	C	canA - cysD	IG1305_Rv1284-Rv1285		2
1437905	A	G	canA - cysD	IG1305_Rv1284-Rv1285		2
1441321	G	A	-	IG1308_Rv1287-Rv1288		2
1441334	G	A	-	IG1308_Rv1287-Rv1288		2
1471620	C	G	murA -	IG1337_Rv1315-rrs		2
1471647	G	A	murA -	IG1337_Rv1315-rrs		4
1471648	A	C	murA -	IG1337_Rv1315-rrs		4
1471660	G	A	murA -	IG1337_Rv1315-rrs		2
1471670	G	A	murA -	IG1337_Rv1315-rrs		2
1471777	C	A	murA -	IG1337_Rv1315-rrs		3
1471781	G	A	murA -	IG1337_Rv1315-rrs		2
1508928	C	A	lprD - mbtL	IG1366_Rv1343c-Rv1344		2
1524944	G	A	-	IG1379_Rv1356c-Rv1357c		2
1525146	G	A	-	IG1379_Rv1356c-Rv1357c		3
1525220	C	G	-	IG1379_Rv1356c-Rv1357c		2
1566708	G	A	dfp - metK	IG1414_Rv1391-Rv1392		2
1566711	C	G	dfp - metK	IG1414_Rv1391-Rv1392		2
1566737	G	A	dfp - metK	IG1414_Rv1391-Rv1392		2
1566738	C	T	dfp - metK	IG1414_Rv1391-Rv1392		2
1566779	C	T	dfp - metK	IG1414_Rv1391-Rv1392		2
1574770	A	G	vapB10 - nlhH	IG1421_Rv1398c-Rv1399c		3
1574793	C	G	vapB10 - nlhH	IG1421_Rv1398c-Rv1399c		2
1574797	C	T	vapB10 - nlhH	IG1421_Rv1398c-Rv1399c		2
1575811	G	A	nlhH - lipI	IG1422_Rv1399c-Rv1400c		2
1581128	A	G	-	IG1427_Rv1404-Rv1405c		3
1581141	C	T	-	IG1427_Rv1404-Rv1405c		2
1582057	G	A	- fmt	IG1428_Rv1405c-Rv1406		2
1582060	T	C	- fmt	IG1428_Rv1405c-Rv1406		2
1582079	G	T	- fmt	IG1428_Rv1405c-Rv1406		2
1582081	A	G	- fmt	IG1428_Rv1405c-Rv1406		2
1582085	G	A	- fmt	IG1428_Rv1405c-Rv1406		2
1582093	G	A	- fmt	IG1428_Rv1405c-Rv1406		2
1590336	T	G	- ribA2	IG1437_Rv1414-Rv1415		4
1590350	A	G	- ribA2	IG1437_Rv1414-Rv1415		2
1590384	C	A	- ribA2	IG1437_Rv1414-Rv1415		6
1617505	G	A	- secG	IG1462_Rv1439c-Rv1440		4
1617689	T	C	- secG	IG1462_Rv1439c-Rv1440		3
1673320	C	G	- fabG1	IG1506_Rv1482c-Rv1483		2
1673363	G	A	- fabG1	IG1506_Rv1482c-Rv1483		2
1673393	G	A	- fabG1	IG1506_Rv1482c-Rv1483		2
1673406	C	T	- fabG1	IG1506_Rv1482c-Rv1483		4
1673423	G	T	- fabG1	IG1506_Rv1482c-Rv1483	Yes	9
1673425	C	T	- fabG1	IG1506_Rv1482c-Rv1483	Yes	170
1673432	T	A	- fabG1	IG1506_Rv1482c-Rv1483	Yes	20
1697873	C	G	-	IG1534_Rv1507A-Rv1508c		2
1697896	C	T	-	IG1534_Rv1507A-Rv1508c		2
1698004	C	T	-	IG1534_Rv1507A-Rv1508c		2
1698047	A	C	-	IG1534_Rv1507A-Rv1508c		2
1708748	C	T	-	IG1544_Rv1516c-Rv1517		5
1708796	C	G	-	IG1544_Rv1516c-Rv1517		2
1708799	G	T	-	IG1544_Rv1516c-Rv1517		4
1708800	T	C	-	IG1544_Rv1516c-Rv1517		3
1708808	C	A	-	IG1544_Rv1516c-Rv1517		2
1728622	C	G	pks5 - papA4	IG1555_Rv1527c-Rv1528c		3
1728625	A	C	pks5 - papA4	IG1555_Rv1527c-Rv1528c		2
1728627	G	T	pks5 - papA4	IG1555_Rv1527c-Rv1528c		2
1728668	C	T	pks5 - papA4	IG1555_Rv1527c-Rv1528c		2
1728672	T	C	pks5 - papA4	IG1555_Rv1527c-Rv1528c		2
1728805	G	A	pks5 - papA4	IG1555_Rv1527c-Rv1528c		2
1728885	G	A	pks5 - papA4	IG1555_Rv1527c-Rv1528c		2
1875287	T	A	pks10 - pks7	IG1689_Rv1660-Rv1661		2
1902337	A	C	dsbF -	IG1706_Rv1677-Rv1678		2
1902374	C	T	dsbF -	IG1706_Rv1677-Rv1678		7
1902378	T	C	dsbF -	IG1706_Rv1677-Rv1678		18
1902383	C	A	dsbF -	IG1706_Rv1677-Rv1678		13
1902385	G	A	dsbF -	IG1706_Rv1677-Rv1678		4
1902386	C	A	dsbF -	IG1706_Rv1677-Rv1678		15
1907360	G	A	-	IG1711_Rv1682-Rv1683		2
1907421	A	G	-	IG1711_Rv1682-Rv1683		3
1907501	C	T	-	IG1711_Rv1682-Rv1683		2
1907568	A	C	-	IG1711_Rv1682-Rv1683		2
1907569	G	A	-	IG1711_Rv1682-Rv1683		2
1907575	C	G	-	IG1711_Rv1682-Rv1683		2
1941742	C	T	engA -	IG1743_Rv1713-Rv1714		2
1941750	G	A	engA -	IG1743_Rv1713-Rv1714		4
1941756	G	A	engA -	IG1743_Rv1713-Rv1714		2
1941765	C	A	engA -	IG1743_Rv1713-Rv1714		7
1941787	C	A	engA -	IG1743_Rv1713-Rv1714		2
1941795	C	T	engA -	IG1743_Rv1713-Rv1714		2
1941810	C	A	engA -	IG1743_Rv1713-Rv1714		2
1941823	C	A	engA -	IG1743_Rv1713-Rv1714		3
1941824	G	A	engA -	IG1743_Rv1713-Rv1714		8
1941828	G	T	engA -	IG1743_Rv1713-Rv1714		2
1941835	A	C	engA -	IG1743_Rv1713-Rv1714		4
1941837	C	T	engA -	IG1743_Rv1713-Rv1714		5
1941852	G	A	engA -	IG1743_Rv1713-Rv1714		2
1955638	C	A	-	IG1759_Rv1729c-Rv1730c		22
1960663	T	C	-	IG1763_Rv1733c-Rv1734c		3
1960665	A	G	-	IG1763_Rv1733c-Rv1734c		2
1960666	T	C	-	IG1763_Rv1733c-Rv1734c		5
1960667	A	G	-	IG1763_Rv1733c-Rv1734c		3
1960678	C	T	-	IG1763_Rv1733c-Rv1734c		5
2000051	C	T	-	IG1797_Rv1766-Rv1767		3
2000052	C	T	-	IG1797_Rv1766-Rv1767		2
2000057	G	T	-	IG1797_Rv1766-Rv1767		2
2007797	C	T	-	IG1804_Rv1773c-Rv1774		2
2007799	C	T	-	IG1804_Rv1773c-Rv1774		2
2007807	C	A	-	IG1804_Rv1773c-Rv1774		2
2007815	G	A	-	IG1804_Rv1773c-Rv1774		2
2038596	T	G	eccA5 - lppT	IG1828_Rv1798-Rv1799		2
2038629	A	C	eccA5 - lppT	IG1828_Rv1798-Rv1799		2
2038766	G	T	eccA5 - lppT	IG1828_Rv1798-Rv1799		2
2038933	T	C	eccA5 - lppT	IG1828_Rv1798-Rv1799		2
2038953	G	A	eccA5 - lppT	IG1828_Rv1798-Rv1799		3
2039018	G	A	eccA5 - lppT	IG1828_Rv1798-Rv1799		2
2039031	T	C	eccA5 - lppT	IG1828_Rv1798-Rv1799		2
2039088	G	A	eccA5 - lppT	IG1828_Rv1798-Rv1799		2
2059128	C	T	-	IG1846_Rv1816-Rv1817		2
2059142	C	T	-	IG1846_Rv1816-Rv1817		2
2059368	G	A	-	IG1846_Rv1816-Rv1817		2
2059377	C	T	-	IG1846_Rv1816-Rv1817		4
2059405	C	T	-	IG1846_Rv1816-Rv1817		2
2059529	C	T	-	IG1846_Rv1816-Rv1817		3
2074570	G	C	-	IG1859_Rv1829-Rv1830		10
2074634	A	C	-	IG1859_Rv1829-Rv1830		4
2074795	T	C	-	IG1859_Rv1829-Rv1830		2
2108744	C	T	apa -	IG1890_Rv1860-Rv1861		3
2109114	C	T	apa -	IG1890_Rv1860-Rv1861		8
2123154	G	A	lldD2 -	IG1902_Rv1872c-Rv1873		5
2123160	C	T	lldD2 -	IG1902_Rv1872c-Rv1873		18
2123162	A	T	lldD2 -	IG1902_Rv1872c-Rv1873		13
2123167	G	C	lldD2 -	IG1902_Rv1872c-Rv1873		8
2123168	T	A	lldD2 -	IG1902_Rv1872c-Rv1873		4
2123169	G	T	lldD2 -	IG1902_Rv1872c-Rv1873		64
2156120	T	G	katG - furA	IG1939_Rv1908c-Rv1909c		2
2186189	T	A	fadE17 - echA13	IG1965_Rv1934c-Rv1935c		2
2187223	G	A	echA13 -	IG1966_Rv1935c-Rv1936		6
2187226	C	T	echA13 -	IG1966_Rv1935c-Rv1936		10
2187230	G	A	echA13 -	IG1966_Rv1935c-Rv1936		2
2187232	C	T	echA13 -	IG1966_Rv1935c-Rv1936		6
2187244	G	A	echA13 -	IG1966_Rv1935c-Rv1936		2
2187253	C	A	echA13 -	IG1966_Rv1935c-Rv1936		2
2187270	C	A	echA13 -	IG1966_Rv1935c-Rv1936		12
2187274	C	A	echA13 -	IG1966_Rv1935c-Rv1936		2
2187277	A	C	echA13 -	IG1966_Rv1935c-Rv1936		4
2187278	G	A	echA13 -	IG1966_Rv1935c-Rv1936		3
2187287	G	A	echA13 -	IG1966_Rv1935c-Rv1936		5
2187288	T	A	echA13 -	IG1966_Rv1935c-Rv1936		2
2187290	T	C	echA13 -	IG1966_Rv1935c-Rv1936		3
2187291	A	C	echA13 -	IG1966_Rv1935c-Rv1936		2
2187295	C	A	echA13 -	IG1966_Rv1935c-Rv1936		3
2187296	G	A	echA13 -	IG1966_Rv1935c-Rv1936		2
2187303	C	T	echA13 -	IG1966_Rv1935c-Rv1936		9
2187306	G	A	echA13 -	IG1966_Rv1935c-Rv1936		5
2187307	G	A	echA13 -	IG1966_Rv1935c-Rv1936		11
2187308	T	C	echA13 -	IG1966_Rv1935c-Rv1936		2
2187313	C	A	echA13 -	IG1966_Rv1935c-Rv1936		3
2187314	T	C	echA13 -	IG1966_Rv1935c-Rv1936		10
2187316	T	C	echA13 -	IG1966_Rv1935c-Rv1936		5
2187317	G	T	echA13 -	IG1966_Rv1935c-Rv1936		2
2187341	A	C	echA13 -	IG1966_Rv1935c-Rv1936		2
2187343	C	G	echA13 -	IG1966_Rv1935c-Rv1936		2
2206829	G	A	mce3R - yrbE3A	IG1994_Rv1963c-Rv1964		2
2207142	G	A	mce3R - yrbE3A	IG1994_Rv1963c-Rv1964		2
2207240	G	A	mce3R - yrbE3A	IG1994_Rv1963c-Rv1964		2
2207397	G	A	mce3R - yrbE3A	IG1994_Rv1963c-Rv1964		2
2207500	A	C	mce3R - yrbE3A	IG1994_Rv1963c-Rv1964		2
2207515	C	T	mce3R - yrbE3A	IG1994_Rv1963c-Rv1964		2
2207523	G	A	mce3R - yrbE3A	IG1994_Rv1963c-Rv1964		2
2207525	C	T	mce3R - yrbE3A	IG1994_Rv1963c-Rv1964		3
2207526	A	C	mce3R - yrbE3A	IG1994_Rv1963c-Rv1964		2
2207532	C	A	mce3R - yrbE3A	IG1994_Rv1963c-Rv1964		2
2207535	T	A	mce3R - yrbE3A	IG1994_Rv1963c-Rv1964		7
2207554	G	A	mce3R - yrbE3A	IG1994_Rv1963c-Rv1964		3
2207566	G	A	mce3R - yrbE3A	IG1994_Rv1963c-Rv1964		2
2207573	G	A	mce3R - yrbE3A	IG1994_Rv1963c-Rv1964		5
2207582	C	T	mce3R - yrbE3A	IG1994_Rv1963c-Rv1964		4
2207602	A	G	mce3R - yrbE3A	IG1994_Rv1963c-Rv1964		2
2207635	C	A	mce3R - yrbE3A	IG1994_Rv1963c-Rv1964		2
2225235	C	A	nrdF1 - vapC36	IG2012_Rv1981c-Rv1982c		2
2225337	T	A	nrdF1 - vapC36	IG2012_Rv1981c-Rv1982c		2
2225355	C	G	nrdF1 - vapC36	IG2012_Rv1981c-Rv1982c		2
2225364	T	C	nrdF1 - vapC36	IG2012_Rv1981c-Rv1982c		2
2232237	G	A	erm(37) -	IG2019_Rv1988-Rv1989c		2
2232263	A	C	erm(37) -	IG2019_Rv1988-Rv1989c		3
2232463	G	A	erm(37) -	IG2019_Rv1988-Rv1989c		3
2232591	A	C	erm(37) -	IG2019_Rv1988-Rv1989c		2
2232595	T	C	erm(37) -	IG2019_Rv1988-Rv1989c		2
2232597	C	T	erm(37) -	IG2019_Rv1988-Rv1989c		2
2232655	C	A	erm(37) -	IG2019_Rv1988-Rv1989c		3
2232656	G	A	erm(37) -	IG2019_Rv1988-Rv1989c		3
2232691	A	G	erm(37) -	IG2019_Rv1988-Rv1989c		2
2238001	C	T	cmtR -	IG2026_Rv1994c-Rv1995		3
2238009	G	A	cmtR -	IG2026_Rv1994c-Rv1995		6
2238010	G	A	cmtR -	IG2026_Rv1994c-Rv1995		4
2238016	C	T	cmtR -	IG2026_Rv1994c-Rv1995		2
2238017	A	C	cmtR -	IG2026_Rv1994c-Rv1995		2
2238018	G	C	cmtR -	IG2026_Rv1994c-Rv1995		2
2238032	G	A	cmtR -	IG2026_Rv1994c-Rv1995		2
2238918	T	C	-	IG2027_Rv1995-Rv1996		2
2238930	A	C	-	IG2027_Rv1995-Rv1996		13
2238932	G	A	-	IG2027_Rv1995-Rv1996		2
2238976	G	A	-	IG2027_Rv1995-Rv1996		2
2238980	T	C	-	IG2027_Rv1995-Rv1996		2
2240006	G	A	- ctpF	IG2028_Rv1996-Rv1997		3
2240062	C	G	- ctpF	IG2028_Rv1996-Rv1997		11
2245150	G	A	-	IG2031_Rv1999c-Rv2000		2
2245168	G	A	-	IG2031_Rv1999c-Rv2000		4
2245170	T	G	-	IG2031_Rv1999c-Rv2000		2
2259302	A	G	-	IG2043_Rv2011c-Rv2012		3
2259313	T	C	-	IG2043_Rv2011c-Rv2012		3
2259324	C	T	-	IG2043_Rv2011c-Rv2012		2
2268297	A	C	-	IG2055_Rv2023c-Rv2024c		2
2268318	T	C	-	IG2055_Rv2023c-Rv2024c		2
2268471	C	G	-	IG2055_Rv2023c-Rv2024c		2
2268492	C	A	-	IG2055_Rv2023c-Rv2024c		2
2268660	A	C	-	IG2055_Rv2023c-Rv2024c		2
2268684	C	A	-	IG2055_Rv2023c-Rv2024c		2
2271757	G	A	-	IG2057_Rv2025c-Rv2026c		2
2271815	T	C	-	IG2057_Rv2025c-Rv2026c		2
2271823	C	T	-	IG2057_Rv2025c-Rv2026c		2
2271832	A	G	-	IG2057_Rv2025c-Rv2026c		3
2289252	T	C	pncA -	IG2075_Rv2043c-Rv2044c	Yes	10
2338550	C	A	-	IG2114_Rv2081c-Rv2082		2
2338635	G	A	-	IG2114_Rv2081c-Rv2082		2
2338644	T	C	-	IG2114_Rv2081c-Rv2082		2
2338677	T	C	-	IG2114_Rv2081c-Rv2082		14
2338679	C	T	-	IG2114_Rv2081c-Rv2082		20
2338683	G	A	-	IG2114_Rv2081c-Rv2082		2
2338702	A	G	-	IG2114_Rv2081c-Rv2082		17
2338704	C	G	-	IG2114_Rv2081c-Rv2082		17
2338707	C	T	-	IG2114_Rv2081c-Rv2082		19
2352064	G	T	helY - tatC	IG2125_Rv2092c-Rv2093c		4
2352065	C	G	helY - tatC	IG2125_Rv2092c-Rv2093c		5
2401743	G	A	- parE2	IG2172_Rv2141c-Rv2142c		2
2401799	G	C	- parE2	IG2172_Rv2141c-Rv2142c		2
2401825	T	C	- parE2	IG2172_Rv2141c-Rv2142c		2
2401883	C	T	- parE2	IG2172_Rv2141c-Rv2142c		17
2402092	A	C	- parE2	IG2172_Rv2141c-Rv2142c		3
2402110	C	A	- parE2	IG2172_Rv2141c-Rv2142c		4
2402126	C	G	- parE2	IG2172_Rv2141c-Rv2142c		2
2445351	C	T	-	IG2214_Rv2182c-Rv2183c		2
2445402	C	A	-	IG2214_Rv2182c-Rv2183c		2
2445414	C	A	-	IG2214_Rv2182c-Rv2183c		2
2461337	G	T	qcrB -	IG2228_Rv2196-Rv2197c		13
2461338	A	T	qcrB -	IG2228_Rv2196-Rv2197c		13
2464787	G	A	ctaC - asnB	IG2232_Rv2200c-Rv2201		2
2464881	G	T	ctaC - asnB	IG2232_Rv2200c-Rv2201		2
2464899	G	A	ctaC - asnB	IG2232_Rv2200c-Rv2201		2
2464907	G	A	ctaC - asnB	IG2232_Rv2200c-Rv2201		2
2531911	C	G	- mscR	IG2291_Rv2258c-Rv2259		22
2532017	G	C	- mscR	IG2291_Rv2258c-Rv2259		10
2532070	G	C	- mscR	IG2291_Rv2258c-Rv2259		12
2532156	G	A	- mscR	IG2291_Rv2258c-Rv2259		2
2532176	C	G	- mscR	IG2291_Rv2258c-Rv2259		46
2532221	A	G	- mscR	IG2291_Rv2258c-Rv2259		2
2559575	C	G	- yjcE	IG2319_Rv2286c-Rv2287		2
2559606	C	A	- yjcE	IG2319_Rv2286c-Rv2287		2
2559616	G	A	- yjcE	IG2319_Rv2286c-Rv2287		2
2573753	G	A	cut2 -	IG2334_Rv2301-Rv2302		2
2603508	G	A	narK1 - lppP	IG2367_Rv2329c-Rv2330c		2
2603555	T	C	narK1 - lppP	IG2367_Rv2329c-Rv2330c		2
2603626	A	G	narK1 - lppP	IG2367_Rv2329c-Rv2330c		2
2610587	T	C	cysE -	IG2374_Rv2335-Rv2336		2
2610638	C	A	cysE -	IG2374_Rv2335-Rv2336		3
2610692	C	T	cysE -	IG2374_Rv2335-Rv2336		2
2610704	G	A	cysE -	IG2374_Rv2335-Rv2336		3
2610705	A	G	cysE -	IG2374_Rv2335-Rv2336		3
2610707	A	G	cysE -	IG2374_Rv2335-Rv2336		2
2610739	A	C	cysE -	IG2374_Rv2335-Rv2336		2
2626620	A	C	esxP -	IG2386_Rv2347c-Rv2348c		2
2626652	T	C	esxP -	IG2386_Rv2347c-Rv2348c		2
2641163	G	A	glyS - smtB	IG2396_Rv2357c-Rv2358		5
2641164	A	C	glyS - smtB	IG2396_Rv2357c-Rv2358		4
2641165	C	T	glyS - smtB	IG2396_Rv2357c-Rv2358		2
2641187	A	C	glyS - smtB	IG2396_Rv2357c-Rv2358		3
2641192	A	C	glyS - smtB	IG2396_Rv2357c-Rv2358		3
2641203	A	C	glyS - smtB	IG2396_Rv2357c-Rv2358		2
2641233	T	C	glyS - smtB	IG2396_Rv2357c-Rv2358		3
2703906	T	C	-	IG2445_Rv2405-Rv2406c		2
2703915	C	T	-	IG2445_Rv2405-Rv2406c		6
2703951	G	A	-	IG2445_Rv2405-Rv2406c		17
2703963	C	T	-	IG2445_Rv2405-Rv2406c		13
2703972	T	C	-	IG2445_Rv2405-Rv2406c		24
2703981	C	T	-	IG2445_Rv2405-Rv2406c		2
2715342	C	G	eis -	IG2456_Rv2416c-Rv2417c	Yes	13
2715344	G	A	eis -	IG2456_Rv2416c-Rv2417c	Yes	8
2715346	G	A	eis -	IG2456_Rv2416c-Rv2417c	Yes	5
2715369	C	A	eis -	IG2456_Rv2416c-Rv2417c	Yes	5
2715432	G	A	eis -	IG2456_Rv2416c-Rv2417c		5
2715438	A	C	eis -	IG2456_Rv2416c-Rv2417c		2
2715441	G	A	eis -	IG2456_Rv2416c-Rv2417c		2
2725572	G	A	proA - ahpC	IG2467_Rv2427c-Rv2428		2
2725856	C	G	proA - ahpC	IG2467_Rv2427c-Rv2428		2
2725961	C	G	proA - ahpC	IG2467_Rv2427c-Rv2428		2
2726043	C	T	proA - ahpC	IG2467_Rv2427c-Rv2428		2
2726104	T	A	proA - ahpC	IG2467_Rv2427c-Rv2428		2
2726112	C	T	proA - ahpC	IG2467_Rv2427c-Rv2428		4
2726116	T	G	proA - ahpC	IG2467_Rv2427c-Rv2428		2
2726117	T	A	proA - ahpC	IG2467_Rv2427c-Rv2428		3
2726119	G	A	proA - ahpC	IG2467_Rv2427c-Rv2428		4
2726121	C	T	proA - ahpC	IG2467_Rv2427c-Rv2428		10
2726136	C	T	proA - ahpC	IG2467_Rv2427c-Rv2428	Yes	4
2726139	C	T	proA - ahpC	IG2467_Rv2427c-Rv2428		3
2726141	C	A	proA - ahpC	IG2467_Rv2427c-Rv2428		9
2726142	G	A	proA - ahpC	IG2467_Rv2427c-Rv2428		8
2726145	G	A	proA - ahpC	IG2467_Rv2427c-Rv2428	Yes	9
2751626	A	G	- rpfE	IG2490_Rv2449c-Rv2450c		2
2751627	C	T	- rpfE	IG2490_Rv2449c-Rv2450c		2
2751651	T	G	- rpfE	IG2490_Rv2449c-Rv2450c		4
2751652	T	C	- rpfE	IG2490_Rv2449c-Rv2450c		4
2752698	A	C	-	IG2492_Rv2451-Rv2452c		3
2752793	G	A	-	IG2492_Rv2451-Rv2452c		2
2752799	A	G	-	IG2492_Rv2451-Rv2452c		2
2752845	G	A	-	IG2492_Rv2451-Rv2452c		2
2833864	G	A	- ldtB	IG2558_Rv2517c-Rv2518c		2
2833940	C	G	- ldtB	IG2558_Rv2517c-Rv2518c		2
2833996	C	G	- ldtB	IG2558_Rv2517c-Rv2518c		2
2850856	C	T	- vapB17	IG2566_Rv2525c-Rv2526		2
2850960	A	C	- vapB17	IG2566_Rv2525c-Rv2526		2
2851080	A	G	- vapB17	IG2566_Rv2525c-Rv2526		2
2851081	G	A	- vapB17	IG2566_Rv2525c-Rv2526		3
2851082	T	C	- vapB17	IG2566_Rv2525c-Rv2526		2
2881714	A	C	-	IG2603_Rv2561-Rv2562		3
2881750	A	C	-	IG2603_Rv2561-Rv2562		2
2881755	G	A	-	IG2603_Rv2561-Rv2562		4
2910921	G	A	apt -	IG2626_Rv2584c-Rv2585c		2
2910926	C	A	apt -	IG2626_Rv2584c-Rv2585c		2
2910933	C	A	apt -	IG2626_Rv2584c-Rv2585c		2
2910944	G	A	apt -	IG2626_Rv2584c-Rv2585c		2
2948573	G	A	-	IG2665_Rv2621c-Rv2622		10
2948594	T	A	-	IG2665_Rv2621c-Rv2622		3
2948631	G	A	-	IG2665_Rv2621c-Rv2622		2
2965856	A	G	- cadI	IG2684_Rv2640c-Rv2641		2
2965881	T	C	- cadI	IG2684_Rv2640c-Rv2641		2
2965899	C	A	- cadI	IG2684_Rv2640c-Rv2641		4
2965900	C	T	- cadI	IG2684_Rv2640c-Rv2641		18
2965927	A	C	- cadI	IG2684_Rv2640c-Rv2641		4
2968960	C	A	-	IG2688_Rv2644c-Rv2645		2
2968975	C	A	-	IG2688_Rv2644c-Rv2645		2
2969035	G	T	-	IG2688_Rv2644c-Rv2645		3
2969403	C	A	-	IG2688_Rv2644c-Rv2645		2
2969472	C	A	-	IG2688_Rv2644c-Rv2645		2
2969724	G	A	-	IG2688_Rv2644c-Rv2645		2
2969927	C	T	-	IG2688_Rv2644c-Rv2645		2
2969987	T	C	-	IG2688_Rv2644c-Rv2645		3
2970029	G	T	-	IG2688_Rv2644c-Rv2645		6
2970039	G	A	-	IG2688_Rv2644c-Rv2645		3
2970086	G	C	-	IG2688_Rv2644c-Rv2645		2
3007135	C	A	-	IG2733_Rv2689c-Rv2690c		4
3007146	G	C	-	IG2733_Rv2689c-Rv2690c		17
3031739	G	A	- lexA	IG2763_Rv2719c-Rv2720		2
3031794	G	A	- lexA	IG2763_Rv2719c-Rv2720		2
3059791	G	C	argA - ftsK	IG2792_Rv2747-Rv2748c		4
3059850	G	C	argA - ftsK	IG2792_Rv2747-Rv2748c		2
3067949	G	A	thyX - hsdS.1	IG2799_Rv2754c-Rv2755c		3
3067954	C	A	thyX - hsdS.1	IG2799_Rv2754c-Rv2755c		7
3067961	G	A	thyX - hsdS.1	IG2799_Rv2754c-Rv2755c		9
3067987	G	A	thyX - hsdS.1	IG2799_Rv2754c-Rv2755c		2
3074489	C	T	thyA -	IG2809_Rv2764c-Rv2765		2
3074495	G	A	thyA -	IG2809_Rv2764c-Rv2765		4
3074529	C	G	thyA -	IG2809_Rv2764c-Rv2765		3
3074594	G	A	thyA -	IG2809_Rv2764c-Rv2765		3
3081060	G	A	-	IG2816_Rv2771c-Rv2772c		2
3081085	G	A	-	IG2816_Rv2771c-Rv2772c		2
3086190	A	G	-	IG2823_Rv2778c-Rv2779c		2
3086767	A	C	- ald	IG2824_Rv2779c-Rv2780		3
3086788	C	T	- ald	IG2824_Rv2779c-Rv2780		13
3135507	C	A	-	IG2872_Rv2827c-Rv2828c		2
3135530	A	C	-	IG2872_Rv2827c-Rv2828c		2
3135532	G	A	-	IG2872_Rv2827c-Rv2828c		2
3135593	C	A	-	IG2872_Rv2827c-Rv2828c		2
3135606	A	G	-	IG2872_Rv2827c-Rv2828c		2
3135709	C	T	-	IG2872_Rv2827c-Rv2828c		2
3136335	G	A	- vapC22	IG2873_Rv2828c-Rv2829c		119
3136352	G	A	- vapC22	IG2873_Rv2828c-Rv2829c		3
3136456	G	A	- vapC22	IG2873_Rv2828c-Rv2829c		2
3137237	C	T	vapB22 - echA16	IG2875_Rv2830c-Rv2831		16
3173103	A	G	glnA4 - mapB	IG2905_Rv2860c-Rv2861c		2
3173107	G	A	glnA4 - mapB	IG2905_Rv2860c-Rv2861c		41
3174700	C	A	- vapC23	IG2907_Rv2862c-Rv2863		2
3174748	T	C	- vapC23	IG2907_Rv2862c-Rv2863		8
3174959	G	A	- vapC23	IG2907_Rv2862c-Rv2863		2
3189523	C	T	mpt53 -	IG2923_Rv2878c-Rv2879c		18
3224683	G	A	- ffh	IG2960_Rv2915c-Rv2916c		2
3224698	G	A	- ffh	IG2960_Rv2915c-Rv2916c		2
3232564	A	C	amt - ftsY	IG2965_Rv2920c-Rv2921c		2
3232580	A	C	amt - ftsY	IG2965_Rv2920c-Rv2921c		2
3232627	T	C	amt - ftsY	IG2965_Rv2920c-Rv2921c		2
3232662	G	A	amt - ftsY	IG2965_Rv2920c-Rv2921c		2
3239564	G	A	fpg - rnc	IG2970_Rv2924c-Rv2925c		4
3239643	A	G	fpg - rnc	IG2970_Rv2924c-Rv2925c		5
3239722	A	G	fpg - rnc	IG2970_Rv2924c-Rv2925c		9
3239797	C	G	fpg - rnc	IG2970_Rv2924c-Rv2925c		10
3239798	C	A	fpg - rnc	IG2970_Rv2924c-Rv2925c		10
3239801	C	T	fpg - rnc	IG2970_Rv2924c-Rv2925c		11
3315177	G	A	-	IG3009_Rv2962c-Rv2963		2
3315209	C	A	-	IG3009_Rv2962c-Rv2963		3
3319530	G	A	- pca	IG3013_Rv2966c-Rv2967c		9
3319541	C	T	- pca	IG3013_Rv2966c-Rv2967c		2
3319581	T	C	- pca	IG3013_Rv2966c-Rv2967c		2
3319656	G	A	- pca	IG3013_Rv2966c-Rv2967c		2
3346093	C	A	leuC -	IG3036_Rv2988c-Rv2989		2
3346128	G	A	leuC -	IG3036_Rv2988c-Rv2989		2
3346144	T	G	leuC -	IG3036_Rv2988c-Rv2989		2
3347854	G	A	-	IG3038_Rv2990c-Rv2991		2
3347871	A	G	-	IG3038_Rv2990c-Rv2991		2
3353479	G	A	leuB - serA1	IG3043_Rv2995c-Rv2996c		2
3433665	C	G	pgmA -	IG3119_Rv3068c-Rv3069		2
3433672	A	C	pgmA -	IG3119_Rv3068c-Rv3069		2
3433677	G	A	pgmA -	IG3119_Rv3068c-Rv3069		2
3436724	C	T	-	IG3124_Rv3073c-Rv3074		2
3436770	C	A	-	IG3124_Rv3073c-Rv3074		2
3436778	C	T	-	IG3124_Rv3073c-Rv3074		3
3463936	T	A	-	IG3145_Rv3094c-Rv3095		2
3489131	G	A	- moaR1	IG3174_Rv3123-Rv3124		3
3489132	C	A	- moaR1	IG3174_Rv3123-Rv3124		2
3489134	C	A	- moaR1	IG3174_Rv3123-Rv3124		21
3489135	T	C	- moaR1	IG3174_Rv3123-Rv3124		2
3489156	C	A	- moaR1	IG3174_Rv3123-Rv3124		3
3489171	G	A	- moaR1	IG3174_Rv3123-Rv3124		2
3489272	A	G	- moaR1	IG3174_Rv3123-Rv3124		2
3489340	C	G	- moaR1	IG3174_Rv3123-Rv3124		3
3489436	T	C	- moaR1	IG3174_Rv3123-Rv3124		2
3509068	G	A	fadB4 -	IG3191_Rv3141-Rv3142c		2
3509076	C	T	fadB4 -	IG3191_Rv3141-Rv3142c		3
3509091	C	G	fadB4 -	IG3191_Rv3141-Rv3142c		24
3542063	C	T	-	IG3223_Rv3173c-Rv3174		2
3542110	C	A	-	IG3223_Rv3173c-Rv3174		2
3542126	G	A	-	IG3223_Rv3173c-Rv3174		2
3545374	T	C	mesT -	IG3226_Rv3176c-Rv3177		2
3545385	G	T	mesT -	IG3226_Rv3176c-Rv3177		2
3545397	G	A	mesT -	IG3226_Rv3176c-Rv3177		3
3545402	A	G	mesT -	IG3226_Rv3176c-Rv3177		2
3550158	A	C	-	IG3231_Rv3181c-Rv3182		2
3550252	G	A	-	IG3231_Rv3181c-Rv3182		2
3550330	G	T	-	IG3231_Rv3181c-Rv3182		2
3550347	C	T	-	IG3231_Rv3181c-Rv3182		3
3550354	G	A	-	IG3231_Rv3181c-Rv3182		2
3560027	C	G	-	IG3242_Rv3192-Rv3193c		2
3560135	C	G	-	IG3242_Rv3192-Rv3193c		3
3560156	C	G	-	IG3242_Rv3192-Rv3193c		6
3566943	G	A	-	IG3247_Rv3196A-Rv3197		16
3594344	G	A	-	IG3271_Rv3217c-Rv3218		67
3594394	G	C	-	IG3271_Rv3217c-Rv3218		75
3594395	G	A	-	IG3271_Rv3217c-Rv3218		69
3594398	T	C	-	IG3271_Rv3217c-Rv3218		75
3594400	A	G	-	IG3271_Rv3217c-Rv3218		80
3595438	C	A	- whiB1	IG3272_Rv3218-Rv3219		2
3595455	T	A	- whiB1	IG3272_Rv3218-Rv3219		2
3595477	G	C	- whiB1	IG3272_Rv3218-Rv3219		2
3595497	G	A	- whiB1	IG3272_Rv3218-Rv3219		2
3595598	A	C	- whiB1	IG3272_Rv3218-Rv3219		2
3595969	G	A	whiB1 -	IG3273_Rv3219-Rv3220c		2
3596013	A	G	whiB1 -	IG3273_Rv3219-Rv3220c		5
3607053	T	C	desA3 -	IG3286_Rv3229c-Rv3230c		2
3607062	T	C	desA3 -	IG3286_Rv3229c-Rv3230c		3
3607077	T	C	desA3 -	IG3286_Rv3229c-Rv3230c		2
3607084	C	T	desA3 -	IG3286_Rv3229c-Rv3230c		2
3607089	C	A	desA3 -	IG3286_Rv3229c-Rv3230c		2
3607093	A	C	desA3 -	IG3286_Rv3229c-Rv3230c		5
3607094	G	A	desA3 -	IG3286_Rv3229c-Rv3230c		2
3607095	G	A	desA3 -	IG3286_Rv3229c-Rv3230c		3
3608259	A	G	-	IG3287_Rv3230c-Rv3231c		2
3608271	G	A	-	IG3287_Rv3230c-Rv3231c		2
3608331	G	A	-	IG3287_Rv3230c-Rv3231c		2
3632044	G	A	alkB -	IG3309_Rv3252c-Rv3253c		2
3632054	T	G	alkB -	IG3309_Rv3252c-Rv3253c		2
3632067	C	T	alkB -	IG3309_Rv3252c-Rv3253c		2
3632081	A	G	alkB -	IG3309_Rv3252c-Rv3253c		2
3632089	A	G	alkB -	IG3309_Rv3252c-Rv3253c		2
3640243	T	C	whiB2 - fbiA	IG3317_Rv3260c-Rv3261		5
3640253	T	C	whiB2 - fbiA	IG3317_Rv3260c-Rv3261		2
3640279	T	C	whiB2 - fbiA	IG3317_Rv3260c-Rv3261		2
3640292	T	C	whiB2 - fbiA	IG3317_Rv3260c-Rv3261		2
3640308	C	A	whiB2 - fbiA	IG3317_Rv3260c-Rv3261		2
3640329	T	C	whiB2 - fbiA	IG3317_Rv3260c-Rv3261		2
3640330	C	A	whiB2 - fbiA	IG3317_Rv3260c-Rv3261		4
3640333	G	A	whiB2 - fbiA	IG3317_Rv3260c-Rv3261		2
3640334	G	C	whiB2 - fbiA	IG3317_Rv3260c-Rv3261		2
3640340	G	A	whiB2 - fbiA	IG3317_Rv3260c-Rv3261		2
3640346	G	A	whiB2 - fbiA	IG3317_Rv3260c-Rv3261		2
3640349	A	C	whiB2 - fbiA	IG3317_Rv3260c-Rv3261		2
3640350	C	G	whiB2 - fbiA	IG3317_Rv3260c-Rv3261		3
3640371	G	A	whiB2 - fbiA	IG3317_Rv3260c-Rv3261		2
3640372	A	G	whiB2 - fbiA	IG3317_Rv3260c-Rv3261		9
3640373	C	G	whiB2 - fbiA	IG3317_Rv3260c-Rv3261		3
3640375	C	A	whiB2 - fbiA	IG3317_Rv3260c-Rv3261		2
3640377	G	A	whiB2 - fbiA	IG3317_Rv3260c-Rv3261		2
3640380	G	A	whiB2 - fbiA	IG3317_Rv3260c-Rv3261		2
3640381	T	C	whiB2 - fbiA	IG3317_Rv3260c-Rv3261		3
3640387	G	A	whiB2 - fbiA	IG3317_Rv3260c-Rv3261		4
3640400	G	A	whiB2 - fbiA	IG3317_Rv3260c-Rv3261		2
3640439	C	A	whiB2 - fbiA	IG3317_Rv3260c-Rv3261		2
3650111	G	A	-	IG3325_Rv3268-Rv3269		2
3650183	A	G	-	IG3325_Rv3268-Rv3269		2
3650189	A	C	-	IG3325_Rv3268-Rv3269		3
3671803	G	A	lat - lrpA	IG3347_Rv3290c-Rv3291c		2
3671835	G	A	lat - lrpA	IG3347_Rv3290c-Rv3291c		2
3690947	A	G	lpdA -	IG3360_Rv3303c-Rv3304		4
3691061	A	C	lpdA -	IG3360_Rv3303c-Rv3304		5
3691063	G	A	lpdA -	IG3360_Rv3303c-Rv3304		4
3770710	C	A	folD - relJ	IG3414_Rv3356c-Rv3357		2
3770733	G	A	folD - relJ	IG3414_Rv3356c-Rv3357		6
3770755	C	A	folD - relJ	IG3414_Rv3356c-Rv3357		2
3770769	A	G	folD - relJ	IG3414_Rv3356c-Rv3357		2
3784787	A	G	dnaE2 -	IG3428_Rv3370c-Rv3371		3
3784789	A	G	dnaE2 -	IG3428_Rv3370c-Rv3371		4
3784808	C	T	dnaE2 -	IG3428_Rv3370c-Rv3371		12
3784822	A	G	dnaE2 -	IG3428_Rv3370c-Rv3371		2
3784856	G	A	dnaE2 -	IG3428_Rv3370c-Rv3371		2
3784880	G	A	dnaE2 -	IG3428_Rv3370c-Rv3371		2
3784923	G	A	dnaE2 -	IG3428_Rv3370c-Rv3371		2
3798538	C	A	idsB - vapC46	IG3441_Rv3383c-Rv3384c		2
3798544	G	A	idsB - vapC46	IG3441_Rv3383c-Rv3384c		2
3798596	A	G	idsB - vapC46	IG3441_Rv3383c-Rv3384c		19
3798644	G	A	idsB - vapC46	IG3441_Rv3383c-Rv3384c		2
3798719	T	C	idsB - vapC46	IG3441_Rv3383c-Rv3384c		2
3798726	C	T	idsB - vapC46	IG3441_Rv3383c-Rv3384c		2
3798893	A	C	idsB - vapC46	IG3441_Rv3383c-Rv3384c		2
3799042	G	A	idsB - vapC46	IG3441_Rv3383c-Rv3384c		2
3799068	G	A	idsB - vapC46	IG3441_Rv3383c-Rv3384c		2
3799116	A	G	idsB - vapC46	IG3441_Rv3383c-Rv3384c		2
3799121	T	C	idsB - vapC46	IG3441_Rv3383c-Rv3384c		2
3799186	G	A	idsB - vapC46	IG3441_Rv3383c-Rv3384c		2
3799201	G	A	idsB - vapC46	IG3441_Rv3383c-Rv3384c		2
3799235	T	C	idsB - vapC46	IG3441_Rv3383c-Rv3384c		2
3811657	A	C	-	IG3453_Rv3395c-Rv3395A		3
3811664	C	T	-	IG3453_Rv3395c-Rv3395A		2
3811666	A	G	-	IG3453_Rv3395c-Rv3395A		4
3811667	A	C	-	IG3453_Rv3395c-Rv3395A		5
3811670	C	A	-	IG3453_Rv3395c-Rv3395A		2
3811678	A	G	-	IG3453_Rv3395c-Rv3395A		2
3820407	A	G	-	IG3460_Rv3401-Rv3402c		58
3820429	G	A	-	IG3460_Rv3401-Rv3402c		5
3820446	G	C	-	IG3460_Rv3401-Rv3402c		14
3820449	T	G	-	IG3460_Rv3401-Rv3402c		10
3820486	G	A	-	IG3460_Rv3401-Rv3402c		6
3820505	C	G	-	IG3460_Rv3401-Rv3402c		13
3820508	G	T	-	IG3460_Rv3401-Rv3402c		15
3820523	G	A	-	IG3460_Rv3401-Rv3402c		31
3820545	A	G	-	IG3460_Rv3401-Rv3402c		138
3820562	G	C	-	IG3460_Rv3401-Rv3402c		11
3820565	T	G	-	IG3460_Rv3401-Rv3402c		13
3820574	G	A	-	IG3460_Rv3401-Rv3402c		2
3820614	G	A	-	IG3460_Rv3401-Rv3402c		2
3823873	G	A	-	IG3462_Rv3403c-Rv3404c		2
3831621	G	A	guaB2 -	IG3470_Rv3411c-Rv3412		6
3831677	A	C	guaB2 -	IG3470_Rv3411c-Rv3412		2
3831721	G	A	guaB2 -	IG3470_Rv3411c-Rv3412		2
3834625	G	A	- whiB3	IG3474_Rv3415c-Rv3416		2
3834628	G	C	- whiB3	IG3474_Rv3415c-Rv3416		2
3834629	A	C	- whiB3	IG3474_Rv3415c-Rv3416		2
3834630	C	A	- whiB3	IG3474_Rv3415c-Rv3416		5
3834641	A	G	- whiB3	IG3474_Rv3415c-Rv3416		2
3834667	T	G	- whiB3	IG3474_Rv3415c-Rv3416		2
3834721	A	C	- whiB3	IG3474_Rv3415c-Rv3416		2
3835223	C	T	whiB3 - groEL1	IG3475_Rv3416-Rv3417c		2
3835253	T	A	whiB3 - groEL1	IG3475_Rv3416-Rv3417c		10
3841546	G	T	alr -	IG3482_Rv3423c-Rv3424c		9
3880713	T	C	infA -	IG3521_Rv3462c-Rv3463		2
3880777	G	C	infA -	IG3521_Rv3462c-Rv3463		2
3880778	G	A	infA -	IG3521_Rv3462c-Rv3463		2
3880780	C	T	infA -	IG3521_Rv3462c-Rv3463		3
3880783	G	A	infA -	IG3521_Rv3462c-Rv3463		3
3880792	G	A	infA -	IG3521_Rv3462c-Rv3463		2
3880805	C	G	infA -	IG3521_Rv3462c-Rv3463		2
3920934	C	G	yrbE4A -	IG3560_Rv3501c-Rv3502c		2
3921016	G	A	yrbE4A -	IG3560_Rv3501c-Rv3502c		3
3955545	G	T	cyp142 -	IG3577_Rv3518c-Rv3519		2
3989107	C	T	- echA20	IG3608_Rv3549c-Rv3550		9
4001622	T	C	fadE30 - fadD3	IG3619_Rv3560c-Rv3561		16
4013498	G	A	kshB -	IG3631_Rv3571-Rv3572		2
4016216	C	T	fadE34 - kstR	IG3633_Rv3573c-Rv3574		3
4016239	A	G	fadE34 - kstR	IG3633_Rv3573c-Rv3574		2
4016262	C	G	fadE34 - kstR	IG3633_Rv3573c-Rv3574		2
4016332	G	A	fadE34 - kstR	IG3633_Rv3573c-Rv3574		2
4016460	G	A	fadE34 - kstR	IG3633_Rv3573c-Rv3574		2
4026422	A	C	lpqE - radA	IG3644_Rv3584-Rv3585		3
4041389	G	A	lsr2 - lysS	IG3657_Rv3597c-Rv3598c		2
4056396	G	A	espA - ephA	IG3676_Rv3616c-Rv3617		2
4056441	G	C	espA - ephA	IG3676_Rv3616c-Rv3617		2
4056444	C	G	espA - ephA	IG3676_Rv3616c-Rv3617		2
4056450	T	C	espA - ephA	IG3676_Rv3616c-Rv3617		2
4056487	T	A	espA - ephA	IG3676_Rv3616c-Rv3617		2
4056539	G	A	espA - ephA	IG3676_Rv3616c-Rv3617		2
4056775	G	A	espA - ephA	IG3676_Rv3616c-Rv3617		2
4056968	G	T	espA - ephA	IG3676_Rv3616c-Rv3617		2
4057073	A	G	espA - ephA	IG3676_Rv3616c-Rv3617		2
4057146	C	G	espA - ephA	IG3676_Rv3616c-Rv3617		3
4057181	C	T	espA - ephA	IG3676_Rv3616c-Rv3617		2
4057190	G	A	espA - ephA	IG3676_Rv3616c-Rv3617		4
4057194	G	T	espA - ephA	IG3676_Rv3616c-Rv3617		2
4057196	G	A	espA - ephA	IG3676_Rv3616c-Rv3617		3
4057225	G	A	espA - ephA	IG3676_Rv3616c-Rv3617		2
4057254	A	G	espA - ephA	IG3676_Rv3616c-Rv3617		2
4057271	G	A	espA - ephA	IG3676_Rv3616c-Rv3617		4
4057320	T	C	espA - ephA	IG3676_Rv3616c-Rv3617		2
4057341	G	A	espA - ephA	IG3676_Rv3616c-Rv3617		2
4057343	G	A	espA - ephA	IG3676_Rv3616c-Rv3617		2
4057363	G	A	espA - ephA	IG3676_Rv3616c-Rv3617		3
4057367	C	A	espA - ephA	IG3676_Rv3616c-Rv3617		6
4057411	C	A	espA - ephA	IG3676_Rv3616c-Rv3617		2
4057476	G	A	espA - ephA	IG3676_Rv3616c-Rv3617		2
4057643	T	G	espA - ephA	IG3676_Rv3616c-Rv3617		2
4078512	G	A	-	IG3699_Rv3639c-Rv3640c		2
4087420	G	A	topA -	IG3706_Rv3646c-Rv3647c		2
4087446	A	G	topA -	IG3706_Rv3646c-Rv3647c		2
4087495	A	G	topA -	IG3706_Rv3646c-Rv3647c		16
4087506	C	T	topA -	IG3706_Rv3646c-Rv3647c		2
4087552	G	A	topA -	IG3706_Rv3646c-Rv3647c		4
4087609	G	A	topA -	IG3706_Rv3646c-Rv3647c		3
4088547	T	A	cspA -	IG3708_Rv3648c-Rv3649		2
4088550	C	T	cspA -	IG3708_Rv3648c-Rv3649		3
4088569	G	A	cspA -	IG3708_Rv3648c-Rv3649		2
4088578	T	C	cspA -	IG3708_Rv3648c-Rv3649		6
4088580	C	A	cspA -	IG3708_Rv3648c-Rv3649		3
4088584	G	A	cspA -	IG3708_Rv3648c-Rv3649		2
4088599	G	A	cspA -	IG3708_Rv3648c-Rv3649		4
4088605	C	A	cspA -	IG3708_Rv3648c-Rv3649		5
4088663	A	C	cspA -	IG3708_Rv3648c-Rv3649		2
4088676	G	A	cspA -	IG3708_Rv3648c-Rv3649		2
4088677	A	G	cspA -	IG3708_Rv3648c-Rv3649		3
4088686	C	T	cspA -	IG3708_Rv3648c-Rv3649		3
4088691	A	C	cspA -	IG3708_Rv3648c-Rv3649		3
4088704	G	A	cspA -	IG3708_Rv3648c-Rv3649		2
4088708	G	C	cspA -	IG3708_Rv3648c-Rv3649		2
4088719	A	G	cspA -	IG3708_Rv3648c-Rv3649		3
4100631	C	G	-	IG3721_Rv3661-Rv3662c		2
4100685	C	G	-	IG3721_Rv3661-Rv3662c		2
4100694	G	A	-	IG3721_Rv3661-Rv3662c		2
4100715	A	C	-	IG3721_Rv3661-Rv3662c		2
4100801	T	C	-	IG3721_Rv3661-Rv3662c		2
4100807	G	A	-	IG3721_Rv3661-Rv3662c		2
4100809	G	A	-	IG3721_Rv3661-Rv3662c		2
4100821	G	A	-	IG3721_Rv3661-Rv3662c		2
4100949	C	A	-	IG3721_Rv3661-Rv3662c		2
4101106	A	C	-	IG3721_Rv3661-Rv3662c		2
4101167	C	T	-	IG3721_Rv3661-Rv3662c		2
4120983	G	A	- whiB4	IG3741_Rv3680-Rv3681c		72
4121040	G	A	- whiB4	IG3741_Rv3680-Rv3681c		6
4195411	T	A	ctpJ - nmtR	IG3806_Rv3743c-Rv3744		2
4195417	C	A	ctpJ - nmtR	IG3806_Rv3743c-Rv3744		3
4205859	G	A	- fadE36	IG3823_Rv3760-Rv3761c		3
4214963	G	A	-	IG3832_Rv3769-Rv3770c		4
4215001	C	A	-	IG3832_Rv3769-Rv3770c		2
4215015	C	G	-	IG3832_Rv3769-Rv3770c		2
4221000	G	A	lipE -	IG3840_Rv3775-Rv3776		2
4221030	G	A	lipE -	IG3840_Rv3775-Rv3776		2
4221058	T	C	lipE -	IG3840_Rv3775-Rv3776		2
4221061	T	C	lipE -	IG3840_Rv3775-Rv3776		8
4221087	G	A	lipE -	IG3840_Rv3775-Rv3776		3
4243190	G	C	embC - embA	IG3858_Rv3793-Rv3794		7
4243217	C	A	embC - embA	IG3858_Rv3793-Rv3794		27
4243221	C	T	embC - embA	IG3858_Rv3793-Rv3794	Yes	22
4243222	C	A	embC - embA	IG3858_Rv3793-Rv3794		9
4251013	G	A	- fadE35	IG3861_Rv3796-Rv3797		2
4251024	C	A	- fadE35	IG3861_Rv3796-Rv3797		2
4251035	T	C	- fadE35	IG3861_Rv3796-Rv3797		2
4263097	G	A	fadD32 -	IG3866_Rv3801c-Rv3802c		2
4263154	G	A	fadD32 -	IG3866_Rv3801c-Rv3802c		2
4263274	C	A	fadD32 -	IG3866_Rv3801c-Rv3802c		3
4263336	C	A	fadD32 -	IG3866_Rv3801c-Rv3802c		2
4264415	G	A	- fbpD	IG3867_Rv3802c-Rv3803c		2
4264491	A	C	- fbpD	IG3867_Rv3802c-Rv3803c		2
4264500	G	A	- fbpD	IG3867_Rv3802c-Rv3803c		2
4273478	G	A	glf - pirG	IG3874_Rv3809c-Rv3810		2
4273523	G	A	glf - pirG	IG3874_Rv3809c-Rv3810		2
4273551	G	A	glf - pirG	IG3874_Rv3809c-Rv3810		2
4273559	G	A	glf - pirG	IG3874_Rv3809c-Rv3810		2
4273655	A	G	glf - pirG	IG3874_Rv3809c-Rv3810		4
4288037	T	C	- mmpL8	IG3887_Rv3822-Rv3823c		2
4288083	G	A	- mmpL8	IG3887_Rv3822-Rv3823c		2
4288217	A	C	- mmpL8	IG3887_Rv3822-Rv3823c		2
4288219	C	T	- mmpL8	IG3887_Rv3822-Rv3823c		2
4305740	A	G	-	IG3895_Rv3830c-Rv3831		2
4312763	G	C	pheA -	IG3903_Rv3838c-Rv3839		2
4314083	A	C	- bfrB	IG3905_Rv3840-Rv3841		2
4314105	A	C	- bfrB	IG3905_Rv3840-Rv3841		2
4314130	T	C	- bfrB	IG3905_Rv3840-Rv3841		2
4314158	C	A	- bfrB	IG3905_Rv3840-Rv3841		5
4314177	T	A	- bfrB	IG3905_Rv3840-Rv3841		3
4321329	C	T	sodA -	IG3911_Rv3846-Rv3847		2
4321425	G	A	sodA -	IG3911_Rv3846-Rv3847		2
4321479	G	A	sodA -	IG3911_Rv3846-Rv3847		2
4321502	A	G	sodA -	IG3911_Rv3846-Rv3847		2
4322098	G	A	-	IG3912_Rv3847-Rv3848		2
4322123	G	A	-	IG3912_Rv3847-Rv3848		2
4322274	C	T	-	IG3912_Rv3847-Rv3848		2
4323248	C	T	- espR	IG3913_Rv3848-Rv3849		2
4323266	A	G	- espR	IG3913_Rv3848-Rv3849		2
4323300	C	A	- espR	IG3913_Rv3848-Rv3849		3
4323305	G	A	- espR	IG3913_Rv3848-Rv3849		2
4323348	C	T	- espR	IG3913_Rv3848-Rv3849		3
4323355	G	C	- espR	IG3913_Rv3848-Rv3849		2
4323360	G	A	- espR	IG3913_Rv3848-Rv3849		2
4323408	G	A	- espR	IG3913_Rv3848-Rv3849		2
4323409	C	A	- espR	IG3913_Rv3848-Rv3849		2
4323483	G	A	- espR	IG3913_Rv3848-Rv3849		2
4325485	T	C	hns - rraA	IG3917_Rv3852-Rv3853		2
4327483	C	A	ethA - ethR	IG3919_Rv3854c-Rv3855		3
4327520	A	G	ethA - ethR	IG3919_Rv3854c-Rv3855		3
4328213	G	A	ethR -	IG3920_Rv3855-Rv3856c		2
4328378	C	G	ethR -	IG3920_Rv3855-Rv3856c		2
4329682	A	G	- gltD	IG3922_Rv3857c-Rv3858c		2
4329700	G	A	- gltD	IG3922_Rv3857c-Rv3858c		2
4329812	C	T	- gltD	IG3922_Rv3857c-Rv3858c		2
4329826	G	A	- gltD	IG3922_Rv3857c-Rv3858c		2
4329838	C	A	- gltD	IG3922_Rv3857c-Rv3858c		3
4329864	G	A	- gltD	IG3922_Rv3857c-Rv3858c		4
4329890	A	G	- gltD	IG3922_Rv3857c-Rv3858c		2
4329940	G	A	- gltD	IG3922_Rv3857c-Rv3858c		2
4329948	G	A	- gltD	IG3922_Rv3857c-Rv3858c		3
4329953	C	T	- gltD	IG3922_Rv3857c-Rv3858c		3
4329958	A	C	- gltD	IG3922_Rv3857c-Rv3858c		10
4329967	A	G	- gltD	IG3922_Rv3857c-Rv3858c		2
4329976	A	C	- gltD	IG3922_Rv3857c-Rv3858c		2
4329997	G	A	- gltD	IG3922_Rv3857c-Rv3858c		3
4330004	G	A	- gltD	IG3922_Rv3857c-Rv3858c		2
4330029	A	G	- gltD	IG3922_Rv3857c-Rv3858c		4
4338535	G	A	whiB6 -	IG3927_Rv3862c-Rv3863		3
4338538	A	G	whiB6 -	IG3927_Rv3862c-Rv3863		2
4338545	C	T	whiB6 -	IG3927_Rv3862c-Rv3863		3
4338546	C	G	whiB6 -	IG3927_Rv3862c-Rv3863		2
4338590	T	A	whiB6 -	IG3927_Rv3862c-Rv3863		5
4338592	C	G	whiB6 -	IG3927_Rv3862c-Rv3863		3
4338594	A	C	whiB6 -	IG3927_Rv3862c-Rv3863		11
4338596	T	A	whiB6 -	IG3927_Rv3862c-Rv3863		51
4338597	T	A	whiB6 -	IG3927_Rv3862c-Rv3863		15
4338598	C	A	whiB6 -	IG3927_Rv3862c-Rv3863		10
4338599	T	C	whiB6 -	IG3927_Rv3862c-Rv3863		20
4338600	A	C	whiB6 -	IG3927_Rv3862c-Rv3863		12
4338602	T	A	whiB6 -	IG3927_Rv3862c-Rv3863		8
4338603	G	A	whiB6 -	IG3927_Rv3862c-Rv3863		4
4338630	G	A	whiB6 -	IG3927_Rv3862c-Rv3863		2
4338635	T	C	whiB6 -	IG3927_Rv3862c-Rv3863		5
4338646	T	C	whiB6 -	IG3927_Rv3862c-Rv3863		3
4338647	G	A	whiB6 -	IG3927_Rv3862c-Rv3863		4
4338649	G	C	whiB6 -	IG3927_Rv3862c-Rv3863		4
4338676	A	C	whiB6 -	IG3927_Rv3862c-Rv3863		2
4338706	G	A	whiB6 -	IG3927_Rv3862c-Rv3863		3
4338729	T	C	whiB6 -	IG3927_Rv3862c-Rv3863		2
4338735	G	A	whiB6 -	IG3927_Rv3862c-Rv3863		2
4338761	G	A	whiB6 -	IG3927_Rv3862c-Rv3863		2
4338787	C	G	whiB6 -	IG3927_Rv3862c-Rv3863		3
4338827	G	A	whiB6 -	IG3927_Rv3862c-Rv3863		2
4338840	A	C	whiB6 -	IG3927_Rv3862c-Rv3863		6
4340103	C	G	- espE	IG3928_Rv3863-Rv3864		3
4340118	G	A	- espE	IG3928_Rv3863-Rv3864		2
4340240	C	T	- espE	IG3928_Rv3863-Rv3864		2
4356666	T	C	eccD1 - espJ	IG3942_Rv3877-Rv3878		2
4356667	G	A	eccD1 - espJ	IG3942_Rv3877-Rv3878		2
4357569	G	A	espJ - espK	IG3943_Rv3878-Rv3879c		2
4359828	G	A	espK - espL	IG3944_Rv3879c-Rv3880c		2
4359844	G	A	espK - espL	IG3944_Rv3879c-Rv3880c		2
4360112	A	C	espK - espL	IG3944_Rv3879c-Rv3880c		2
4360160	C	A	espK - espL	IG3944_Rv3879c-Rv3880c		3
4364784	T	C	mycP1 - eccA2	IG3948_Rv3883c-Rv3884c		2
4364912	T	C	mycP1 - eccA2	IG3948_Rv3883c-Rv3884c		2
4372788	A	C	- espG2	IG3953_Rv3888c-Rv3889c		2
4372794	T	C	- espG2	IG3953_Rv3888c-Rv3889c		2
4372797	C	G	- espG2	IG3953_Rv3888c-Rv3889c		2
4373639	C	A	espG2 - esxC	IG3954_Rv3889c-Rv3890c		3
4373671	G	A	espG2 - esxC	IG3954_Rv3889c-Rv3890c		3
4373678	C	A	espG2 - esxC	IG3954_Rv3889c-Rv3890c		2
4373721	C	T	espG2 - esxC	IG3954_Rv3889c-Rv3890c		2
4386856	G	A	-	IG3966_Rv3901c-Rv3902c		2
4386969	G	A	-	IG3966_Rv3901c-Rv3902c		2
4386971	C	T	-	IG3966_Rv3901c-Rv3902c		2
4386998	G	A	-	IG3966_Rv3901c-Rv3902c		2
4387131	G	A	-	IG3966_Rv3901c-Rv3902c		2
4387235	G	A	-	IG3966_Rv3901c-Rv3902c		2
4387242	C	T	-	IG3966_Rv3901c-Rv3902c		2
4393128	G	A	pcnA - mutT4	IG3972_Rv3907c-Rv3908		2
4393229	C	A	pcnA - mutT4	IG3972_Rv3907c-Rv3908		2
4393249	T	A	pcnA - mutT4	IG3972_Rv3907c-Rv3908		3
4393303	G	A	pcnA - mutT4	IG3972_Rv3907c-Rv3908		2
4393394	G	A	pcnA - mutT4	IG3972_Rv3907c-Rv3908		2
4393428	G	A	pcnA - mutT4	IG3972_Rv3907c-Rv3908		2
4400861	C	A	sigM -	IG3976_Rv3911-Rv3912		2
4400863	G	C	sigM -	IG3976_Rv3911-Rv3912		2
4403122	G	A	trxC -	IG3979_Rv3914-Rv3915		2
4403135	A	G	trxC -	IG3979_Rv3914-Rv3915		2
4403158	C	G	trxC -	IG3979_Rv3914-Rv3915		2
4403169	G	C	trxC -	IG3979_Rv3914-Rv3915		2
4403176	C	T	trxC -	IG3979_Rv3914-Rv3915		2
4405198	C	G	- parB	IG3981_Rv3916c-Rv3917c		2
4405204	G	A	- parB	IG3981_Rv3916c-Rv3917c		2
4405229	G	A	- parB	IG3981_Rv3916c-Rv3917c		2
4405257	G	C	- parB	IG3981_Rv3916c-Rv3917c		2
4405282	G	A	- parB	IG3981_Rv3916c-Rv3917c		3
4405287	G	A	- parB	IG3981_Rv3916c-Rv3917c		2
4405302	T	A	- parB	IG3981_Rv3916c-Rv3917c		2
4405347	C	T	- parB	IG3981_Rv3916c-Rv3917c		2
4405348	C	G	- parB	IG3981_Rv3916c-Rv3917c		2
4405374	G	A	- parB	IG3981_Rv3916c-Rv3917c		2
4405397	C	T	- parB	IG3981_Rv3916c-Rv3917c		2
4405399	G	A	- parB	IG3981_Rv3916c-Rv3917c		2
4405404	C	T	- parB	IG3981_Rv3916c-Rv3917c		2
4408210	T	G	gid -	IG3984_Rv3919c-Rv3920c		2
4408213	G	A	gid -	IG3984_Rv3919c-Rv3920c		2
4408266	G	T	gid -	IG3984_Rv3919c-Rv3920c		2
4408309	T	C	gid -	IG3984_Rv3919c-Rv3920c		3
4408918	G	A	-	IG3985_Rv3920c-Rv3921c		3
