# Supplementary material for: Gene evolutionary trajectories in Mycobacterium tuberculosis reveal temporal signs of selection
Source: Proc Natl Acad Sci U S A. 2022 Apr 22;119(17):e2113600119. doi: 10.1073/pnas.2113600119 (PMC9173582; doi:10.1073/pnas.2113600119)
Supplement: Supplementary File [file pnas.2113600119.sd05.xlsx]

## Sheet: Dataset S5
Locus	Flanking genes	Observed_mutations	Expected_mutations	Length(bp)	Probability_of_SNPs	upper_adjusted (BH)	pI/pS
IG3271_Rv3217c-Rv3218	-	379	20	231	0	0	29.7669
IG1902_Rv1872c-Rv1873	lldD2-	115	2	21	3.37116e-157	5.27828e-155	14.4437
IG3169_Rv3118-Rv3119	sseC1-moaE1	3	2	19	0.142877	0.349928	12.7895
IG3460_Rv3401-Rv3402c	-	326	22	249	3.53663e-253	1.10747e-250	12.0919
IG1506_Rv1482c-Rv1483	-fabG1	217	12	139	2.50405e-187	4.57406e-185	11.6902
IG1706_Rv1677-Rv1678	dsbF-	70	9	99	9.34923e-39	7.59019e-37	7.61461
IG3858_Rv3793-Rv3794	embC-embA	79	7	84	5.65276e-55	5.6322e-53	7.27029
IG1149_Rv1129c-Rv1130	-prpD	14	2	19	3.87123e-09	1.3911e-07	6.98432
IG3275_Rv3221c-Rv3221A	TB7.3-rshA	30	25	283	0.136691	0.349928	5.58339
IG1743_Rv1713-Rv1714	engA-	90	15	172	2.8578e-40	2.40934e-38	5.25137
IG1966_Rv1935c-Rv1936	echA13-	158	20	223	5.84091e-85	7.53134e-83	5.08138
IG3475_Rv3416-Rv3417c	whiB3-groEL1	19	6	70	5.18017e-06	0.000109182	5.02143
IG3741_Rv3680-Rv3681c	-whiB4	102	21	241	1.48025e-37	1.15882e-35	4.79151
IG22_Rv0022c-Rv0023	whiB5-	117	13	151	1.51011e-69	1.83898e-67	4.66321
IG2452_Rv2412-Rv2413c	rpsT-	3	1	14	0.0189882	0.102517	4.64286
IG3673_Rv3613c-Rv3614c	-espD	11	9	98	0.196992	0.425006	4.63908
IG485_Rv0480c-Rv0481c	-	117	16	180	3.38379e-60	3.70863e-58	4.51711
IG3477_Rv3418c-Rv3419c	groES-gcp	32	23	265	0.0289434	0.135564	4.50838
IG3927_Rv3862c-Rv3863	whiB6-	252	29	326	5.38264e-143	7.86583e-141	4.42884
IG2875_Rv2830c-Rv2831	vapB22-echA16	18	4	45	5.15878e-08	1.61544e-06	4.4
IG2824_Rv2779c-Rv2780	-ald	27	6	64	6.28129e-11	2.75372e-09	4.04789
IG2445_Rv2405-Rv2406c	-	85	15	169	2.12376e-36	1.60527e-34	3.73019
IG593_Rv0585c-Rv0586	-mce2R	45	12	136	6.56499e-14	3.19788e-12	3.67711
IG816_Rv0800-Rv0801	pepC-	4	1	10	0.00365985	0.0320862	3.64211
IG3917_Rv3852-Rv3853	hns-rraA	4	1	15	0.00365985	0.0320862	3.611
IG3317_Rv3260c-Rv3261	whiB2-fbiA	111	35	400	3.98187e-25	2.81557e-23	3.51482
IG2665_Rv2621c-Rv2622	-	29	7	76	9.98299e-11	4.20822e-09	3.50423
IG3619_Rv3560c-Rv3561	fadE30-fadD3	18	4	46	5.15878e-08	1.61544e-06	3.4704
IG377_Rv0374c-Rv0375c	-	5	1	13	0.000594185	0.00748536	3.45178
IG3462_Rv3403c-Rv3404c	-	7	1	15	1.02492e-05	0.000209965	3.451
IG2456_Rv2416c-Rv2417c	eis-	51	12	138	1.28843e-17	7.43223e-16	3.36484
IG3872_Rv3807c-Rv3808c	-glfT2	5	2	27	0.0165636	0.0987416	3.35648
IG3247_Rv3196A-Rv3197	-	23	11	126	0.000463856	0.0060164	3.28571
IG542_Rv0534c-Rv0535	menA-pnp	6	1	15	8.32411e-05	0.00138231	3.26452
IG365_Rv0362-Rv0363c	mgtE-fba	4	1	10	0.00365985	0.0320862	3.25217
IG3453_Rv3395c-Rv3395A	-	29	7	81	9.98299e-11	4.20822e-09	3.20432
IG2497_Rv2456c-Rv2457c	-clpX	3	1	14	0.0189882	0.102517	3.19565
IG461_Rv0457c-Rv0458	-	23	6	66	2.48178e-08	8.1195e-07	3.08544
IG3191_Rv3141-Rv3142c	fadB4-	13	4	50	7.63284e-05	0.00129699	3.05217
IG483_Rv0478-Rv0479c	deoC-	4	2	23	0.052653	0.202839	2.97233
IG981_Rv0966c-Rv0967	-csoR	54	12	138	1.39295e-19	8.4815e-18	2.96888
IG478_Rv0473-Rv0474	-	20	8	85	9.39679e-05	0.00151454	2.95521
IG333_Rv0330c-Rv0331	-	39	10	112	7.34164e-13	3.35268e-11	2.9501
IG672_Rv0660c-Rv0661c	mazE2-vapC7	32	10	108	7.37221e-09	2.56506e-07	2.94667
IG2967_Rv2922c-Rv2922A	smc-acyP	3	1	10	0.0189882	0.102517	2.93541
IG1804_Rv1773c-Rv1774	-	19	6	64	5.18017e-06	0.000109182	2.931
IG3393_Rv3335c-Rv3336c	-trpS	5	2	19	0.0165636	0.0987416	2.9114
IG3251_Rv3198A-Rv3199c	-nudC	1	1	11	0.264241	0.48389	2.90909
IG1891_Rv1861-Rv1862	-adhA	8	6	72	0.152763	0.366363	2.87667
IG2952_Rv2907c-Rv2908c	rimM-	3	1	12	0.0189882	0.102517	2.86104
IG1751_Rv1721c-Rv1722	vapB12-	21	19	216	0.274503	0.494828	2.85201
IG577_Rv0569-Rv0570	-nrdZ	4	2	24	0.052653	0.202839	2.77792
IG3273_Rv3219-Rv3220c	whiB1-	11	5	60	0.00545309	0.0426899	2.76512
IG3145_Rv3094c-Rv3095	-	16	7	80	0.000958183	0.0110145	2.74245
IG957_Rv0941c-Rv0942	-	6	4	41	0.110674	0.304767	2.72727
IG2043_Rv2011c-Rv2012	-	15	3	39	1.2408e-07	3.62645e-06	2.7224
IG2075_Rv2043c-Rv2044c	pncA-	14	3	39	6.70386e-07	1.68906e-05	2.63884
IG127_Rv0126-Rv0127	treS-mak	48	9	101	1.4155e-20	8.8651e-19	2.63546
IG3644_Rv3584-Rv3585	lpqE-radA	13	6	64	0.00362849	0.0320862	2.62825
IG10_Rv0010c-Rv0011c	-	110	14	154	8.94875e-60	9.34079e-58	2.61897
IG1560_Rv1532c-Rv1533	-	10	5	58	0.0136953	0.0860173	2.61897
IG1644_Rv1616-Rv1617	-pykA	13	9	106	0.0738508	0.250971	2.61643
IG2684_Rv2640c-Rv2641	-cadI	42	9	100	2.76308e-16	1.47724e-14	2.61324
IG271_Rv0268c-Rv0269c	-	21	6	63	3.90804e-07	1.04468e-05	2.60784
IG2905_Rv2860c-Rv2861c	glnA4-mapB	54	14	158	9.4919e-17	5.33493e-15	2.60757
IG1861_Rv1831-Rv1832	-gcvB	9	4	47	0.00813224	0.0582012	2.5786
IG2891_Rv2846c-Rv2847c	efpA-cysG	5	2	21	0.0165636	0.0987416	2.56351
IG447_Rv0444c-Rv0445c	rskA-sigK	9	4	42	0.00813224	0.0582012	2.56298
IG3746_Rv3685c-Rv3686c	cyp137-	6	2	24	0.00453381	0.0372214	2.55263
IG3414_Rv3356c-Rv3357	folD-relJ	31	11	122	1.99648e-07	5.72938e-06	2.55203
IG256_Rv0253-Rv0254c	nirD-cobU	3	1	14	0.0189882	0.102517	2.51786
IG2823_Rv2778c-Rv2779c	-	8	3	30	0.00380299	0.0323107	2.50256
IG1344_Rv1322-Rv1322A	-	5	3	33	0.0839179	0.250971	2.48918
IG3520_Rv3461c-Rv3462c	rpmJ-infA	3	3	31	0.352768	0.559215	2.48419
IG1181_Rv1160-Rv1161	mutT2-narG	59	27	306	3.05794e-08	9.85737e-07	2.47804
IG3823_Rv3760-Rv3761c	-fadE36	7	2	20	0.00109672	0.0122031	2.46954
IG1965_Rv1934c-Rv1935c	fadE17-echA13	4	1	13	0.00365985	0.0320862	2.45906
IG1939_Rv1908c-Rv1909c	katG-furA	12	3	36	1.6149e-05	0.00031606	2.40842
IG1352_Rv1329c-Rv1330c	dinG-pncB1	4	2	22	0.052653	0.202839	2.3997
IG65_Rv0065-Rv0066c	vapC1-icd2	16	4	50	1.13283e-06	2.69909e-05	2.39246
IG3286_Rv3229c-Rv3230c	desA3-	28	7	76	4.3191e-10	1.69062e-08	2.39082
IG2031_Rv1999c-Rv2000	-	21	6	69	3.90804e-07	1.04468e-05	2.37888
IG3347_Rv3290c-Rv3291c	lat-lrpA	10	4	49	0.00283977	0.026947	2.35599
IG3043_Rv2995c-Rv2996c	leuB-serA1	4	1	13	0.00365985	0.0320862	2.34725
IG862_Rv0846c-Rv0847	-lpqS	26	13	147	0.000451897	0.00596721	2.34403
IG1210_Rv1189-Rv1190	sigI-	3	1	14	0.0189882	0.102517	2.33673
IG330_Rv0327c-Rv0328	cyp135A1-	16	6	64	0.000174877	0.00264366	2.32885
IG2490_Rv2449c-Rv2450c	-rpfE	19	8	88	0.000252939	0.00367181	2.3188
IG961_Rv0945-Rv0946c	-pgi	4	1	14	0.00365985	0.0320862	2.30857
IG3611_Rv3552-Rv3553	-	14	8	96	0.017257	0.0996332	2.30502
IG1308_Rv1287-Rv1288	-	12	5	56	0.00201885	0.0206791	2.30357
IG1626_Rv1598c-Rv1599	-hisD	15	9	98	0.0220357	0.111552	2.30313
IG608_Rv0599c-Rv0600c	vapB27-	11	9	102	0.196992	0.425006	2.30065
IG3361_Rv3304-Rv3305c	-amiA1	1	2	17	0.593994	0.743595	2.28098
IG1437_Rv1414-Rv1415	-ribA2	20	9	103	0.000439252	0.00583539	2.27983
IG503_Rv0497-Rv0498	-	4	1	14	0.00365985	0.0320862	2.2765
IG181_Rv0180c-Rv0181c	-	9	2	25	4.64981e-05	0.00081539	2.26552
IG3309_Rv3252c-Rv3253c	alkB-	26	9	107	9.64276e-07	2.33932e-05	2.26055
IG1194_Rv1173-Rv1174c	fbiC-TB8.4	37	15	166	4.62869e-07	1.22242e-05	2.23114
IG1909_Rv1879-Rv1880c	-cyp140	5	2	26	0.0165636	0.0987416	2.22562
IG3980_Rv3915-Rv3916c	-	9	2	19	4.64981e-05	0.00081539	2.22469
IG3840_Rv3775-Rv3776	lipE-	37	14	155	8.79358e-08	2.64048e-06	2.22116
IG67_Rv0067c-Rv0068	-	45	9	101	2.17647e-18	1.28941e-16	2.21777
IG3036_Rv2988c-Rv2989	leuC-	14	6	70	0.00140035	0.0152715	2.21412
IG1366_Rv1343c-Rv1344	lprD-mbtL	10	4	43	0.00283977	0.026947	2.2093
IG2047_Rv2015c-Rv2016	-	41	31	352	0.0343314	0.149918	2.19251
IG2319_Rv2286c-Rv2287	-yjcE	23	12	132	0.00147288	0.0159829	2.15314
IG1422_Rv1399c-Rv1400c	nlhH-lipI	6	2	23	0.00453381	0.0372214	2.14864
IG3428_Rv3370c-Rv3371	dnaE2-	37	14	154	8.79358e-08	2.64048e-06	2.13591
IG1037_Rv1021-Rv1022	-lpqU	13	8	86	0.0341807	0.149848	2.13585
IG2245_Rv2213-Rv2214c	pepB-ephD	7	3	36	0.0119045	0.0790748	2.11499
IG3577_Rv3518c-Rv3519	cyp142-	6	2	27	0.00453381	0.0372214	2.11233
IG763_Rv0749A-Rv0750	-	36	14	157	2.42062e-07	6.80257e-06	2.1021
IG2244_Rv2212-Rv2213	-pepB	3	1	10	0.0189882	0.102517	2.1
IG3137_Rv3086-Rv3087	adhD-	4	3	36	0.184737	0.406161	2.09874
IG949_Rv0933-Rv0934	pstB-pstS1	6	2	19	0.00453381	0.0372214	2.09872
IG2125_Rv2092c-Rv2093c	helY-tatC	12	4	47	0.000273717	0.00394728	2.08079
IG2626_Rv2584c-Rv2585c	apt-	20	9	102	0.000439252	0.00583539	2.08061
IG808_Rv0792c-Rv0793	-	19	6	71	5.18017e-06	0.000109182	2.0771
IG3124_Rv3073c-Rv3074	-	22	8	92	1.13853e-05	0.00022896	2.07254
IG837_Rv0821c-Rv0822c	phoY2-	9	5	56	0.0318281	0.146262	2.0625
