# Supplementary material for: Gene evolutionary trajectories in Mycobacterium tuberculosis reveal temporal signs of selection
Source: Proc Natl Acad Sci U S A. 2022 Apr 22;119(17):e2113600119. doi: 10.1073/pnas.2113600119 (PMC9173582; doi:10.1073/pnas.2113600119)
Supplement: Supplementary File [file pnas.2113600119.sd06.xlsx]

## Sheet: Dataset S6
Start	End	Strand	Length	Gene	Locus	Annotation
33554	33581	I			IG30_Rv0030-Rv0031
33582	33794	+	70	-	Rv0031	remnant of A transposase
33795	34294	I			IG31_Rv0031-Rv0032
103664	103709	I			IG94_Rv0093c-Rv0094c
103710	104663	-	317	-	Rv0094c	hypothetical protein
104664	104804	I			IG95_Rv0094c-Rv0095c
104805	105215	-	136	-	Rv0095c	hypothetical protein
105216	105323	I			IG96_Rv0095c-Rv0096
105324	106715	+	463	PPE1	Rv0096	PPE family protein
106716	106733	I			IG97_Rv0096-Rv0097
131105	131381	I			IG109_Rv0108c-Rv0109
131382	132872	+	496	PE_PGRS1	Rv0109	PE-PGRS family protein
132873	133019	I			IG110_Rv0109-Rv0110
149225	149532	I			IG124_Rv0123-Rv0124
149533	150996	+	487	PE_PGRS2	Rv0124	PE-PGRS family protein
150997	151147	I			IG125_Rv0124-Rv0125
176953	177542	I			IG151_Rv0150c-Rv0151c
177543	179309	-	588	PE1	Rv0151c	PE family protein
179310	179318	I			IG152_Rv0151c-Rv0152c
179319	180896	-	525	PE2	Rv0152c	PE family protein
180897	181154	I			IG153_Rv0152c-Rv0153c
187430	187432	I			IG159_Rv0158-Rv0159c
187433	188839	-	468	PE3	Rv0159c	PE family protein
188840	188930	I			IG160_Rv0159c-Rv0160c
188931	190439	-	502	PE4	Rv0160c	PE family protein
190440	190606	I			IG161_Rv0160c-Rv0161
307859	307876	I			IG258_Rv0255c-Rv0256c
307877	309547	-	556	PPE2	Rv0256c	PPE family protein
309548	309698	I			IG259_Rv0256c-Rv0257
333137	333436	I			IG280_Rv0277c-Rv0278c
333437	336310	-	957	PE_PGRS3	Rv0278c	PE-PGRS family protein
336311	336559	I			IG281_Rv0278c-Rv0279c
336560	339073	-	837	PE_PGRS4	Rv0279c	PE-PGRS family protein
339074	339363	I			IG282_Rv0279c-Rv0280
339364	340974	+	536	PPE3	Rv0280	PPE family protein
340975	340997	I			IG283_Rv0280-Rv0281
349624	349932	+	102	PE5	Rv0285	PE family protein
349933	349934	I			IG288_Rv0285-Rv0286
349935	351476	+	513	PPE4	Rv0286	PPE family protein
351477	351524	I			IG289_Rv0286-Rv0287
361156	361333	I			IG299_Rv0296c-Rv0297
361334	363109	+	591	PE_PGRS5	Rv0297	PE-PGRS family protein
363110	363251	I			IG300_Rv0297-Rv0298
366143	366149	I			IG306_Rv0303-Rv0304c
366150	372764	-	2204	PPE5	Rv0304c	PPE family protein
372765	372819	I			IG307_Rv0304c-Rv0305c
372820	375711	-	963	PPE6	Rv0305c	PPE family protein
375712	375913	I			IG308_Rv0305c-Rv0306
399525	399534	I			IG337_Rv0334-Rv0335c
399535	400050	-	171	PE6	Rv0335c	PE family protein
400051	400191	I			IG338_Rv0335c-Rv0336
400192	401703	+	503	-	Rv0336	13E12 repeat family protein
401704	401872	I			IG339_Rv0336-Rv0337c
424020	424268	I			IG356_Rv0353-Rv0354c
424269	424694	-	141	PPE7	Rv0354c	PPE family protein
424695	424776	I			IG357_Rv0354c-Rv0355c
424777	434679	-	3300	PPE8	Rv0355c	PPE family protein
434680	434829	I			IG358_Rv0355c-Rv0356c
466669	466671	I			IG389_Rv0386-Rv0387c
466672	467406	-	244	-	Rv0387c	PPE family protein
467407	467458	I			IG390_Rv0387c-Rv0388c
467459	468001	-	180	PPE9	Rv0388c	PPE family protein
468002	468334	I			IG391_Rv0388c-Rv0389
472640	472780	I			IG395_Rv0392c-Rv0393
472781	474106	+	441	-	Rv0393	13E12 repeat family protein
474107	474121	I			IG396_Rv0393-Rv0394c
475743	475815	I			IG399_Rv0396-Rv0397
475816	476184	+	122	-	Rv0397	13E12 repeat family protein
476185	476678	I			IG400_Rv0397-Rv0398c
530725	530750	I			IG444_Rv0441c-Rv0442c
530751	532214	-	487	PPE10	Rv0442c	PPE family protein
532215	532395	I			IG445_Rv0442c-Rv0443
542853	543173	I			IG455_Rv0452-Rv0453
543174	544730	+	518	PPE11	Rv0453	PPE family protein
544731	544834	I			IG456_Rv0453-Rv0454
606449	606550	I			IG522_Rv0514-Rv0515
606551	608062	+	503	-	Rv0515	13E12 repeat family protein
622647	622792	I			IG539_Rv0531-Rv0532
622793	624577	+	594	PE_PGRS6	Rv0532	PE-PGRS family protein
671952	671995	I			IG585_Rv0577-Rv0578c
671996	675916	-	1306	PE_PGRS7	Rv0578c	PE-PGRS family protein
675917	676237	I			IG586_Rv0578c-Rv0579
832304	832533	I			IG753_Rv0740-Rv0741
832534	832848	+	104	-	Rv0741	transposase
832849	832980	I			IG754_Rv0741-Rv0742
832981	833508	+	175	PE_PGRS8	Rv0742	PE-PGRS family protein
833509	833885	I			IG755_Rv0742-Rv0743c
835682	835700	I			IG758_Rv0745-Rv0746
835701	838052	+	783	PE_PGRS9	Rv0746	PE-PGRS family protein
838053	838450	I			IG759_Rv0746-Rv0747
838451	840856	+	801	PE_PGRS10	Rv0747	PE-PGRS family protein
840857	840946	I			IG760_Rv0747-Rv0748
845954	846158	I			IG767_Rv0753c-Rv0754
846159	847913	+	584	PE_PGRS11	Rv0754	PE-PGRS family protein
847914	848102	I			IG768_Rv0754-Rv0755c
848103	850040	-	645	PPE12	Rv0755c	PPE family protein
850041	850341	I			IG769_Rv0755c-Rv0755A
850342	850527	-	61	-	Rv0755A	transposase
850528	850740	I			IG770_Rv0755A-Rv0756c
888637	889071	I			IG810_Rv0794c-Rv0795
889072	889398	+	108	-	Rv0795	transposase IS6110
889395	890333	+	312	-	Rv0796	transposase IS6110
890334	890387	I			IG812_Rv0796-Rv0797
890388	891482	+	364	-	Rv0797	IS1547 transposase
923710	924950	I			IG847_Rv0831c-Rv0832
924951	925364	+	137	PE_PGRS12	Rv0832	PE-PGRS family protein
925361	927610	+	749	PE_PGRS13	Rv0833	PE-PGRS family protein
927611	927836	I			IG849_Rv0833-Rv0834c
927837	930485	-	882	PE_PGRS14	Rv0834c	PE-PGRS family protein
930486	930952	I			IG850_Rv0834c-Rv0835
947312	947644	+	110	-	Rv0850	transposase
968306	968423	I			IG887_Rv0871-Rv0872c
968424	970244	-	606	PE_PGRS15	Rv0872c	PE-PGRS family protein
970245	970504	I			IG888_Rv0872c-Rv0873
976864	976871	I			IG893_Rv0877-Rv0878c
976872	978203	-	443	PPE13	Rv0878c	PPE family protein
978204	978480	I			IG894_Rv0878c-Rv0879c
1019966	1020057	I			IG930_Rv0914c-Rv0915c
1020058	1021329	-	423	PPE14	Rv0915c	PPE family protein
1021330	1021343	I			IG931_Rv0915c-Rv0916c
1021344	1021643	-	99	PE7	Rv0916c	PE family protein
1021644	1022086	I			IG932_Rv0916c-Rv0917
1025185	1025496	I			IG935_Rv0919-Rv0920c
1025497	1026816	-	439	-	Rv0920c	transposase
1026817	1027103	I			IG936_Rv0920c-Rv0921
1027104	1027685	+	193	-	Rv0921	resolvase
1027685	1029337	+	550	-	Rv0922	transposase
1029338	1029512	I			IG938_Rv0922-Rv0923c
1090176	1090372	I			IG991_Rv0976c-Rv0977
1090373	1093144	+	923	PE_PGRS16	Rv0977	PE-PGRS family protein
1093145	1093360	I			IG992_Rv0977-Rv0978c
1093361	1094356	-	331	PE_PGRS17	Rv0978c	PE-PGRS family protein
1094357	1094669	I			IG993_Rv0978c-Rv0979c
1095060	1095077	I			IG995_Rv0979A-Rv0980c
1095078	1096451	-	457	PE_PGRS18	Rv0980c	PE-PGRS family protein
1096452	1096815	I			IG996_Rv0980c-Rv0981
1158737	1158917	I			IG1050_Rv1033c-Rv1034c
1158918	1159307	-	129	-	Rv1034c	transposase
1159308	1159374	I			IG1051_Rv1034c-Rv1035c
1159375	1160061	-	228	-	Rv1035c	transposase
1160062	1160094	I			IG1052_Rv1035c-Rv1036c
1161152	1161296	I			IG1055_Rv1038c-Rv1039c
1161297	1162472	-	391	PPE15	Rv1039c	PPE family protein
1162473	1162548	I			IG1056_Rv1039c-Rv1040c
1162549	1163376	-	275	PE8	Rv1040c	PE family protein
1163377	1164571	I			IG1057_Rv1040c-Rv1041c
1164572	1165435	-	287	-	Rv1041c	IS like-2 transposase
1165092	1165499	-	135	-	Rv1042c	IS like-2 transposase
1165500	1165780	I			IG1059_Rv1042c-Rv1043c
1169229	1169422	I			IG1063_Rv1046c-Rv1047
1169423	1170670	+	415	-	Rv1047	transposase
1170671	1171037	I			IG1064_Rv1047-Rv1048c
1176287	1176927	I			IG1070_Rv1053c-Rv1054
1176928	1177242	+	104	-	Rv1054	integrase
1188394	1188420	I			IG1083_Rv1066-Rv1067c
1188421	1190424	-	667	PE_PGRS19	Rv1067c	PE-PGRS family protein
1190425	1190756	I			IG1084_Rv1067c-Rv1068c
1190757	1192148	-	463	PE_PGRS20	Rv1068c	PE-PGRS family protein
1192149	1192509	I			IG1085_Rv1068c-Rv1069c
1211384	1211559	I			IG1103_Rv1086-Rv1087
1211560	1213863	+	767	PE_PGRS21	Rv1087	PE-PGRS family protein
1213864	1214039	I			IG1104_Rv1087-Rv1087A
1214361	1214512	I			IG1105_Rv1087A-Rv1088
1214513	1214947	+	144	PE9	Rv1088	PE family protein
1214769	1215131	+	120	PE10	Rv1089	PE family protein
1215132	1215516	I			IG1107_Rv1089-Rv1089A
1216055	1216468	I			IG1109_Rv1090-Rv1091
1216469	1219030	+	853	PE_PGRS22	Rv1091	PE-PGRS family protein
1219031	1219247	I			IG1110_Rv1091-Rv1092c
1251405	1251616	I			IG1147_Rv1127c-Rv1128c
1251617	1252972	-	451	-	Rv1128c	hypothetical protein
1252973	1253073	I			IG1148_Rv1128c-Rv1129c
1262159	1262271	I			IG1154_Rv1134-Rv1135c
1262272	1264128	-	618	PPE16	Rv1135c	PPE family protein
1264129	1264313	I			IG1155_Rv1135c-Rv1135A
1275551	1276299	I			IG1168_Rv1147-Rv1148c
1276300	1277748	-	482	-	Rv1148c	hypothetical protein
1277749	1277892	I			IG1169_Rv1148c-Rv1149
1277893	1278300	+	135	-	Rv1149	transposase
1278301	1278903	I			IG1170_Rv1149-Rv1151c
1298693	1298763	I			IG1188_Rv1167c-Rv1168c
1298764	1299804	-	346	PPE17	Rv1168c	PPE family protein
1299805	1299821	I			IG1189_Rv1168c-Rv1169c
1299822	1300124	-	100	PE11	Rv1169c	PE family protein
1300125	1300303	I			IG1190_Rv1169c-Rv1170
1301748	1301754	I			IG1192_Rv1171-Rv1172c
1301755	1302681	-	308	PE12	Rv1172c	PE family protein
1302682	1302930	I			IG1193_Rv1172c-Rv1173
1338514	1339002	I			IG1215_Rv1194c-Rv1195
1339003	1339302	+	99	PE13	Rv1195	PE family protein
1339303	1339348	I			IG1216_Rv1195-Rv1196
1339349	1340524	+	391	PPE18	Rv1196	PPE family protein
1340525	1340658	I			IG1217_Rv1196-Rv1197
1341291	1341357	I			IG1219_Rv1198-Rv1199c
1341358	1342605	-	415	-	Rv1199c	transposase
1342606	1342941	I			IG1220_Rv1199c-Rv1200
1357051	1357292	I			IG1234_Rv1213-Rv1214c
1357293	1357625	-	110	PE14	Rv1214c	PE family protein
1357626	1357758	I			IG1235_Rv1214c-Rv1215c
1384967	1384988	I			IG1263_Rv1242-Rv1243c
1384989	1386677	-	562	PE_PGRS23	Rv1243c	PE-PGRS family protein
1386678	1386856	I			IG1264_Rv1243c-Rv1244
1468132	1468170	I			IG1334_Rv1312-Rv1313c
1468171	1469505	-	444	-	Rv1313c	transposase
1469506	1469670	I			IG1335_Rv1313c-Rv1314c
1488076	1488153	I			IG1347_Rv1324-Rv1325c
1488154	1489965	-	603	PE_PGRS24	Rv1325c	PE-PGRS family protein
1489966	1490116	I			IG1348_Rv1325c-Rv1326c
1532371	1532442	I			IG1383_Rv1360-Rv1361c
1532443	1533633	-	396	PPE19	Rv1361c	PPE family protein
1533634	1533947	I			IG1384_Rv1361c-Rv1362c
1541806	1541993	I			IG1391_Rv1368-Rv1369c
1541994	1542878	-	294	-	Rv1369c	transposase
1542879	1542928	I			IG1392_Rv1369c-Rv1370c
1542929	1543255	-	108	-	Rv1370c	transposase
1543256	1543358	I			IG1393_Rv1370c-Rv1371
1561270	1561463	I			IG1408_Rv1385-Rv1386
1561464	1561772	+	102	PE15	Rv1386	PE family protein
1561769	1563388	+	539	PPE20	Rv1387	PPE family protein
1563389	1563693	I			IG1410_Rv1387-Rv1388
1572082	1572126	I			IG1418_Rv1395-Rv1396c
1572127	1573857	-	576	PE_PGRS25	Rv1396c	PE-PGRS family protein
1573858	1574111	I			IG1419_Rv1396c-Rv1397c
1606147	1606385	I			IG1452_Rv1429-Rv1430
1606386	1607972	+	528	PE16	Rv1430	PE family protein
1607973	1608082	I			IG1453_Rv1430-Rv1431
1618071	1618208	I			IG1463_Rv1440-Rv1441c
1618209	1619684	-	491	PE_PGRS26	Rv1441c	PE-PGRS family protein
1619685	1619790	I			IG1464_Rv1441c-Rv1442
1630200	1630637	I			IG1472_Rv1449c-Rv1450c
1630638	1634627	-	1329	PE_PGRS27	Rv1450c	PE-PGRS family protein
1634628	1635028	I			IG1473_Rv1450c-Rv1451
1635956	1636003	I			IG1474_Rv1451-Rv1452c
1636004	1638229	-	741	PE_PGRS28	Rv1452c	PE-PGRS family protein
1638230	1638380	I			IG1475_Rv1452c-Rv1453
1655503	1655608	I			IG1490_Rv1467c-Rv1468c
1655609	1656721	-	370	PE_PGRS29	Rv1468c	PE-PGRS family protein
1656722	1656962	I			IG1491_Rv1468c-Rv1469
1751249	1751296	I			IG1575_Rv1547-Rv1548c
1751297	1753333	-	678	PPE21	Rv1548c	PPE family protein
1753334	1753509	I			IG1576_Rv1548c-Rv1549
1779049	1779193	I			IG1599_Rv1571-Rv1572c
1779194	1779298	-	34	-	Rv1572c	hypothetical protein
1779299	1779313	I			IG1600_Rv1572c-Rv1573
1779314	1779724	+	136	-	Rv1573	phiRV1 phage protein
1779725	1779929	I			IG1601_Rv1573-Rv1574
1779930	1780241	+	103	-	Rv1574	phiRV1 phage related protein
1780199	1780699	+	166	-	Rv1575	phiRV1 phage protein
1780643	1782064	-	473	-	Rv1576c	phiRV1 phage protein
1782065	1782071	I			IG1604_Rv1576c-Rv1577c
1782072	1782584	-	170	-	Rv1577c	phiRv1 phage protein
1782585	1782757	I			IG1605_Rv1577c-Rv1578c
1782758	1783228	-	156	-	Rv1578c	phiRv1 phage protein
1783229	1783308	I			IG1606_Rv1578c-Rv1579c
1783309	1783623	-	104	-	Rv1579c	phiRv1 phage protein
1783620	1783892	-	90	-	Rv1580c	phiRv1 phage protein
1783893	1783905	I			IG1608_Rv1580c-Rv1581c
1783906	1784301	-	131	-	Rv1581c	phiRv1 phage protein
1784302	1784496	I			IG1609_Rv1581c-Rv1582c
1784497	1785912	-	471	-	Rv1582c	phiRv1 phage protein
1785912	1786310	-	132	-	Rv1583c	phiRv1 phage protein
1786307	1786528	-	73	-	Rv1584c	phiRv1 phage protein
1786529	1786583	I			IG1612_Rv1584c-Rv1585c
1786584	1787099	-	171	-	Rv1585c	phiRv1 phage protein
1787096	1788505	-	469	-	Rv1586c	phiRv1 integrase
1788162	1789163	-	333	-	Rv1587c	REP13E12 repeat-containing protein
1789164	1789167	I			IG1615_Rv1587c-Rv1588c
1789168	1789836	-	222	-	Rv1588c	REP13E12 repeat-containing protein
1789837	1790283	I			IG1616_Rv1588c-Rv1589
1855455	1855763	I			IG1674_Rv1645c-Rv1646
1855764	1856696	+	310	PE17	Rv1646	PE family protein
1856697	1856773	I			IG1675_Rv1646-Rv1647
1862254	1862346	I			IG1679_Rv1650-Rv1651c
1862347	1865382	-	1011	PE_PGRS30	Rv1651c	PE-PGRS family protein
1865383	1865575	I			IG1680_Rv1651c-Rv1652
1931457	1931496	I			IG1733_Rv1704c-Rv1705c
1931497	1932654	-	385	PPE22	Rv1705c	PPE family protein
1932655	1932693	I			IG1734_Rv1705c-Rv1706c
1932694	1933878	-	394	PPE23	Rv1706c	PPE family protein
1933879	1934481	I			IG1735_Rv1706c-Rv1706A
1981580	1981613	I			IG1782_Rv1752-Rv1753c
1981614	1984775	-	1053	PPE24	Rv1753c	PPE family protein
1984776	1984978	I			IG1783_Rv1753c-Rv1754c
1987697	1987744	I			IG1785_Rv1755c-Rv1756c
1987745	1988629	-	294	-	Rv1756c	putative transposase
1988630	1988679	I			IG1786_Rv1756c-Rv1757c
1988680	1989006	-	108	-	Rv1757c	putative transposase
1989007	1989041	I			IG1787_Rv1757c-Rv1758
1989567	1989832	I			IG1788_Rv1758-Rv1759c
1989833	1992577	-	914	wag22	Rv1759c	PE-PGRS family protein
1992578	1993152	I			IG1789_Rv1759c-Rv1760
1995843	1996151	I			IG1792_Rv1762c-Rv1763
1996152	1996478	+	108	-	Rv1763	putative transposase
1996479	1996528	I			IG1793_Rv1763-Rv1764
1996529	1997413	+	294	-	Rv1764	putative transposase
1997414	1997417	I			IG1794_Rv1764-Rv1765c
1998516	1999141	I			IG1795_Rv1765c-Rv1765A
1999142	1999357	-	71	-	Rv1765A	transposase
1999358	1999736	I			IG1796_Rv1765A-Rv1766
2000434	2000613	I			IG1798_Rv1767-Rv1768
2000614	2002470	+	618	PE_PGRS31	Rv1768	PE-PGRS family protein
2002471	2002625	I			IG1799_Rv1768-Rv1769
2025032	2025300	I			IG1817_Rv1786-Rv1787
2025301	2026398	+	365	PPE25	Rv1787	PPE family protein
2026399	2026476	I			IG1818_Rv1787-Rv1788
2026477	2026776	+	99	PE18	Rv1788	PE family protein
2026777	2026789	I			IG1819_Rv1788-Rv1789
2026790	2027971	+	393	PPE26	Rv1789	PPE family protein
2027972	2028424	I			IG1820_Rv1789-Rv1790
2028425	2029477	+	350	PPE27	Rv1790	PPE family protein
2029478	2029903	I			IG1821_Rv1790-Rv1791
2029904	2030203	+	99	PE19	Rv1791	PE family protein
2030204	2030693	I			IG1822_Rv1791-Rv1793
2039351	2039452	I			IG1829_Rv1799-Rv1800
2039453	2041420	+	655	PPE28	Rv1800	PPE family protein
2041421	2042000	I			IG1830_Rv1800-Rv1801
2042001	2043272	+	423	PPE29	Rv1801	PPE family protein
2043273	2043383	I			IG1831_Rv1801-Rv1802
2043384	2044775	+	463	PPE30	Rv1802	PPE family protein
2044776	2044922	I			IG1832_Rv1802-Rv1803c
2044923	2046842	-	639	PE_PGRS32	Rv1803c	PE-PGRS family protein
2046843	2047022	I			IG1833_Rv1803c-Rv1804c
2048035	2048071	I			IG1835_Rv1805c-Rv1806
2048072	2048371	+	99	PE20	Rv1806	PE family protein
2048372	2048397	I			IG1836_Rv1806-Rv1807
2048398	2049597	+	399	PPE31	Rv1807	PPE family protein
2049598	2049920	I			IG1837_Rv1807-Rv1808
2049921	2051150	+	409	PPE32	Rv1808	PPE family protein
2051151	2051281	I			IG1838_Rv1808-Rv1809
2051282	2052688	+	468	PPE33	Rv1809	PPE family protein
2052689	2052932	I			IG1839_Rv1809-Rv1810
2061059	2061177	I			IG1847_Rv1817-Rv1818c
2061178	2062674	-	498	PE_PGRS33	Rv1818c	PE-PGRS family protein
2062675	2062808	I			IG1848_Rv1818c-Rv1819c
2087913	2087970	I			IG1869_Rv1839c-Rv1840c
2087971	2089518	-	515	PE_PGRS34	Rv1840c	PE-PGRS family protein
2089519	2089680	I			IG1870_Rv1840c-Rv1841c
2162763	2162931	I			IG1947_Rv1916-Rv1917c
2162932	2167311	-	1459	PPE34	Rv1917c	PPE family protein
2167312	2167648	I			IG1948_Rv1917c-Rv1918c
2167649	2170612	-	987	PPE35	Rv1918c	PPE family protein
2170613	2171060	I			IG1949_Rv1918c-Rv1919c
2195935	2195988	I			IG1975_Rv1944c-Rv1945
2195989	2197353	+	454	-	Rv1945	hypothetical protein
2197354	2197507	I			IG1976_Rv1945-Rv1946c
2225833	2226243	I			IG2013_Rv1982c-Rv1983
2226244	2227920	+	558	PE_PGRS35	Rv1983	PE-PGRS family protein
2259821	2260664	I			IG2044_Rv2012-Rv2013
2260665	2261144	+	159	-	Rv2013	transposase
2261098	2261688	+	196	-	Rv2014	transposase
2261689	2261815	I			IG2046_Rv2014-Rv2015c
2356678	2358388	I			IG2130_Rv2097c-Rv2100
2358389	2360041	+	550	-	Rv2100	hypothetical protein
2360042	2360239	I			IG2131_Rv2100-Rv2101
2364782	2365464	I			IG2135_Rv2104c-Rv2105
2365465	2365791	+	108	-	Rv2105	transposase
2365788	2366726	+	312	-	Rv2106	transposase
2366727	2367358	I			IG2137_Rv2106-Rv2107
2367359	2367655	+	98	PE22	Rv2107	PE family protein
2367656	2367710	I			IG2138_Rv2107-Rv2108
2367711	2368442	+	243	PPE36	Rv2108	PPE family protein
2368443	2368982	I			IG2139_Rv2108-Rv2109c
2380945	2381070	I			IG2153_Rv2122c-Rv2123
2381071	2382492	+	473	PPE37	Rv2123	PPE family protein
2387172	2387201	I			IG2156_Rv2125-Rv2126c
2387202	2387972	-	256	PE_PGRS37	Rv2126c	PE-PGRS family protein
2387973	2388615	I			IG2157_Rv2126c-Rv2127
2423138	2423239	I			IG2193_Rv2161c-Rv2162c
2423240	2424838	-	532	PE_PGRS38	Rv2162c	PE-PGRS family protein
2424839	2425047	I			IG2194_Rv2162c-Rv2163c
2429859	2430158	I			IG2198_Rv2166c-Rv2167c
2430159	2431199	-	346	-	Rv2167c	transposase
2431094	2431420	-	108	-	Rv2168c	transposase
2431421	2431564	I			IG2200_Rv2168c-Rv2169c
2439141	2439281	I			IG2208_Rv2176-Rv2177c
2439282	2439947	-	221	-	Rv2177c	transposase
2439948	2440331	I			IG2209_Rv2177c-Rv2178c
2550030	2550064	I			IG2310_Rv2277c-Rv2278
2550065	2550391	+	108	-	Rv2278	transposase
2550388	2551326	+	312	-	Rv2279	transposase
2551327	2551559	I			IG2312_Rv2279-Rv2280
2600480	2600730	I			IG2365_Rv2327-Rv2328
2600731	2601879	+	382	PE23	Rv2328	PE family protein
2601880	2601913	I			IG2366_Rv2328-Rv2329c
2617582	2617666	I			IG2378_Rv2339-Rv2340c
2617667	2618908	-	413	PE_PGRS39	Rv2340c	PE-PGRS family protein
2618909	2619596	I			IG2379_Rv2340c-Rv2341
2632076	2632922	I			IG2390_Rv2351c-Rv2352c
2632923	2634098	-	391	PPE38	Rv2352c	PPE family protein
2634099	2634527	I			IG2391_Rv2352c-Rv2353c
2634528	2635592	-	354	PPE39	Rv2353c	PPE family protein
2635593	2635627	I			IG2392_Rv2353c-Rv2354
2635628	2635954	+	108	-	Rv2354	transposase
2635951	2636889	+	312	-	Rv2355	transposase
2636890	2637687	I			IG2394_Rv2355-Rv2356c
2637688	2639535	-	615	PPE40	Rv2356c	PPE family protein
2639536	2639672	I			IG2395_Rv2356c-Rv2357c
2651559	2651752	I			IG2409_Rv2370c-Rv2371
2651753	2651938	+	61	PE_PGRS40	Rv2371	PE-PGRS family protein
2651939	2652036	I			IG2410_Rv2371-Rv2372c
2692076	2692798	I			IG2434_Rv2395-Rv2396
2692799	2693884	+	361	PE_PGRS41	Rv2396	PE-PGRS family protein
2693885	2693908	I			IG2435_Rv2396-Rv2397c
2705519	2706016	I			IG2447_Rv2407-Rv2408
2706017	2706736	+	239	PE24	Rv2408	PE family protein
2720644	2720775	I			IG2463_Rv2423-Rv2424c
2720776	2721777	-	333	-	Rv2424c	transposase
2721778	2721865	I			IG2464_Rv2424c-Rv2425c
2727336	2727920	-	194	PPE41	Rv2430c	PPE family protein
2727921	2727966	I			IG2470_Rv2430c-Rv2431c
2727967	2728266	-	99	PE25	Rv2431c	PE family protein
2728267	2728436	I			IG2471_Rv2431c-Rv2432c
2784609	2784656	I			IG2519_Rv2478c-Rv2479c
2784657	2785697	-	346	-	Rv2479c	transposase
2785592	2785918	-	108	-	Rv2480c	transposase
2785919	2786574	I			IG2521_Rv2480c-Rv2481c
2795121	2795300	I			IG2527_Rv2486-Rv2487c
2795301	2797385	-	694	PE_PGRS42	Rv2487c	PE-PGRS family protein
2797386	2797466	I			IG2528_Rv2487c-Rv2488c
2801146	2801253	I			IG2530_Rv2489c-Rv2490c
2801254	2806236	-	1660	PE_PGRS43	Rv2490c	PE-PGRS family protein
2806237	2806664	I			IG2531_Rv2490c-Rv2491
2827805	2828555	I			IG2552_Rv2511-Rv2512c
2828556	2829803	-	415	-	Rv2512c	IS1081 transposase
2829804	2830160	I			IG2553_Rv2512c-Rv2513
2835336	2835784	I			IG2559_Rv2518c-Rv2519
2835785	2837263	+	492	PE26	Rv2519	PE family protein
2837264	2837387	I			IG2560_Rv2519-Rv2520c
2921378	2921550	I			IG2632_Rv2590-Rv2591
2921551	2923182	+	543	PE_PGRS44	Rv2591	PE-PGRS family protein
2923183	2923198	I			IG2633_Rv2591-Rv2592c
2934873	2935045	I			IG2650_Rv2607-Rv2608
2935046	2936788	+	580	PPE42	Rv2608	PPE family protein
2936789	2936809	I			IG2651_Rv2608-Rv2609c
2943600	2944985	-	461	PE_PGRS45	Rv2615c	PE-PGRS family protein
2944986	2945329	I			IG2659_Rv2615c-Rv2616
2959821	2960104	I			IG2677_Rv2633c-Rv2634c
2960105	2962441	-	778	PE_PGRS46	Rv2634c	PE-PGRS family protein
2962442	2962469	I			IG2678_Rv2634c-Rv2635
2970551	2971549	+	332	-	Rv2646	integrase
2971550	2971658	I			IG2690_Rv2646-Rv2647
2972028	2972159	I			IG2691_Rv2647-Rv2648
2972160	2972486	+	108	-	Rv2648	transposase IS6110
2972435	2973421	+	328	-	Rv2649	transposase IS6110
2973422	2973794	I			IG2693_Rv2649-Rv2650c
2973795	2975234	-	479	-	Rv2650c	phiRv2 prophage protein
2975235	2975241	I			IG2694_Rv2650c-Rv2651c
2975242	2975775	-	177	-	Rv2651c	phiRv2 prophage protease
2975776	2975927	I			IG2695_Rv2651c-Rv2652c
2975928	2976554	-	208	-	Rv2652c	phiRv2 prophage protein
2976555	2976585	I			IG2696_Rv2652c-Rv2653c
2976586	2976909	-	107	-	Rv2653c	phiRv2 prophage protein
2976910	2976988	I			IG2697_Rv2653c-Rv2654c
2976989	2977234	-	81	-	Rv2654c	phiRv2 prophage protein
2977231	2978658	-	475	-	Rv2655c	phiRv2 prophage protein
2978660	2979052	-	130	-	Rv2656c	phiRv2 prophage protein
2979049	2979309	-	86	-	Rv2657c	phiRv2 prophage protein
2979310	2979325	I			IG2701_Rv2657c-Rv2658c
2979326	2979688	-	120	-	Rv2658c	prophage protein
2979689	2979690	I			IG2702_Rv2658c-Rv2659c
2979691	2980818	-	375	-	Rv2659c	phiRv2 prophage integrase
2980819	2980962	I			IG2703_Rv2659c-Rv2660c
2982981	2983070	I			IG2709_Rv2665-Rv2666
2983071	2983874	+	267	-	Rv2666	truncated IS1081 transposase
2983875	2983895	I			IG2710_Rv2666-Rv2667
3053683	3053913	I			IG2785_Rv2740-Rv2741
3053914	3055491	+	525	PE_PGRS47	Rv2741	PE-PGRS family protein
3055492	3055514	I			IG2786_Rv2741-Rv2742c
3076721	3076893	I			IG2812_Rv2767c-Rv2768c
3076894	3078078	-	394	PPE43	Rv2768c	PPE family protein
3078079	3078157	I			IG2813_Rv2768c-Rv2769c
3078158	3078985	-	275	PE27	Rv2769c	PE family protein
3078986	3079308	I			IG2814_Rv2769c-Rv2770c
3079309	3080457	-	382	PPE44	Rv2770c	PPE family protein
3080458	3080580	I			IG2815_Rv2770c-Rv2771c
3100170	3100201	I			IG2835_Rv2790c-Rv2791c
3100202	3101581	-	459	-	Rv2791c	transposase
3115720	3115740	I			IG2854_Rv2809-Rv2810c
3115741	3116142	-	133	-	Rv2810c	transposase
3116748	3116817	I			IG2856_Rv2811-Rv2812
3116818	3118227	+	469	-	Rv2812	transposase
3119037	3120565	I			IG2858_Rv2813-Rv2814c
3120566	3121504	-	312	-	Rv2814c	transposase
3121501	3121827	-	108	-	Rv2815c	transposase
3121828	3123624	I			IG2860_Rv2815c-Rv2816c
3162062	3162267	I			IG2897_Rv2852c-Rv2853
3162268	3164115	+	615	PE_PGRS48	Rv2853	PE-PGRS family protein
3164116	3164151	I			IG2898_Rv2853-Rv2854
3194152	3194165	I			IG2929_Rv2884-Rv2885c
3194166	3195548	-	460	-	Rv2885c	transposase
3200794	3202020	-	408	PPE45	Rv2892c	PPE family protein
3202021	3202419	I			IG2937_Rv2892c-Rv2893
3287833	3288463	I			IG2988_Rv2942-Rv2943
3288464	3289705	+	413	-	Rv2943	IS1533 transposase
3289705	3290235	+	176	-	Rv2943A	transposase
3289790	3290506	+	238	-	Rv2944	IS1533 transposase
3290507	3290623	I			IG2991_Rv2944-Rv2945c
3313202	3313282	I			IG3007_Rv2960c-Rv2961
3313283	3313672	+	129	-	Rv2961	transposase
3313673	3313772	I			IG3008_Rv2961-Rv2962c
3333785	3335164	-	459	-	Rv2978c	transposase
3376853	3376938	I			IG3066_Rv3017c-Rv3018c
3376939	3378243	-	434	PPE46	Rv3018c	PPE family protein
3378244	3378328	I			IG3067_Rv3018c-Rv3018A
3378329	3378415	-	28	PE27A	Rv3018A	PE family protein
3378416	3378710	I			IG3068_Rv3018A-Rv3019c
3379330	3379375	I			IG3070_Rv3020c-Rv3021c
3379376	3380452	-	358	PPE47	Rv3021c	PPE family protein
3380440	3380682	-	80	PPE48	Rv3022c	PPE family protein
3380679	3380993	-	104	PE29	Rv3022A	PE family protein
3380994	3381374	I			IG3073_Rv3022A-Rv3023c
3381375	3382622	-	415	-	Rv3023c	transposase
3382623	3382784	I			IG3074_Rv3023c-Rv3024c
3465687	3465777	I			IG3147_Rv3096-Rv3097c
3465778	3467091	-	437	PE_PGRS63	Rv3097c	PE-PGRS family protein
3467092	3467209	I			IG3148_Rv3097c-Rv3098c
3481290	3481450	I			IG3165_Rv3114-Rv3115
3481451	3482698	+	415	-	Rv3115	transposase
3482699	3482775	I			IG3166_Rv3115-Rv3116
3490376	3490475	I			IG3175_Rv3124-Rv3125c
3490476	3491651	-	391	PPE49	Rv3125c	PPE family protein
3491652	3491807	I			IG3176_Rv3125c-Rv3126c
3500750	3501333	I			IG3184_Rv3134c-Rv3135
3501334	3501732	+	132	PPE50	Rv3135	PPE family protein
3501733	3501793	I			IG3185_Rv3135-Rv3136
3501794	3502936	+	380	PPE51	Rv3136	PPE family protein
3502937	3503392	I			IG3186_Rv3136-Rv3137
3510056	3510087	I			IG3193_Rv3143-Rv3144c
3510088	3511317	-	409	PPE52	Rv3144c	PPE family protein
3511318	3511681	I			IG3194_Rv3144c-Rv3145
3527386	3527390	I			IG3208_Rv3158-Rv3159c
3527391	3529163	-	590	PPE53	Rv3159c	PPE family protein
3529164	3529337	I			IG3209_Rv3159c-Rv3160c
3551045	3551280	I			IG3233_Rv3183-Rv3184
3551281	3551607	+	108	-	Rv3184	transposase
3551604	3552542	+	312	-	Rv3185	transposase
3552543	3552763	I			IG3235_Rv3185-Rv3186
3552764	3553090	+	108	-	Rv3186	transposase
3553087	3554025	+	312	-	Rv3187	transposase
3554026	3554297	I			IG3237_Rv3187-Rv3188
3556688	3557310	I			IG3240_Rv3190c-Rv3191c
3557311	3558345	-	344	-	Rv3191c	transposase
3558346	3559562	I			IG3241_Rv3191c-Rv3192
3710270	3710432	I			IG3382_Rv3324c-Rv3325
3710433	3710759	+	108	-	Rv3325	transposase
3710756	3711694	+	312	-	Rv3326	transposase
3711695	3711748	I			IG3384_Rv3326-Rv3327
3711749	3713461	+	570	-	Rv3327	transposase
3729356	3729363	I			IG3400_Rv3342-Rv3343c
3729364	3736935	-	2523	PPE54	Rv3343c	PPE family protein
3736936	3736983	I			IG3401_Rv3343c-Rv3344c
3736984	3738438	-	484	PE_PGRS49	Rv3344c	PE-PGRS family protein
3738158	3742774	-	1538	PE_PGRS50	Rv3345c	PE-PGRS family protein
3742775	3743197	I			IG3403_Rv3345c-Rv3346c
3743456	3743710	I			IG3404_Rv3346c-Rv3347c
3743711	3753184	-	3157	PPE55	Rv3347c	PPE family protein
3753185	3753764	I			IG3405_Rv3347c-Rv3348
3753765	3754256	+	163	-	Rv3348	transposase
3754257	3754292	I			IG3406_Rv3348-Rv3349c
3754293	3755033	-	246	-	Rv3349c	transposase
3755034	3755951	I			IG3407_Rv3349c-Rv3350c
3755952	3767102	-	3716	PPE56	Rv3350c	PPE family protein
3767103	3767345	I			IG3408_Rv3350c-Rv3351c
3778202	3778567	I			IG3424_Rv3366-Rv3367
3778568	3780334	+	588	PE_PGRS51	Rv3367	PE-PGRS family protein
3794868	3795099	I			IG3437_Rv3379c-Rv3380c
3795100	3795984	-	294	-	Rv3380c	transposase
3795985	3796034	I			IG3438_Rv3380c-Rv3381c
3796035	3796361	-	108	-	Rv3381c	transposase
3796362	3796447	I			IG3439_Rv3381c-Rv3382c
3799944	3800091	I			IG3443_Rv3385c-Rv3386
3800092	3800796	+	234	-	Rv3386	transposase
3800786	3801463	+	225	-	Rv3387	transposase
3801464	3801652	I			IG3445_Rv3387-Rv3388
3801653	3803848	+	731	PE_PGRS52	Rv3388	PE-PGRS family protein
3803849	3803918	I			IG3446_Rv3388-Rv3389c
3842077	3842238	I			IG3483_Rv3424c-Rv3425
3842239	3842769	+	176	PPE57	Rv3425	PPE family protein
3842770	3843035	I			IG3484_Rv3425-Rv3426
3843036	3843734	+	232	PPE58	Rv3426	PPE family protein
3843735	3843884	I			IG3485_Rv3426-Rv3427c
3843885	3844640	-	251	-	Rv3427c	transposase
3844641	3844737	I			IG3486_Rv3427c-Rv3428c
3844738	3845970	-	410	-	Rv3428c	transposase
3845971	3847164	I			IG3487_Rv3428c-Rv3429
3847165	3847701	+	178	PPE59	Rv3429	PPE family protein
3883443	3883524	I			IG3524_Rv3465-Rv3466
3883525	3884193	+	222	-	Rv3466	hypothetical protein
3883964	3884917	+	317	-	Rv3467	hypothetical protein
3884918	3884974	I			IG3526_Rv3467-Rv3468c
3890734	3890829	I			IG3532_Rv3473c-Rv3474
3890830	3891156	+	108	-	Rv3474	transposase IS6110
3891051	3892091	+	346	-	Rv3475	transposase IS6110
3892092	3892370	I			IG3534_Rv3475-Rv3476c
3893721	3894092	I			IG3535_Rv3476c-Rv3477
3894093	3894389	+	98	PE31	Rv3477	PE family protein
3894390	3894425	I			IG3536_Rv3477-Rv3478
3894426	3895607	+	393	PPE60	Rv3478	PE family protein
3895608	3895819	I			IG3537_Rv3478-Rv3479
3926399	3926568	I			IG3565_Rv3506-Rv3507
3926569	3930714	+	1381	PE_PGRS53	Rv3507	PE-PGRS family protein
3930715	3931004	I			IG3566_Rv3507-Rv3508
3931005	3936710	+	1901	PE_PGRS54	Rv3508	PE-PGRS family protein
3936711	3936876	I			IG3567_Rv3508-Rv3509c
3939258	3939616	I			IG3569_Rv3510c-Rv3511
3939617	3941761	+	714	PE_PGRS55	Rv3511	PE-PGRS family protein
3941724	3944963	+	1079	PE_PGRS56	Rv3512	PE-PGRS family protein
3944964	3945091	I			IG3571_Rv3512-Rv3513c
3945749	3945793	I			IG3572_Rv3513c-Rv3514
3945794	3950263	+	1489	PE_PGRS57	Rv3514	PE-PGRS family protein
3950264	3950823	I			IG3573_Rv3514-Rv3515c
3968945	3969342	I			IG3590_Rv3531c-Rv3532
3969343	3970563	+	406	PPE61	Rv3532	PPE family protein
3970564	3970704	I			IG3591_Rv3532-Rv3533c
3970705	3972453	-	582	PPE62	Rv3533c	PPE family protein
3972454	3972551	I			IG3592_Rv3533c-Rv3534c
3977923	3978058	I			IG3597_Rv3538-Rv3539
3978059	3979498	+	479	PPE63	Rv3539	PPE family protein
3997632	3997979	I			IG3616_Rv3557c-Rv3558
3997980	3999638	+	552	PPE64	Rv3558	PPE family protein
3999639	3999646	I			IG3617_Rv3558-Rv3559c
4031404	4033158	-	584	PE_PGRS58	Rv3590c	PE-PGRS family protein
4033159	4033268	I			IG3650_Rv3590c-Rv3591c
4036685	4036730	I			IG3654_Rv3594-Rv3595c
4036731	4038050	-	439	PE_PGRS59	Rv3595c	PE-PGRS family protein
4038051	4038157	I			IG3655_Rv3595c-Rv3596c
4060592	4060647	I			IG3680_Rv3620c-Rv3621c
4060648	4061889	-	413	PPE65	Rv3621c	PPE family protein
4061890	4061898	I			IG3681_Rv3621c-Rv3622c
4061899	4062198	-	99	PE32	Rv3622c	PE family protein
4062199	4062526	I			IG3682_Rv3622c-Rv3623
4075410	4075751	I			IG3695_Rv3635-Rv3636
4075752	4076099	+	115	-	Rv3636	transposase
4076100	4076483	I			IG3696_Rv3636-Rv3637
4076484	4076984	+	166	-	Rv3637	transposase
4076984	4077730	+	248	-	Rv3638	transposase
4077731	4077883	I			IG3698_Rv3638-Rv3639c
4091097	4091232	I			IG3709_Rv3649-Rv3650
4091233	4091517	+	94	PE33	Rv3650	PE family protein
4091518	4091840	I			IG3710_Rv3650-Rv3651
4092879	4093631	I			IG3711_Rv3651-Rv3652
4093632	4093946	+	104	PE_PGRS60	Rv3652	PE-PGRS family-related protein
4093940	4094527	+	195	PE_PGRS61	Rv3653	PE-PGRS family-related protein
4094528	4094659	I			IG3713_Rv3653-Rv3654c
4189285	4190232	-	315	PPE66	Rv3738c	PPE family protein
4190233	4190283	I			IG3801_Rv3738c-Rv3739c
4190284	4190517	-	77	PPE67	Rv3739c	PPE family protein
4190518	4190832	I			IG3802_Rv3739c-Rv3740c
4196099	4196170	I			IG3808_Rv3745c-Rv3746c
4196171	4196506	-	111	PE34	Rv3746c	PE family protein
4196507	4196723	I			IG3809_Rv3746c-Rv3747
4198598	4198873	I			IG3813_Rv3750c-Rv3751
4198874	4199089	+	71	-	Rv3751	integrase
4199090	4199246	I			IG3814_Rv3751-Rv3752c
4252867	4252992	I			IG3862_Rv3797-Rv3798
4252993	4254327	+	444	-	Rv3798	transposase
4254328	4254379	I			IG3863_Rv3798-Rv3799c
4276418	4276570	I			IG3876_Rv3811-Rv3812
4276571	4278085	+	504	PE_PGRS62	Rv3812	PE-PGRS family protein
4278086	4278393	I			IG3877_Rv3812-Rv3813c
4301563	4302789	-	408	-	Rv3827c	transposase
4316597	4318774	I			IG3908_Rv3843c-Rv3844
4318775	4319266	+	163	-	Rv3844	transposase
4319267	4319280	I			IG3909_Rv3844-Rv3845
4350603	4350744	I			IG3936_Rv3871-Rv3872
4350745	4351044	+	99	PE35	Rv3872	PE family-related protein
4351045	4351074	I			IG3937_Rv3872-Rv3873
4351075	4352181	+	368	PPE68	Rv3873	PPE family protein
4352182	4352273	I			IG3938_Rv3873-Rv3874
4374373	4374483	I			IG3956_Rv3891c-Rv3892c
4374484	4375683	-	399	PPE69	Rv3892c	PPE family protein
4375684	4375761	I			IG3957_Rv3892c-Rv3893c
4375762	4375995	-	77	PE36	Rv3893c	PE family protein
4375996	4376261	I			IG3958_Rv3893c-Rv3894c
