# Supplementary material for: Gene evolutionary trajectories in Mycobacterium tuberculosis reveal temporal signs of selection
Source: Proc Natl Acad Sci U S A. 2022 Apr 22;119(17):e2113600119. doi: 10.1073/pnas.2113600119 (PMC9173582; doi:10.1073/pnas.2113600119)
Supplement: Supplementary File [file pnas.2113600119.sd08.xlsx]

## Sheet: Dataset S8
Genomic_pos	WT_allele	Alt_allele	Node_phylogeny	Locus	Gene	Type	Nuc_change	AA_change	Dist_to_root	Syn_sites	NoSyn_sites	Phylogenetic_lineages	Cumulative_pN	Cumulative_pS	Cumulative_pN/pS
467	A	G	Internal	Rv0001	dnaA	missense_variant	467A>G	H156R	9.4846e-05	366.67	1157.33	A4	NA	NA	NA
44	C	T	Internal	Rv0001	dnaA	missense_variant	44C>T	A15V	0.000133011	366.67	1157.33	A2	0.00172812	0	Inf
237	G	A	Internal	Rv0001	dnaA	synonymous_variant	237G>A	R79R	0.000145163	366.67	1157.33	lineage1.2.2	0.00172812	0.00272725	0.633648
1519	C	T	Internal	Rv0001	dnaA	missense_variant	1519C>T	R507C	0.000145303	366.67	1157.33	lineage1.1.2	0.00259217	0.00272725	0.950472
1186	G	A	Internal	Rv0001	dnaA	missense_variant	1186G>A	E396K	0.00014743	366.67	1157.33	lineage4.6.2	0.00345623	0.00272725	1.2673
1326	G	T	Internal	Rv0001	dnaA	missense_variant	1326G>T	Q442H	0.00014743	366.67	1157.33	lineage4.6.2	0.00432029	0.00272725	1.58412
380	C	T	Internal	Rv0001	dnaA	missense_variant	380C>T	T127I	0.000151536	366.67	1157.33	lineage1.2.2	0.00518435	0.00272725	1.90094
970	T	G	Tip	Rv0001	dnaA	missense_variant	970T>G	W324G	0.000159492	366.67	1157.33	lineage6	0.0060484	0.00272725	2.21777
808	G	A	Tip	Rv0001	dnaA	missense_variant	808G>A	V270I	0.00015966	366.67	1157.33	lineage4.1.1	0.00691246	0.00272725	2.53459
324	C	G	Internal	Rv0001	dnaA	synonymous_variant	324C>G	A108A	0.000160924	366.67	1157.33	lineage4.6.2	0.00691246	0.0054545	1.2673
1182	G	A	Tip	Rv0001	dnaA	synonymous_variant	1182G>A	L394L	0.000161433	366.67	1157.33	lineage4.1.1	0.00691246	0.00818174	0.844864
1126	C	T	Internal	Rv0001	dnaA	synonymous_variant	1126C>T	L376L	0.000162321	366.67	1157.33	lineage4.10	0.00691246	0.010909	0.633648
490	G	A	Internal	Rv0001	dnaA	missense_variant	490G>A	G164S	0.000162478	366.67	1157.33	lineage5	0.00777652	0.010909	0.712854
1092	T	C	Tip	Rv0001	dnaA	synonymous_variant	1092T>C	S364S	0.000163526	366.67	1157.33	lineage4.1.2	0.00777652	0.0136362	0.570283
371	C	T	Internal	Rv0001	dnaA	missense_variant	371C>T	P124L	0.000163958	366.67	1157.33	lineage4.10	0.00864058	0.0136362	0.633648
1101	C	G	Tip	Rv0001	dnaA	synonymous_variant	1101C>G	R367R	0.000164489	366.67	1157.33	A2	0.00864058	0.0163635	0.52804
573	G	C	Tip	Rv0001	dnaA	missense_variant	573G>C	L191F	0.000164781	366.67	1157.33	lineage4.1.1	0.00950464	0.0163635	0.580844
490	G	A	Tip	Rv0001	dnaA	missense_variant	490G>A	G164S	0.000164989	366.67	1157.33	lineage4.1.1	0.0103687	0.0163635	0.633648
1302	C	A	Internal	Rv0001	dnaA	synonymous_variant	1302C>A	P434P	0.000165642	366.67	1157.33	lineage1.2.1	0.0103687	0.0190907	0.543127
310	G	A	Tip	Rv0001	dnaA	missense_variant	310G>A	A104T	0.000166342	366.67	1157.33	lineage4.1.1	0.0112328	0.0190907	0.588388
501	C	G	Tip	Rv0001	dnaA	missense_variant	501C>G	S167R	0.000166638	366.67	1157.33	lineage4.2.2	0.0120968	0.0190907	0.633648
795	A	C	Tip	Rv0001	dnaA	synonymous_variant	795A>C	V265V	0.00016704	366.67	1157.33	lineage4.1.2	0.0120968	0.021818	0.554442
1131	C	A	Internal	Rv0001	dnaA	synonymous_variant	1131C>A	I377I	0.000167259	366.67	1157.33	lineage4.2.2	0.0120968	0.0245452	0.492837
146	A	G	Tip	Rv0001	dnaA	missense_variant	146A>G	N49S	0.00016754	366.67	1157.33	A2	0.0129609	0.0245452	0.52804
1211	C	A	Tip	Rv0001	dnaA	missense_variant	1211C>A	A404D	0.000167623	366.67	1157.33	lineage1.1.1	0.0138249	0.0245452	0.563243
94	A	G	Internal	Rv0001	dnaA	missense_variant	94A>G	S32G	0.000167693	366.67	1157.33	lineage3	0.014689	0.0245452	0.598445
79	G	C	Internal	Rv0001	dnaA	missense_variant	79G>C	D27H	0.000167829	366.67	1157.33	lineage4.1.2	0.015553	0.0245452	0.633648
195	G	C	Tip	Rv0001	dnaA	synonymous_variant	195G>C	V65V	0.000169674	366.67	1157.33	lineage4.10	0.015553	0.0272725	0.570283
1180	C	G	Tip	Rv0001	dnaA	missense_variant	1180C>G	L394V	0.000169897	366.67	1157.33	lineage4.1.1	0.0164171	0.0272725	0.601966
329	A	G	Tip	Rv0001	dnaA	missense_variant	329A>G	D110G	0.000170036	366.67	1157.33	lineage4.6.1	0.0172812	0.0272725	0.633648
1251	G	C	Tip	Rv0001	dnaA	missense_variant	1251G>C	M417I	0.000170768	366.67	1157.33	lineage4.5	0.0181452	0.0272725	0.665331
305	C	T	Tip	Rv0001	dnaA	missense_variant	305C>T	P102L	0.000170889	366.67	1157.33	lineage4.2.2	0.0190093	0.0272725	0.697013
486	C	T	Tip	Rv0001	dnaA	synonymous_variant	486C>T	T162T	0.000171048	366.67	1157.33	lineage4.4.1	0.0190093	0.0299997	0.633648
1163	C	T	Tip	Rv0001	dnaA	missense_variant	1163C>T	T388I	0.000171333	366.67	1157.33	lineage1.1.1	0.0198733	0.0299997	0.66245
1163	C	T	Tip	Rv0001	dnaA	missense_variant	1163C>T	T388I	0.000171446	366.67	1157.33	lineage4.1.1	0.0207374	0.0299997	0.691253
1448	A	C	Tip	Rv0001	dnaA	missense_variant	1448A>C	E483A	0.000171488	366.67	1157.33	lineage4.5	0.0216014	0.0299997	0.720055
25	T	A	Tip	Rv0001	dnaA	missense_variant	25T>A	F9I	0.000171569	366.67	1157.33	lineage4.1.1	0.0224655	0.0299997	0.748857
960	C	T	Tip	Rv0001	dnaA	synonymous_variant	960C>T	T320T	0.000171573	366.67	1157.33	lineage4.1.2	0.0224655	0.032727	0.686452
1126	C	G	Tip	Rv0001	dnaA	missense_variant	1126C>G	L376V	0.000171573	366.67	1157.33	lineage4.1.2	0.0233296	0.032727	0.712854
1255	G	A	Tip	Rv0001	dnaA	missense_variant	1255G>A	A419T	0.000172289	366.67	1157.33	lineage4.4.1	0.0241936	0.032727	0.739256
697	C	T	Tip	Rv0001	dnaA	missense_variant	697C>T	R233W	0.000173174	366.67	1157.33	lineage4.6.1	0.0250577	0.032727	0.765658
845	T	C	Tip	Rv0001	dnaA	missense_variant	845T>C	I282T	0.000173308	366.67	1157.33	lineage4.1.2	0.0259217	0.032727	0.79206
984	T	C	Tip	Rv0001	dnaA	synonymous_variant	984T>C	T328T	0.000173386	366.67	1157.33	lineage4.5	0.0259217	0.0354542	0.731132
418	C	A	Tip	Rv0001	dnaA	synonymous_variant	418C>A	R140R	0.000173442	366.67	1157.33	lineage4.1.2	0.0259217	0.0381815	0.678909
1222	A	G	Tip	Rv0001	dnaA	missense_variant	1222A>G	T408A	0.000173471	366.67	1157.33	lineage4.10	0.0267858	0.0381815	0.701539
69	C	T	Tip	Rv0001	dnaA	synonymous_variant	69C>T	D23D	0.000173501	366.67	1157.33	lineage4.1.2	0.0267858	0.0409087	0.65477
1163	C	T	Tip	Rv0001	dnaA	missense_variant	1163C>T	T388I	0.000173961	366.67	1157.33	lineage4.5	0.0276498	0.0409087	0.675891
1456	G	A	Tip	Rv0001	dnaA	missense_variant	1456G>A	E486K	0.000173997	366.67	1157.33	lineage4.1.2	0.0285139	0.0409087	0.697013
390	C	T	Internal	Rv0001	dnaA	synonymous_variant	390C>T	N130N	0.000174046	366.67	1157.33	lineage4.10	0.0285139	0.043636	0.65345
395	A	G	Internal	Rv0001	dnaA	missense_variant	395A>G	E132G	0.000174046	366.67	1157.33	lineage4.10	0.029378	0.043636	0.673251
391	G	A	Tip	Rv0001	dnaA	missense_variant	391G>A	D131N	0.000174085	366.67	1157.33	lineage4.10	0.030242	0.043636	0.693053
1212	C	G	Tip	Rv0001	dnaA	synonymous_variant	1212C>G	A404A	0.000174089	366.67	1157.33	lineage4.10	0.030242	0.0463632	0.652285
1167	A	T	Tip	Rv0001	dnaA	synonymous_variant	1167A>T	P389P	0.000174113	366.67	1157.33	lineage4.1.1	0.030242	0.0490905	0.616047
645	A	C	Tip	Rv0001	dnaA	synonymous_variant	645A>C	T215T	0.000174264	366.67	1157.33	lineage4.1.2	0.030242	0.0518177	0.583623
1393	G	A	Tip	Rv0001	dnaA	missense_variant	1393G>A	A465T	0.000174363	366.67	1157.33	lineage4.6.2	0.0311061	0.0518177	0.600298
493	G	C	Tip	Rv0001	dnaA	missense_variant	493G>C	V165L	0.000174634	366.67	1157.33	lineage4.1.2	0.0319701	0.0518177	0.616973
1474	G	A	Tip	Rv0001	dnaA	missense_variant	1474G>A	D492N	0.000174799	366.67	1157.33	lineage4.4.1	0.0328342	0.0518177	0.633648
779	G	A	Tip	Rv0001	dnaA	missense_variant	779G>A	R260H	0.000175043	366.67	1157.33	lineage4.1.2	0.0336983	0.0518177	0.650323
1289	A	C	Tip	Rv0001	dnaA	missense_variant	1289A>C	E430A	0.000175046	366.67	1157.33	lineage4.1.2	0.0345623	0.0518177	0.666998
31	A	G	Tip	Rv0001	dnaA	missense_variant	31A>G	T11A	0.000175225	366.67	1157.33	lineage4.1.2	0.0354264	0.0518177	0.683673
408	C	A	Tip	Rv0001	dnaA	missense_variant	408C>A	S136R	0.000175353	366.67	1157.33	lineage4.10	0.0362904	0.0518177	0.700348
1272	C	T	Tip	Rv0001	dnaA	synonymous_variant	1272C>T	F424F	0.000175353	366.67	1157.33	lineage4.10	0.0362904	0.054545	0.665331
1091	G	T	Tip	Rv0001	dnaA	missense_variant	1091G>T	S364I	0.00017548	366.67	1157.33	lineage1.2.2	0.0371545	0.054545	0.681172
1284	C	A	Internal	Rv0001	dnaA	synonymous_variant	1284C>A	V428V	0.000175631	366.67	1157.33	lineage2.2	0.0371545	0.0572722	0.648735
891	C	T	Tip	Rv0001	dnaA	synonymous_variant	891C>T	N297N	0.000175841	366.67	1157.33	lineage4.3.2	0.0371545	0.0599995	0.619247
817	A	G	Tip	Rv0001	dnaA	missense_variant	817A>G	I273V	0.000175846	366.67	1157.33	lineage4.10	0.0380185	0.0599995	0.633648
1519	C	T	Tip	Rv0001	dnaA	missense_variant	1519C>T	R507C	0.000175907	366.67	1157.33	lineage4.2.2	0.0388826	0.0599995	0.648049
698	G	A	Tip	Rv0001	dnaA	missense_variant	698G>A	R233Q	0.00017595	366.67	1157.33	lineage4.1.2	0.0397467	0.0599995	0.66245
1456	G	A	Tip	Rv0001	dnaA	missense_variant	1456G>A	E486K	0.000175986	366.67	1157.33	lineage4.1.2	0.0406107	0.0599995	0.676851
921	A	G	Tip	Rv0001	dnaA	synonymous_variant	921A>G	P307P	0.000176078	366.67	1157.33	lineage4.6.2	0.0406107	0.0627267	0.647423
599	C	T	Tip	Rv0001	dnaA	missense_variant	599C>T	A200V	0.000176327	366.67	1157.33	lineage1.2.2	0.0414748	0.0627267	0.661198
359	C	T	Internal	Rv0001	dnaA	missense_variant	359C>T	A120V	0.000176537	366.67	1157.33	lineage1.1.3	0.0423388	0.0627267	0.674973
234	G	A	Tip	Rv0001	dnaA	synonymous_variant	234G>A	L78L	0.000176713	366.67	1157.33	lineage4.1.2	0.0423388	0.065454	0.646849
1410	C	T	Tip	Rv0001	dnaA	synonymous_variant	1410C>T	H470H	0.000176811	366.67	1157.33	lineage4.1.2	0.0423388	0.0681812	0.620975
435	C	T	Internal	Rv0001	dnaA	synonymous_variant	435C>T	H145H	0.000177069	366.67	1157.33	lineage4.3.3	0.0423388	0.0709084	0.597092
1199	G	A	Tip	Rv0001	dnaA	missense_variant	1199G>A	R400H	0.000177147	366.67	1157.33	lineage4.1.2	0.0432029	0.0709084	0.609277
258	C	G	Tip	Rv0001	dnaA	synonymous_variant	258C>G	L86L	0.000177181	366.67	1157.33	lineage4.10	0.0432029	0.0736357	0.586711
1377	G	A	Tip	Rv0001	dnaA	synonymous_variant	1377G>A	L459L	0.000177216	366.67	1157.33	lineage4.1.2	0.0432029	0.0763629	0.565757
1068	T	A	Internal	Rv0001	dnaA	missense_variant	1068T>A	D356E	0.000177329	366.67	1157.33	lineage4.10	0.0440669	0.0763629	0.577072
1443	G	A	Tip	Rv0001	dnaA	synonymous_variant	1443G>A	L481L	0.0001774	366.67	1157.33	lineage4.10	0.0440669	0.0790902	0.557173
82	G	C	Tip	Rv0001	dnaA	missense_variant	82G>C	D28H	0.00017753	366.67	1157.33	lineage4.3.2	0.044931	0.0790902	0.568098
845	T	C	Tip	Rv0001	dnaA	missense_variant	845T>C	I282T	0.000177725	366.67	1157.33	lineage4.1.2	0.0457951	0.0790902	0.579023
354	T	C	Tip	Rv0001	dnaA	synonymous_variant	354T>C	N118N	0.000177755	366.67	1157.33	lineage4.1.2	0.0457951	0.0818174	0.559723
15	C	T	Tip	Rv0001	dnaA	synonymous_variant	15C>T	P5P	0.000177767	366.67	1157.33	lineage1.1.3	0.0457951	0.0845447	0.541667
312	G	C	Tip	Rv0001	dnaA	synonymous_variant	312G>C	A104A	0.000177936	366.67	1157.33	lineage4.1.2	0.0457951	0.0872719	0.52474
890	A	C	Tip	Rv0001	dnaA	missense_variant	890A>C	N297T	0.000178055	366.67	1157.33	lineage4.5	0.0466591	0.0872719	0.534641
673	G	A	Tip	Rv0001	dnaA	missense_variant	673G>A	A225T	0.000178102	366.67	1157.33	lineage4.1.1	0.0475232	0.0872719	0.544541
1399	G	C	Tip	Rv0001	dnaA	missense_variant	1399G>C	G467R	0.000178102	366.67	1157.33	lineage4.1.1	0.0483872	0.0872719	0.554442
502	C	G	Tip	Rv0001	dnaA	missense_variant	502C>G	L168V	0.000178113	366.67	1157.33	lineage4.4.1	0.0492513	0.0872719	0.564343
279	G	A	Tip	Rv0001	dnaA	synonymous_variant	279G>A	Q93Q	0.000178447	366.67	1157.33	lineage4.10	0.0492513	0.0899992	0.547242
1417	G	A	Tip	Rv0001	dnaA	missense_variant	1417G>A	V473I	0.000178486	366.67	1157.33	lineage4.10	0.0501154	0.0899992	0.556842
1243	A	G	Tip	Rv0001	dnaA	missense_variant	1243A>G	T415A	0.000178677	366.67	1157.33	lineage4.4.1	0.0509794	0.0899992	0.566443
780	C	T	Tip	Rv0001	dnaA	synonymous_variant	780C>T	R260R	0.000178693	366.67	1157.33	lineage4.1.2	0.0509794	0.0927264	0.549783
440	G	C	Tip	Rv0001	dnaA	missense_variant	440G>C	W147S	0.000178759	366.67	1157.33	lineage4.1.2	0.0518435	0.0927264	0.559101
410	C	T	Tip	Rv0001	dnaA	missense_variant	410C>T	A137V	0.000178764	366.67	1157.33	lineage4.5	0.0527075	0.0927264	0.56842
1093	A	G	Tip	Rv0001	dnaA	missense_variant	1093A>G	I365V	0.000178907	366.67	1157.33	lineage4.10	0.0535716	0.0927264	0.577738
1467	G	A	Tip	Rv0001	dnaA	synonymous_variant	1467G>A	E489E	0.000178973	366.67	1157.33	lineage4.1.2	0.0535716	0.0954537	0.561231
338	T	C	Tip	Rv0001	dnaA	missense_variant	338T>C	V113A	0.000178989	366.67	1157.33	lineage4.3.3	0.0544356	0.0954537	0.570283
919	C	T	Tip	Rv0001	dnaA	missense_variant	919C>T	P307S	0.000179104	366.67	1157.33	lineage4.2.1	0.0552997	0.0954537	0.579335
698	G	A	Tip	Rv0001	dnaA	missense_variant	698G>A	R233Q	0.000179177	366.67	1157.33	lineage4.3.3	0.0561638	0.0954537	0.588388
903	C	G	Tip	Rv0001	dnaA	synonymous_variant	903C>G	V301V	0.000179233	366.67	1157.33	lineage4.10	0.0561638	0.0981809	0.572043
782	G	C	Tip	Rv0001	dnaA	missense_variant	782G>C	S261T	0.000179359	366.67	1157.33	lineage5	0.0570278	0.0981809	0.580844
1157	A	G	Tip	Rv0001	dnaA	missense_variant	1157A>G	N386S	0.000179438	366.67	1157.33	lineage4	0.0578919	0.0981809	0.589645
1081	A	G	Tip	Rv0001	dnaA	missense_variant	1081A>G	I361V	0.000179507	366.67	1157.33	lineage4.10	0.0587559	0.0981809	0.598445
1088	G	A	Tip	Rv0001	dnaA	missense_variant	1088G>A	S363N	0.000179611	366.67	1157.33	lineage5	0.05962	0.0981809	0.607246
757	G	C	Tip	Rv0001	dnaA	missense_variant	757G>C	D253H	0.000179625	366.67	1157.33	lineage4.10	0.060484	0.0981809	0.616047
1448	A	C	Tip	Rv0001	dnaA	missense_variant	1448A>C	E483A	0.000179775	366.67	1157.33	lineage4.4.1	0.0613481	0.0981809	0.624847
1088	G	C	Tip	Rv0001	dnaA	missense_variant	1088G>C	S363T	0.000179788	366.67	1157.33	lineage4.5	0.0622122	0.0981809	0.633648
290	G	C	Tip	Rv0001	dnaA	missense_variant	290G>C	G97A	0.000179949	366.67	1157.33	lineage4.3.4	0.0630762	0.0981809	0.642449
1255	G	A	Internal	Rv0001	dnaA	missense_variant	1255G>A	A419T	0.000180218	366.67	1157.33	lineage4.3.4	0.0639403	0.0981809	0.651249
180	T	C	Internal	Rv0001	dnaA	synonymous_variant	180T>C	F60F	0.000180373	366.67	1157.33	lineage3	0.0639403	0.100908	0.633648
682	T	G	Tip	Rv0001	dnaA	missense_variant	682T>G	L228V	0.000180427	366.67	1157.33	lineage1.2.1	0.0648043	0.100908	0.642211
157	C	T	Tip	Rv0001	dnaA	missense_variant	157C>T	P53S	0.000180536	366.67	1157.33	lineage4.10	0.0656684	0.100908	0.650774
1486	G	A	Tip	Rv0001	dnaA	missense_variant	1486G>A	E496K	0.000180558	366.67	1157.33	lineage4.2.1	0.0665324	0.100908	0.659337
1054	G	C	Tip	Rv0001	dnaA	missense_variant	1054G>C	A352P	0.000180639	366.67	1157.33	lineage4.10	0.0673965	0.100908	0.667899
845	T	C	Tip	Rv0001	dnaA	missense_variant	845T>C	I282T	0.000180661	366.67	1157.33	lineage4.3.4	0.0682606	0.100908	0.676462
1294	C	T	Internal	Rv0001	dnaA	missense_variant	1294C>T	R432C	0.000180677	366.67	1157.33	lineage1.2.2	0.0691246	0.100908	0.685025
1495	A	G	Tip	Rv0001	dnaA	missense_variant	1495A>G	T499A	0.000180708	366.67	1157.33	lineage4.1.1	0.0699887	0.100908	0.693588
970	T	G	Tip	Rv0001	dnaA	missense_variant	970T>G	W324G	0.000180936	366.67	1157.33	lineage4.10	0.0708527	0.100908	0.702151
407	G	T	Tip	Rv0001	dnaA	missense_variant	407G>T	S136I	0.000181003	366.67	1157.33	lineage4.3.4	0.0717168	0.100908	0.710713
880	C	T	Tip	Rv0001	dnaA	missense_variant	880C>T	H294Y	0.000181119	366.67	1157.33	lineage4.1.2	0.0725809	0.100908	0.719276
1394	C	T	Tip	Rv0001	dnaA	missense_variant	1394C>T	A465V	0.000181373	366.67	1157.33	lineage4.10	0.0734449	0.100908	0.727839
1456	G	A	Tip	Rv0001	dnaA	missense_variant	1456G>A	E486K	0.00018144	366.67	1157.33	lineage4.3.1	0.074309	0.100908	0.736402
566	C	G	Tip	Rv0001	dnaA	missense_variant	566C>G	A189G	0.000181832	366.67	1157.33	lineage4.3.2	0.075173	0.100908	0.744965
1524	G	C	Tip	Rv0001	dnaA	stop_lost&splice_region_variant	1524G>C	*508Yext*?	0.000181838	366.67	1157.33	lineage4.4.1	0.0760371	0.100908	0.753528
1147	G	T	Tip	Rv0001	dnaA	missense_variant	1147G>T	A383S	0.000181845	366.67	1157.33	lineage4.3.3	0.0769011	0.100908	0.76209
1388	G	C	Tip	Rv0001	dnaA	missense_variant	1388G>C	G463A	0.000181884	366.67	1157.33	lineage4.10	0.0777652	0.100908	0.770653
902	T	C	Tip	Rv0001	dnaA	missense_variant	902T>C	V301A	0.000181908	366.67	1157.33	lineage4.10	0.0786293	0.100908	0.779216
1132	C	A	Tip	Rv0001	dnaA	synonymous_variant	1132C>A	R378R	0.00018206	366.67	1157.33	lineage1.1.2	0.0786293	0.103635	0.75871
1325	A	G	Tip	Rv0001	dnaA	missense_variant	1325A>G	Q442R	0.000182118	366.67	1157.33	lineage4.3.2	0.0794933	0.103635	0.767048
499	A	C	Tip	Rv0001	dnaA	missense_variant	499A>C	S167R	0.000182126	366.67	1157.33	lineage4.10	0.0803574	0.103635	0.775385
1517	A	C	Tip	Rv0001	dnaA	missense_variant	1517A>C	K506T	0.000182457	366.67	1157.33	lineage4.3.1	0.0812214	0.103635	0.783723
1509	G	C	Tip	Rv0001	dnaA	missense_variant	1509G>C	Q503H	0.000182482	366.67	1157.33	lineage4.3.4	0.0820855	0.103635	0.79206
490	G	A	Tip	Rv0001	dnaA	missense_variant	490G>A	G164S	0.00018253	366.67	1157.33	lineage4.3.4	0.0829495	0.103635	0.800398
348	C	G	Tip	Rv0001	dnaA	synonymous_variant	348C>G	S116S	0.000182623	366.67	1157.33	lineage4.3.2	0.0829495	0.106363	0.779875
845	T	C	Tip	Rv0001	dnaA	missense_variant	845T>C	I282T	0.000182704	366.67	1157.33	lineage4.3.2	0.0838136	0.106363	0.787998
1422	G	C	Tip	Rv0001	dnaA	missense_variant	1422G>C	M474I	0.000182745	366.67	1157.33	lineage4.3.2	0.0846777	0.106363	0.796122
939	C	A	Tip	Rv0001	dnaA	synonymous_variant	939C>A	T313T	0.000182786	366.67	1157.33	lineage4.10	0.0846777	0.10909	0.776219
649	C	T	Tip	Rv0001	dnaA	synonymous_variant	649C>T	L217L	0.000182825	366.67	1157.33	lineage1.2.2	0.0846777	0.111817	0.757287
434	A	G	Internal	Rv0001	dnaA	missense_variant	434A>G	H145R	0.00018299	366.67	1157.33	lineage4.3.3	0.0855417	0.111817	0.765014
1302	C	A	Tip	Rv0001	dnaA	synonymous_variant	1302C>A	P434P	0.00018303	366.67	1157.33	lineage4.3.2	0.0855417	0.114544	0.7468
237	G	C	Tip	Rv0001	dnaA	synonymous_variant	237G>C	R79R	0.000183039	366.67	1157.33	lineage4.3.4	0.0855417	0.117272	0.729432
290	G	C	Tip	Rv0001	dnaA	missense_variant	290G>C	G97A	0.000183057	366.67	1157.33	lineage4.10	0.0864058	0.117272	0.7368
1052	T	C	Tip	Rv0001	dnaA	missense_variant	1052T>C	L351P	0.000183268	366.67	1157.33	lineage4.10	0.0872698	0.117272	0.744168
834	C	G	Tip	Rv0001	dnaA	synonymous_variant	834C>G	G278G	0.000183321	366.67	1157.33	lineage4.10	0.0872698	0.119999	0.727255
429	C	A	Tip	Rv0001	dnaA	missense_variant	429C>A	N143K	0.000183461	366.67	1157.33	lineage4.3.4	0.0881339	0.119999	0.734456
1468	G	C	Tip	Rv0001	dnaA	missense_variant	1468G>C	V490L	0.000183461	366.67	1157.33	lineage4.3.4	0.088998	0.119999	0.741656
1213	G	A	Tip	Rv0001	dnaA	missense_variant	1213G>A	D405N	0.000183544	366.67	1157.33	lineage4.1.1	0.089862	0.119999	0.748857
770	C	T	Tip	Rv0001	dnaA	missense_variant	770C>T	A257V	0.000183638	366.67	1157.33	lineage4.3.4	0.0907261	0.119999	0.756057
508	C	A	Tip	Rv0001	dnaA	missense_variant	508C>A	R170S	0.000183868	366.67	1157.33	lineage4.10	0.0915901	0.119999	0.763258
1474	G	A	Tip	Rv0001	dnaA	missense_variant	1474G>A	D492N	0.000183963	366.67	1157.33	lineage4.3.4	0.0924542	0.119999	0.770459
1456	G	A	Tip	Rv0001	dnaA	missense_variant	1456G>A	E486K	0.000184004	366.67	1157.33	lineage4.3.4	0.0933182	0.119999	0.777659
566	C	G	Tip	Rv0001	dnaA	missense_variant	566C>G	A189G	0.000184126	366.67	1157.33	lineage4.3.2	0.0941823	0.119999	0.78486
1399	G	A	Tip	Rv0001	dnaA	missense_variant	1399G>A	G467S	0.000184173	366.67	1157.33	lineage4.10	0.0950464	0.119999	0.79206
796	G	C	Tip	Rv0001	dnaA	missense_variant	796G>C	D266H	0.000184277	366.67	1157.33	lineage4.10	0.0959104	0.119999	0.799261
410	C	A	Internal	Rv0001	dnaA	missense_variant	410C>A	A137D	0.000184469	366.67	1157.33	lineage3	0.0967745	0.119999	0.806461
782	G	C	Tip	Rv0001	dnaA	missense_variant	782G>C	S261T	0.000184727	366.67	1157.33	lineage4.3.2	0.0976385	0.119999	0.813662
493	G	T	Tip	Rv0001	dnaA	missense_variant	493G>T	V165L	0.000184957	366.67	1157.33	lineage4.3.3	0.0985026	0.119999	0.820862
988	G	A	Tip	Rv0001	dnaA	missense_variant	988G>A	V330I	0.000185146	366.67	1157.33	lineage4.3.4	0.0993666	0.119999	0.828063
1093	A	G	Tip	Rv0001	dnaA	missense_variant	1093A>G	I365V	0.000185399	366.67	1157.33	lineage4.3.4	0.100231	0.119999	0.835263
120	G	A	Tip	Rv0001	dnaA	synonymous_variant	120G>A	L40L	0.000185445	366.67	1157.33	lineage4.10	0.100231	0.122726	0.816702
698	G	A	Internal	Rv0001	dnaA	missense_variant	698G>A	R233Q	0.00018546	366.67	1157.33	lineage4.3.3	0.101095	0.122726	0.823743
1060	C	G	Tip	Rv0001	dnaA	missense_variant	1060C>G	P354A	0.000185466	366.67	1157.33	lineage4.3.4	0.101959	0.122726	0.830783
1044	G	C	Tip	Rv0001	dnaA	missense_variant	1044G>C	M348I	0.000185503	366.67	1157.33	lineage4.10	0.102823	0.122726	0.837824
1288	G	C	Tip	Rv0001	dnaA	missense_variant	1288G>C	E430Q	0.000185615	366.67	1157.33	lineage4.3.2	0.103687	0.122726	0.844864
1399	G	T	Tip	Rv0001	dnaA	missense_variant	1399G>T	G467C	0.000185642	366.67	1157.33	lineage2.2.3	0.104551	0.122726	0.851905
673	G	A	Tip	Rv0001	dnaA	missense_variant	673G>A	A225T	0.000185646	366.67	1157.33	lineage4.3.3	0.105415	0.122726	0.858945
845	T	C	Tip	Rv0001	dnaA	missense_variant	845T>C	I282T	0.0001857	366.67	1157.33	lineage4.3.4	0.106279	0.122726	0.865986
1088	G	A	Tip	Rv0001	dnaA	missense_variant	1088G>A	S363N	0.000185703	366.67	1157.33	lineage4.10	0.107143	0.122726	0.873026
597	C	T	Tip	Rv0001	dnaA	synonymous_variant	597C>T	R199R	0.000185781	366.67	1157.33	lineage1.2.2	0.107143	0.125453	0.854047
147	T	C	Tip	Rv0001	dnaA	synonymous_variant	147T>C	N49N	0.000185962	366.67	1157.33	lineage1.1.2	0.107143	0.128181	0.835876
1303	G	C	Tip	Rv0001	dnaA	missense_variant	1303G>C	G435R	0.00018599	366.67	1157.33	lineage4.10	0.108007	0.128181	0.842617
1460	G	A	Tip	Rv0001	dnaA	missense_variant	1460G>A	R487H	0.000185999	366.67	1157.33	lineage3	0.108871	0.128181	0.849358
556	G	C	Tip	Rv0001	dnaA	missense_variant	556G>C	A186P	0.000186205	366.67	1157.33	lineage4.10	0.109735	0.128181	0.856099
1214	A	G	Tip	Rv0001	dnaA	missense_variant	1214A>G	D405G	0.000186411	366.67	1157.33	lineage4.10	0.110599	0.128181	0.86284
906	C	G	Tip	Rv0001	dnaA	missense_variant	906C>G	I302M	0.000186426	366.67	1157.33	lineage4.3.3	0.111463	0.128181	0.869581
1069	G	A	Tip	Rv0001	dnaA	missense_variant	1069G>A	V357I	0.00018646	366.67	1157.33	lineage4.10	0.112328	0.128181	0.876322
769	G	A	Tip	Rv0001	dnaA	missense_variant	769G>A	A257T	0.000186585	366.67	1157.33	lineage4.10	0.113192	0.128181	0.883063
1474	G	A	Tip	Rv0001	dnaA	missense_variant	1474G>A	D492N	0.000186613	366.67	1157.33	lineage4.3.3	0.114056	0.128181	0.889804
995	C	G	Tip	Rv0001	dnaA	missense_variant	995C>G	P332R	0.000186868	366.67	1157.33	lineage4.10	0.11492	0.128181	0.896545
1198	C	T	Tip	Rv0001	dnaA	missense_variant	1198C>T	R400C	0.000186977	366.67	1157.33	lineage4.3.4	0.115784	0.128181	0.903286
778	C	A	Tip	Rv0001	dnaA	missense_variant	778C>A	R260S	0.00018712	366.67	1157.33	lineage4.3.3	0.116648	0.128181	0.910027
90	C	T	Tip	Rv0001	dnaA	synonymous_variant	90C>T	P30P	0.000187134	366.67	1157.33	lineage4.3.4	0.116648	0.130908	0.891068
1039	C	A	Tip	Rv0001	dnaA	missense_variant	1039C>A	Q347K	0.000187422	366.67	1157.33	lineage4.10	0.117512	0.130908	0.897668
382	A	C	Tip	Rv0001	dnaA	missense_variant	382A>C	T128P	0.000187504	366.67	1157.33	lineage2.1	0.118376	0.130908	0.904269
1291	C	T	Tip	Rv0001	dnaA	missense_variant	1291C>T	L431F	0.000188001	366.67	1157.33	lineage4.3.2	0.11924	0.130908	0.910869
171	C	T	Tip	Rv0001	dnaA	synonymous_variant	171C>T	V57V	0.000188048	366.67	1157.33	lineage4.3.4	0.11924	0.133635	0.89228
1150	T	G	Tip	Rv0001	dnaA	missense_variant	1150T>G	S384A	0.000188133	366.67	1157.33	lineage4.10	0.120104	0.133635	0.898746
1399	G	A	Tip	Rv0001	dnaA	missense_variant	1399G>A	G467S	0.000188427	366.67	1157.33	lineage4.3.3	0.120968	0.133635	0.905212
1055	C	G	Tip	Rv0001	dnaA	missense_variant	1055C>G	A352G	0.000189217	366.67	1157.33	lineage4.3.4	0.121832	0.133635	0.911677
1326	G	C	Tip	Rv0001	dnaA	missense_variant	1326G>C	Q442H	0.000189361	366.67	1157.33	lineage4.3.3	0.122696	0.133635	0.918143
424	G	A	Tip	Rv0001	dnaA	missense_variant	424G>A	D142N	0.000189949	366.67	1157.33	lineage1.2.1	0.12356	0.133635	0.924609
939	C	A	Tip	Rv0001	dnaA	synonymous_variant	939C>A	T313T	0.000189949	366.67	1157.33	lineage1.2.1	0.12356	0.136362	0.906117
1478	A	G	Tip	Rv0001	dnaA	missense_variant	1478A>G	H493R	0.000190159	366.67	1157.33	lineage1.2.1	0.124424	0.136362	0.912453
11	A	C	Tip	Rv0001	dnaA	missense_variant	11A>C	D4A	0.000190413	366.67	1157.33	lineage4.3.4	0.125288	0.136362	0.91879
353	A	G	Tip	Rv0001	dnaA	missense_variant	353A>G	N118S	0.000190601	366.67	1157.33	lineage1.1.3	0.126152	0.136362	0.925126
1093	A	G	Tip	Rv0001	dnaA	missense_variant	1093A>G	I365V	0.000190674	366.67	1157.33	lineage3	0.127016	0.136362	0.931463
290	G	T	Tip	Rv0001	dnaA	missense_variant	290G>T	G97V	0.000191665	366.67	1157.33	lineage1.1.3	0.127881	0.136362	0.937799
668	A	C	Tip	Rv0001	dnaA	missense_variant	668A>C	N223T	0.000191668	366.67	1157.33	lineage3	0.128745	0.136362	0.944136
1190	T	C	Tip	Rv0001	dnaA	missense_variant	1190T>C	I397T	0.000191668	366.67	1157.33	lineage3	0.129609	0.136362	0.950472
461	G	A	Tip	Rv0001	dnaA	missense_variant	461G>A	R154H	0.000192176	366.67	1157.33	lineage3	0.130473	0.136362	0.956809
200	G	A	Tip	Rv0001	dnaA	missense_variant	200G>A	S67N	0.000192279	366.67	1157.33	lineage1.1.3	0.131337	0.136362	0.963145
691	G	C	Tip	Rv0001	dnaA	missense_variant	691G>C	G231R	0.000193147	366.67	1157.33	lineage3	0.132201	0.136362	0.969482
573	G	C	Tip	Rv0001	dnaA	missense_variant	573G>C	L191F	0.000193241	366.67	1157.33	lineage3.1.2	0.133065	0.136362	0.975818
186	G	A	Tip	Rv0001	dnaA	synonymous_variant	186G>A	L62L	0.000193473	366.67	1157.33	lineage3.1.2	0.133065	0.13909	0.956684
108	C	A	Internal	Rv0001	dnaA	synonymous_variant	108C>A	L36L	0.000193505	366.67	1157.33	lineage3	0.133065	0.141817	0.938287
537	C	A	Tip	Rv0001	dnaA	synonymous_variant	537C>A	I179I	0.000193615	366.67	1157.33	lineage3	0.133065	0.144544	0.920583
201	C	T	Tip	Rv0001	dnaA	synonymous_variant	201C>T	S67S	0.000193822	366.67	1157.33	lineage1.1.3	0.133065	0.147271	0.903535
1473	T	C	Tip	Rv0001	dnaA	synonymous_variant	1473T>C	F491F	0.000195183	366.67	1157.33	lineage3	0.133065	0.149999	0.887107
8	A	C	Tip	Rv0001	dnaA	missense_variant	8A>C	D3A	0.000195578	366.67	1157.33	lineage3	0.133929	0.149999	0.892868
230	A	G	Tip	Rv0001	dnaA	missense_variant	230A>G	H77R	0.000196028	366.67	1157.33	lineage1.1.2	0.134793	0.149999	0.898628
698	G	C	Tip	Rv0001	dnaA	missense_variant	698G>C	R233P	0.000196068	366.67	1157.33	lineage3	0.135657	0.149999	0.904389
1171	G	A	Tip	Rv0001	dnaA	missense_variant	1171G>A	D391N	0.000196207	366.67	1157.33	lineage3.1.2	0.136521	0.149999	0.910149
391	G	T	Tip	Rv0001	dnaA	missense_variant	391G>T	D131Y	0.000196509	366.67	1157.33	lineage3	0.137385	0.149999	0.91591
1455	C	A	Internal	Rv0001	dnaA	synonymous_variant	1455C>A	A485A	0.000196707	366.67	1157.33	lineage1.1.3	0.137385	0.152726	0.899554
929	A	G	Tip	Rv0001	dnaA	missense_variant	929A>G	Q310R	0.000196903	366.67	1157.33	lineage1.1.3	0.138249	0.152726	0.905212
350	A	G	Tip	Rv0001	dnaA	missense_variant	350A>G	E117G	0.000197424	366.67	1157.33	lineage3	0.139113	0.152726	0.910869
1218	C	T	Tip	Rv0001	dnaA	synonymous_variant	1218C>T	A406A	0.000197514	366.67	1157.33	lineage1.2.2	0.139113	0.155453	0.894889
1416	C	A	Tip	Rv0001	dnaA	synonymous_variant	1416C>A	T472T	0.000199014	366.67	1157.33	lineage2.2	0.139113	0.15818	0.87946
353	A	G	Tip	Rv0001	dnaA	missense_variant	353A>G	N118S	0.00019906	366.67	1157.33	lineage1.1.3	0.139977	0.15818	0.884922
573	G	T	Tip	Rv0001	dnaA	missense_variant	573G>T	L191F	0.000200425	366.67	1157.33	lineage2.2.6_RD150	0.140841	0.15818	0.890385
1094	T	C	Tip	Rv0001	dnaA	missense_variant	1094T>C	I365T	0.000200845	366.67	1157.33	lineage1.1.3	0.141705	0.15818	0.895847
668	A	G	Tip	Rv0001	dnaA	missense_variant	668A>G	N223S	0.000201332	366.67	1157.33	lineage2.2.6_RD150	0.14257	0.15818	0.90131
1326	G	T	Tip	Rv0001	dnaA	missense_variant	1326G>T	Q442H	0.00020136	366.67	1157.33	lineage2.2.7	0.143434	0.15818	0.906772
1453	G	A	Tip	Rv0001	dnaA	missense_variant	1453G>A	A485T	0.000202552	366.67	1157.33	lineage2.2	0.144298	0.15818	0.912235
558	G	T	Tip	Rv0001	dnaA	synonymous_variant	558G>T	A186A	0.00020335	366.67	1157.33	lineage6	0.144298	0.160908	0.896773
891	C	T	Tip	Rv0001	dnaA	synonymous_variant	891C>T	N297N	0.000203773	366.67	1157.33	lineage3	0.144298	0.163635	0.881827
447	T	C	Tip	Rv0001	dnaA	synonymous_variant	447T>C	S149S	0.000205214	366.67	1157.33	lineage2.2.10	0.144298	0.166362	0.867371
238	G	A	Tip	Rv0001	dnaA	missense_variant	238G>A	A80T	0.000206338	366.67	1157.33	lineage1.1.3	0.145162	0.166362	0.872565
697	C	T	Tip	Rv0001	dnaA	missense_variant	697C>T	R233W	0.000206845	366.67	1157.33	lineage2.2.9	0.146026	0.166362	0.877758
1199	G	A	Tip	Rv0001	dnaA	missense_variant	1199G>A	R400H	0.000206983	366.67	1157.33	lineage2.2.10	0.14689	0.166362	0.882952
1214	A	G	Tip	Rv0001	dnaA	missense_variant	1214A>G	D405G	0.000207198	366.67	1157.33	lineage3.1.1	0.147754	0.166362	0.888146
1228	C	A	Tip	Rv0001	dnaA	missense_variant	1228C>A	Q410K	0.000208725	366.67	1157.33	lineage7	0.148618	0.166362	0.89334
1042	A	C	Tip	Rv0001	dnaA	missense_variant	1042A>C	M348L	0.000208919	366.67	1157.33	lineage1.1.3	0.149482	0.166362	0.898534
342	G	A	Internal	Rv0001	dnaA	synonymous_variant	342G>A	P114P	0.000211034	366.67	1157.33	A4	0.149482	0.169089	0.884041
758	A	C	Tip	Rv0001	dnaA	missense_variant	758A>C	D253A	0.000211216	366.67	1157.33	lineage3.1.1	0.150346	0.169089	0.889151
1453	G	A	Tip	Rv0001	dnaA	missense_variant	1453G>A	A485T	0.000218747	366.67	1157.33	lineage7	0.15121	0.169089	0.894261
1123	G	A	Tip	Rv0001	dnaA	missense_variant	1123G>A	A375T	0.00024644	366.67	1157.33	A4	0.152074	0.169089	0.899372
670	T	C	Tip	Rv0001	dnaA	missense_variant	670T>C	Y224H	0.000247591	366.67	1157.33	A4	0.152938	0.169089	0.904482
1157	A	G	Tip	Rv0001	dnaA	missense_variant	1157A>G	N386S	0.000248734	366.67	1157.33	A4	0.153802	0.169089	0.909592
1501	A	C	Internal	Rv0001	dnaA	missense_variant	1501A>C	I501L	0.000276236	366.67	1157.33	A3	0.154666	0.169089	0.914702
1183	G	A	Tip	Rv0001	dnaA	missense_variant	1183G>A	A395T	0.000280113	366.67	1157.33	A3	0.15553	0.169089	0.919812
253	G	A	Tip	Rv0001	dnaA	missense_variant	253G>A	A85T	0.000281838	366.67	1157.33	A3	0.156394	0.169089	0.924922
387	C	G	Tip	Rv0001	dnaA	missense_variant	387C>G	D129E	0.000284549	366.67	1157.33	A3	0.157259	0.169089	0.930032
2532	C	T	Internal	Rv0002	dnaN	synonymous_variant	481C>T	L161L	4.84938e-05	323.67	885.33	lineage2.1, lineage2.2, lineage2.2.1, lineage2.2.10, lineage2.2.2, lineage2.2.3, lineage2.2.4, lineage2.2.5, lineage2.2.6_RD150, lineage2.2.7, lineage2.2.8_RD142, lineage2.2.9, lineage3, lineage3.1.1, lineage3.1.2, lineage4, lineage4.1.1, lineage4.1.2, lineage4.1.3, lineage4.10, lineage4.2.1, lineage4.2.2, lineage4.3, lineage4.3.1, lineage4.3.2, lineage4.3.3, lineage4.3.4, lineage4.4, lineage4.4.…	0	0.00308957	0
3192	A	G	Internal	Rv0002	dnaN	missense_variant	1141A>G	N381D	7.47363e-05	323.67	885.33	lineage5	0.00112952	0.00308957	0.365592
2347	A	G	Internal	Rv0002	dnaN	missense_variant	296A>G	D99G	9.4846e-05	323.67	885.33	A4	0.00225904	0.00308957	0.731185
2156	C	A	Tip	Rv0002	dnaN	synonymous_variant	105C>A	A35A	0.00013418	323.67	885.33	A1	0.00225904	0.00617913	0.365592
3143	G	A	Internal	Rv0002	dnaN	synonymous_variant	1092G>A	L364L	0.000135448	323.67	885.33	lineage1.1.3, lineage1.2.1	0.00225904	0.0092687	0.243728
3139	C	G	Internal	Rv0002	dnaN	missense_variant	1088C>G	A363G	0.000137356	323.67	885.33	A2	0.00338857	0.0092687	0.365592
2222	C	T	Internal	Rv0002	dnaN	synonymous_variant	171C>T	S57S	0.000150662	323.67	885.33	lineage4.1.3	0.00338857	0.0123583	0.274194
3186	A	G	Internal	Rv0002	dnaN	missense_variant	1135A>G	N379D	0.000150662	323.67	885.33	lineage4.1.3	0.00451809	0.0123583	0.365592
2422	A	C	Internal	Rv0002	dnaN	missense_variant	371A>C	E124A	0.000155584	323.67	885.33	lineage4.1.1	0.00564761	0.0123583	0.456991
2579	G	A	Internal	Rv0002	dnaN	synonymous_variant	528G>A	V176V	0.000155881	323.67	885.33	lineage1.2.2	0.00564761	0.0154478	0.365592
2627	G	C	Internal	Rv0002	dnaN	missense_variant	576G>C	K192N	0.000158579	323.67	885.33	lineage4.4	0.00677713	0.0154478	0.438711
2312	C	T	Tip	Rv0002	dnaN	synonymous_variant	261C>T	S87S	0.000161853	323.67	885.33	lineage5	0.00677713	0.0185374	0.365592
2664	C	T	Internal	Rv0002	dnaN	synonymous_variant	613C>T	L205L	0.000164389	323.67	885.33	lineage4.1.1	0.00677713	0.021627	0.313365
2357	C	T	Internal	Rv0002	dnaN	synonymous_variant	306C>T	V102V	0.000164594	323.67	885.33	lineage4.1.2	0.00677713	0.0247165	0.274194
2262	G	T	Tip	Rv0002	dnaN	missense_variant	211G>T	A71S	0.000164983	323.67	885.33	lineage4.1.1	0.00790666	0.0247165	0.319893
2423	G	A	Internal	Rv0002	dnaN	synonymous_variant	372G>A	E124E	0.000165129	323.67	885.33	lineage4.4.1	0.00790666	0.0278061	0.28435
2540	G	A	Internal	Rv0002	dnaN	missense_variant	489G>A	M163I	0.000165459	323.67	885.33	lineage4.6.1	0.00903618	0.0278061	0.324971
2443	C	A	Tip	Rv0002	dnaN	missense_variant	392C>A	T131K	0.000166638	323.67	885.33	lineage4.2.2	0.0101657	0.0278061	0.365592
2198	C	A	Internal	Rv0002	dnaN	synonymous_variant	147C>A	G49G	0.00016759	323.67	885.33	lineage1.1.3	0.0101657	0.0308957	0.329033
2268	A	G	Tip	Rv0002	dnaN	missense_variant	217A>G	I73V	0.000167623	323.67	885.33	lineage1.1.1	0.0112952	0.0308957	0.365592
2967	G	A	Tip	Rv0002	dnaN	missense_variant	916G>A	V306M	0.000167623	323.67	885.33	lineage1.1.1	0.0124247	0.0308957	0.402152
2858	C	T	Internal	Rv0002	dnaN	synonymous_variant	807C>T	H269H	0.000167693	323.67	885.33	lineage3	0.0124247	0.0339852	0.365592
3175	T	C	Internal	Rv0002	dnaN	missense_variant	1124T>C	V375A	0.000168527	323.67	885.33	lineage4.4.1	0.0135543	0.0339852	0.398828
2822	G	T	Internal	Rv0002	dnaN	missense_variant	771G>T	E257D	0.000168853	323.67	885.33	lineage1.1.3, lineage1.2.1	0.0146838	0.0339852	0.432064
2568	G	A	Tip	Rv0002	dnaN	missense_variant	517G>A	G173S	0.000169559	323.67	885.33	lineage4.3.1	0.0158133	0.0339852	0.4653
2300	C	T	Internal	Rv0002	dnaN	synonymous_variant	249C>T	G83G	0.000170008	323.67	885.33	lineage1.2.2	0.0158133	0.0370748	0.426525
2870	C	T	Tip	Rv0002	dnaN	synonymous_variant	819C>T	A273A	0.000170059	323.67	885.33	lineage4.1.1	0.0158133	0.0401644	0.393715
2794	G	T	Tip	Rv0002	dnaN	missense_variant	743G>T	R248L	0.000170069	323.67	885.33	lineage4.1.2	0.0169428	0.0401644	0.421837
2496	A	G	Internal	Rv0002	dnaN	missense_variant	445A>G	S149G	0.000170188	323.67	885.33	lineage4.3.2	0.0180724	0.0401644	0.44996
2940	G	A	Tip	Rv0002	dnaN	missense_variant	889G>A	V297M	0.000170415	323.67	885.33	lineage4.1.1	0.0192019	0.0401644	0.478082
3127	C	G	Tip	Rv0002	dnaN	missense_variant	1076C>G	A359G	0.000170838	323.67	885.33	lineage4.1.2	0.0203314	0.0401644	0.506205
2058	G	T	Tip	Rv0002	dnaN	missense_variant	7G>T	A3S	0.000171164	323.67	885.33	lineage4.1.1	0.0214609	0.0401644	0.534327
2933	C	T	Tip	Rv0002	dnaN	synonymous_variant	882C>T	G294G	0.000171617	323.67	885.33	lineage4.1.2	0.0214609	0.0432539	0.496161
2140	C	T	Internal	Rv0002	dnaN	missense_variant	89C>T	A30V	0.000171694	323.67	885.33	lineage1.1.2	0.0225904	0.0432539	0.522275
2664	C	T	Internal	Rv0002	dnaN	synonymous_variant	613C>T	L205L	0.000171847	323.67	885.33	lineage4.10	0.0225904	0.0463435	0.487457
2664	C	T	Tip	Rv0002	dnaN	synonymous_variant	613C>T	L205L	0.000172349	323.67	885.33	lineage4.1.2	0.0225904	0.0494331	0.456991
2380	C	T	Internal	Rv0002	dnaN	missense_variant	329C>T	T110I	0.000172545	323.67	885.33	lineage1.1.2	0.02372	0.0494331	0.47984
2277	C	G	Tip	Rv0002	dnaN	missense_variant	226C>G	P76A	0.000173062	323.67	885.33	lineage4.1.2	0.0248495	0.0494331	0.50269
2059	C	T	Tip	Rv0002	dnaN	missense_variant	8C>T	A3V	0.000173719	323.67	885.33	lineage4.4.1	0.025979	0.0494331	0.525539
2259	G	A	Tip	Rv0002	dnaN	missense_variant	208G>A	G70S	0.000174062	323.67	885.33	lineage4.2.2	0.0271085	0.0494331	0.548389
2132	G	A	Tip	Rv0002	dnaN	synonymous_variant	81G>A	S27S	0.000174116	323.67	885.33	lineage4.5	0.0271085	0.0525226	0.516131
2745	C	A	Tip	Rv0002	dnaN	missense_variant	694C>A	P232T	0.000174343	323.67	885.33	lineage4.10	0.0282381	0.0525226	0.537636
2370	G	A	Tip	Rv0002	dnaN	missense_variant	319G>A	V107I	0.000174878	323.67	885.33	lineage1.2.2	0.0293676	0.0525226	0.559141
2828	G	C	Internal	Rv0002	dnaN	synonymous_variant	777G>C	P259P	0.000175311	323.67	885.33	lineage4.1.1	0.0293676	0.0556122	0.528078
2386	G	A	Tip	Rv0002	dnaN	missense_variant	335G>A	G112D	0.000175498	323.67	885.33	lineage4.1.1	0.0304971	0.0556122	0.548389
2327	G	C	Internal	Rv0002	dnaN	synonymous_variant	276G>C	A92A	0.000175718	323.67	885.33	lineage4.3.4	0.0304971	0.0587018	0.519526
2140	C	T	Tip	Rv0002	dnaN	missense_variant	89C>T	A30V	0.000175907	323.67	885.33	lineage4.2.2	0.0316266	0.0587018	0.538768
3031	C	A	Tip	Rv0002	dnaN	missense_variant	980C>A	A327D	0.000176008	323.67	885.33	lineage4.10	0.0327561	0.0587018	0.55801
2675	C	T	Internal	Rv0002	dnaN	synonymous_variant	624C>T	A208A	0.00017637	323.67	885.33	lineage4.10	0.0327561	0.0617913	0.530109
2586	G	T	Tip	Rv0002	dnaN	missense_variant	535G>T	A179S	0.00017668	323.67	885.33	lineage4.1.1	0.0338857	0.0617913	0.548389
2338	A	G	Tip	Rv0002	dnaN	missense_variant	287A>G	K96R	0.000176682	323.67	885.33	lineage4.1.2	0.0350152	0.0617913	0.566668
3153	G	A	Tip	Rv0002	dnaN	missense_variant	1102G>A	V368M	0.000176839	323.67	885.33	lineage4.1.2	0.0361447	0.0617913	0.584948
3136	C	T	Tip	Rv0002	dnaN	missense_variant	1085C>T	P362L	0.000176902	323.67	885.33	lineage4.2.1	0.0372742	0.0617913	0.603228
2207	C	T	Tip	Rv0002	dnaN	synonymous_variant	156C>T	N52N	0.000176902	323.67	885.33	lineage1.2.2	0.0372742	0.0648809	0.574502
3209	G	A	Tip	Rv0002	dnaN	synonymous_variant	1158G>A	A386A	0.000177073	323.67	885.33	lineage4.3.3	0.0372742	0.0679705	0.548389
3025	A	G	Tip	Rv0002	dnaN	missense_variant	974A>G	D325G	0.000177639	323.67	885.33	lineage4.1.2	0.0384038	0.0679705	0.565007
3143	G	C	Internal	Rv0002	dnaN	missense_variant	1092G>C	L364F	0.000177903	323.67	885.33	lineage4.4.1	0.0395333	0.0679705	0.581624
2684	G	A	Internal	Rv0002	dnaN	synonymous_variant	633G>A	L211L	0.000178	323.67	885.33	lineage3	0.0395333	0.07106	0.556336
2352	C	T	Tip	Rv0002	dnaN	missense_variant	301C>T	H101Y	0.000178094	323.67	885.33	lineage4.3.3	0.0406628	0.07106	0.572232
2561	A	C	Internal	Rv0002	dnaN	missense_variant	510A>C	E170D	0.000178207	323.67	885.33	lineage4.10	0.0417923	0.07106	0.588127
2801	C	G	Tip	Rv0002	dnaN	synonymous_variant	750C>G	T250T	0.000178422	323.67	885.33	lineage4.1.2	0.0417923	0.0741496	0.563622
2926	A	G	Tip	Rv0002	dnaN	missense_variant	875A>G	D292G	0.000178883	323.67	885.33	lineage4.4.1	0.0429218	0.0741496	0.578855
3040	C	G	Tip	Rv0002	dnaN	missense_variant	989C>G	P330R	0.000179624	323.67	885.33	lineage4.10	0.0440514	0.0741496	0.594088
3040	C	T	Tip	Rv0002	dnaN	missense_variant	989C>T	P330L	0.000179766	323.67	885.33	lineage4.1.2	0.0451809	0.0741496	0.609321
3168	C	T	Tip	Rv0002	dnaN	missense_variant	1117C>T	R373C	0.000180765	323.67	885.33	lineage4.3.4	0.0463104	0.0741496	0.624554
3199	C	T	Tip	Rv0002	dnaN	missense_variant	1148C>T	P383L	0.000181082	323.67	885.33	lineage1.1.2	0.0474399	0.0741496	0.639787
3199	C	T	Tip	Rv0002	dnaN	missense_variant	1148C>T	P383L	0.000181317	323.67	885.33	lineage4.3.2	0.0485695	0.0741496	0.65502
2109	G	C	Tip	Rv0002	dnaN	missense_variant	58G>C	E20Q	0.000181373	323.67	885.33	lineage4.10	0.049699	0.0741496	0.670253
2061	G	A	Tip	Rv0002	dnaN	missense_variant	10G>A	A4T	0.000181549	323.67	885.33	lineage4.3.1	0.0508285	0.0741496	0.685486
2295	T	C	Tip	Rv0002	dnaN	missense_variant	244T>C	S82P	0.000181832	323.67	885.33	lineage4.3.2	0.051958	0.0741496	0.700719
2586	G	A	Internal	Rv0002	dnaN	missense_variant	535G>A	A179T	0.00018189	323.67	885.33	lineage4.10	0.0530875	0.0741496	0.715952
2187	T	C	Tip	Rv0002	dnaN	synonymous_variant	136T>C	L46L	0.000181934	323.67	885.33	lineage4.10	0.0530875	0.0772392	0.687314
2646	G	C	Tip	Rv0002	dnaN	missense_variant	595G>C	D199H	0.000182636	323.67	885.33	lineage4.3.4	0.0542171	0.0772392	0.701938
2156	C	T	Tip	Rv0002	dnaN	synonymous_variant	105C>T	A35A	0.000182678	323.67	885.33	lineage4.1.1	0.0542171	0.0803287	0.67494
3148	G	A	Tip	Rv0002	dnaN	missense_variant	1097G>A	R366H	0.000182804	323.67	885.33	lineage1.1.2	0.0553466	0.0803287	0.689001
2394	A	C	Tip	Rv0002	dnaN	synonymous_variant	343A>C	R115R	0.000182825	323.67	885.33	lineage1.2.2	0.0553466	0.0834183	0.663483
2864	G	C	Tip	Rv0002	dnaN	synonymous_variant	813G>C	A271A	0.000183028	323.67	885.33	lineage1.1.3	0.0553466	0.0865079	0.639787
2991	G	C	Tip	Rv0002	dnaN	missense_variant	940G>C	D314H	0.000183623	323.67	885.33	lineage4.3.2	0.0564761	0.0865079	0.652844
2434	C	T	Tip	Rv0002	dnaN	missense_variant	383C>T	T128M	0.000183839	323.67	885.33	lineage1.2.2	0.0576056	0.0865079	0.665901
2985	G	A	Tip	Rv0002	dnaN	missense_variant	934G>A	A312T	0.000183929	323.67	885.33	lineage1.1.2	0.0587352	0.0865079	0.678957
2253	C	A	Tip	Rv0002	dnaN	missense_variant	202C>A	Q68K	0.000184118	323.67	885.33	lineage1.1.3	0.0598647	0.0865079	0.692014
3165	G	T	Internal	Rv0002	dnaN	missense_variant	1114G>T	D372Y	0.000184192	323.67	885.33	lineage1.1.3	0.0609942	0.0865079	0.705071
2539	T	C	Internal	Rv0002	dnaN	missense_variant	488T>C	M163T	0.000184942	323.67	885.33	lineage3	0.0621237	0.0865079	0.718128
3170	C	A	Tip	Rv0002	dnaN	synonymous_variant	1119C>A	R373R	0.000185016	323.67	885.33	lineage2.2.2	0.0621237	0.0895974	0.693365
2635	C	G	Tip	Rv0002	dnaN	missense_variant	584C>G	A195G	0.000185216	323.67	885.33	lineage4.3.4	0.0632533	0.0895974	0.705972
3254	G	A	Tip	Rv0002	dnaN	synonymous_variant	1203G>A	P401P	0.00018537	323.67	885.33	lineage4.10	0.0632533	0.092687	0.682439
2762	T	C	Tip	Rv0002	dnaN	synonymous_variant	711T>C	D237D	0.000185734	323.67	885.33	lineage1.2.2	0.0632533	0.0957766	0.660425
2183	C	T	Tip	Rv0002	dnaN	synonymous_variant	132C>T	G44G	0.000185757	323.67	885.33	lineage1.2.2	0.0632533	0.0988661	0.639787
2113	C	G	Tip	Rv0002	dnaN	missense_variant	62C>G	S21C	0.000185862	323.67	885.33	lineage3	0.0643828	0.0988661	0.651212
2058	G	A	Tip	Rv0002	dnaN	missense_variant	7G>A	A3T	0.000186056	323.67	885.33	lineage4.3.3	0.0655123	0.0988661	0.662636
2760	G	A	Tip	Rv0002	dnaN	missense_variant	709G>A	D237N	0.00018671	323.67	885.33	lineage1.1.2	0.0666418	0.0988661	0.674061
2745	C	T	Internal	Rv0002	dnaN	missense_variant	694C>T	P232S	0.000186974	323.67	885.33	lineage3	0.0677713	0.0988661	0.685486
2739	A	C	Tip	Rv0002	dnaN	missense_variant	688A>C	T230P	0.000187042	323.67	885.33	lineage2.2	0.0689009	0.0988661	0.696911
3167	T	C	Internal	Rv0002	dnaN	synonymous_variant	1116T>C	D372D	0.000187046	323.67	885.33	lineage4.10	0.0689009	0.101956	0.675792
2424	G	A	Tip	Rv0002	dnaN	missense_variant	373G>A	D125N	0.000187401	323.67	885.33	lineage4.10	0.0700304	0.101956	0.686871
2643	C	A	Tip	Rv0002	dnaN	missense_variant	592C>A	P198T	0.00018754	323.67	885.33	lineage4.10	0.0711599	0.101956	0.697949
2097	C	A	Tip	Rv0002	dnaN	missense_variant	46C>A	R16S	0.000188081	323.67	885.33	lineage1.2.2	0.0722894	0.101956	0.709028
2765	C	T	Tip	Rv0002	dnaN	synonymous_variant	714C>T	G238G	0.000188082	323.67	885.33	lineage4.3.3	0.0722894	0.105045	0.688174
3037	A	G	Tip	Rv0002	dnaN	missense_variant	986A>G	E329G	0.000188179	323.67	885.33	lineage4.3.3	0.073419	0.105045	0.698927
2573	G	T	Internal	Rv0002	dnaN	missense_variant	522G>T	E174D	0.000188589	323.67	885.33	lineage1.1.3	0.0745485	0.105045	0.70968
2968	T	C	Tip	Rv0002	dnaN	missense_variant	917T>C	V306A	0.000188623	323.67	885.33	lineage3	0.075678	0.105045	0.720432
2107	G	A	Internal	Rv0002	dnaN	missense_variant	56G>A	R19Q	0.000189597	323.67	885.33	lineage1.2.2	0.0768075	0.105045	0.731185
2574	A	G	Tip	Rv0002	dnaN	missense_variant	523A>G	T175A	0.000189992	323.67	885.33	lineage3	0.077937	0.105045	0.741938
2422	A	C	Tip	Rv0002	dnaN	missense_variant	371A>C	E124A	0.000190507	323.67	885.33	lineage3	0.0790666	0.105045	0.75269
3244	T	C	Tip	Rv0002	dnaN	missense_variant	1193T>C	V398A	0.000192157	323.67	885.33	lineage1.1.3	0.0801961	0.105045	0.763443
2168	G	T	Tip	Rv0002	dnaN	synonymous_variant	117G>T	V39V	0.000192207	323.67	885.33	lineage1.1.2	0.0801961	0.108135	0.74163
2357	C	A	Tip	Rv0002	dnaN	synonymous_variant	306C>A	V102V	0.000192942	323.67	885.33	lineage1.1.3	0.0801961	0.111224	0.72103
2667	G	C	Tip	Rv0002	dnaN	missense_variant	616G>C	V206L	0.000193103	323.67	885.33	lineage4.10	0.0813256	0.111224	0.731185
2789	C	G	Tip	Rv0002	dnaN	synonymous_variant	738C>G	G246G	0.000193332	323.67	885.33	lineage3	0.0813256	0.114314	0.711423
3206	G	C	Internal	Rv0002	dnaN	synonymous_variant	1155G>C	P385P	0.000193649	323.67	885.33	lineage3	0.0813256	0.117404	0.692702
3005	C	T	Tip	Rv0002	dnaN	synonymous_variant	954C>T	A318A	0.00019475	323.67	885.33	lineage3	0.0813256	0.120493	0.67494
2403	C	T	Tip	Rv0002	dnaN	synonymous_variant	352C>T	L118L	0.00019517	323.67	885.33	lineage3	0.0813256	0.123583	0.658066
3031	C	T	Tip	Rv0002	dnaN	missense_variant	980C>T	A327V	0.000195383	323.67	885.33	lineage1.1.3	0.0824551	0.123583	0.667206
2223	G	C	Tip	Rv0002	dnaN	missense_variant	172G>C	G58R	0.000195593	323.67	885.33	lineage3.1.2	0.0835847	0.123583	0.676346
2880	G	C	Tip	Rv0002	dnaN	missense_variant	829G>C	V277L	0.000195622	323.67	885.33	lineage3	0.0847142	0.123583	0.685486
2367	C	G	Tip	Rv0002	dnaN	missense_variant	316C>G	R106G	0.000196205	323.67	885.33	lineage3	0.0858437	0.123583	0.694626
3234	T	C	Tip	Rv0002	dnaN	synonymous_variant	1183T>C	L395L	0.000196466	323.67	885.33	lineage1.2.2	0.0858437	0.126672	0.677684
2321	C	T	Tip	Rv0002	dnaN	synonymous_variant	270C>T	T90T	0.000197104	323.67	885.33	lineage1.1.2	0.0858437	0.129762	0.661548
2803	C	T	Tip	Rv0002	dnaN	missense_variant	752C>T	T251M	0.000197425	323.67	885.33	lineage3	0.0869732	0.129762	0.670253
3124	C	T	Tip	Rv0002	dnaN	missense_variant	1073C>T	T358I	0.000197468	323.67	885.33	lineage1.1.3	0.0881027	0.129762	0.678957
3039	C	T	Tip	Rv0002	dnaN	missense_variant	988C>T	P330S	0.000197983	323.67	885.33	lineage1.2.2	0.0892323	0.129762	0.687662
2645	A	C	Tip	Rv0002	dnaN	synonymous_variant	594A>C	P198P	0.000199014	323.67	885.33	lineage2.2	0.0892323	0.132851	0.67167
3231	C	T	Tip	Rv0002	dnaN	synonymous_variant	1180C>T	L394L	0.000199014	323.67	885.33	lineage2.2	0.0892323	0.135941	0.656405
2082	A	G	Tip	Rv0002	dnaN	missense_variant	31A>G	T11A	0.000199142	323.67	885.33	lineage1.2.2	0.0903618	0.135941	0.664714
2386	G	C	Tip	Rv0002	dnaN	missense_variant	335G>C	G112A	0.000199389	323.67	885.33	lineage2.2	0.0914913	0.135941	0.673023
2392	C	T	Tip	Rv0002	dnaN	missense_variant	341C>T	A114V	0.0002003	323.67	885.33	lineage2.2	0.0926208	0.135941	0.681331
2432	G	A	Tip	Rv0002	dnaN	synonymous_variant	381G>A	P127P	0.000200425	323.67	885.33	lineage2.2.6_RD150	0.0926208	0.13903	0.666191
2708	C	T	Tip	Rv0002	dnaN	synonymous_variant	657C>T	I219I	0.000201078	323.67	885.33	lineage2.2.6_RD150	0.0926208	0.14212	0.651708
2745	C	T	Tip	Rv0002	dnaN	missense_variant	694C>T	P232S	0.00020124	323.67	885.33	lineage1.1.3	0.0937504	0.14212	0.659656
2649	A	G	Tip	Rv0002	dnaN	missense_variant	598A>G	I200V	0.000201529	323.67	885.33	lineage2.2.10	0.0948799	0.14212	0.667604
2324	G	A	Tip	Rv0002	dnaN	synonymous_variant	273G>A	R91R	0.000201802	323.67	885.33	lineage6	0.0948799	0.14521	0.653399
2822	G	T	Tip	Rv0002	dnaN	missense_variant	771G>T	E257D	0.000202037	323.67	885.33	lineage3.1.1	0.0960094	0.14521	0.661178
3191	C	A	Tip	Rv0002	dnaN	synonymous_variant	1140C>A	G380G	0.000202266	323.67	885.33	lineage3.1.1	0.0960094	0.148299	0.647403
2381	C	A	Tip	Rv0002	dnaN	synonymous_variant	330C>A	T110T	0.000202417	323.67	885.33	lineage2.2.10	0.0960094	0.151389	0.634191
2295	T	C	Tip	Rv0002	dnaN	missense_variant	244T>C	S82P	0.000202785	323.67	885.33	lineage2.2.7	0.0971389	0.151389	0.641652
2847	C	T	Tip	Rv0002	dnaN	missense_variant	796C>T	P266S	0.00020528	323.67	885.33	lineage3.1.1	0.0982684	0.151389	0.649113
2590	C	G	Tip	Rv0002	dnaN	missense_variant	539C>G	A180G	0.000205314	323.67	885.33	lineage1.1.3	0.099398	0.151389	0.656574
2761	A	G	Tip	Rv0002	dnaN	missense_variant	710A>G	D237G	0.000239852	323.67	885.33	A4	0.100527	0.151389	0.664035
3031	C	T	Tip	Rv0002	dnaN	missense_variant	980C>T	A327V	0.000281838	323.67	885.33	A3	0.101657	0.151389	0.671496
3169	G	A	Tip	Rv0002	dnaN	missense_variant	1118G>A	R373H	0.000281838	323.67	885.33	A3	0.102787	0.151389	0.678957
3751	T	G	Internal	Rv0003	recF	missense_variant	472T>G	L158V	5.36704e-05	308.33	849.67	A3, A4	0.00117693	0	Inf
3831	G	A	Tip	Rv0003	recF	synonymous_variant	552G>A	E184E	0.00013418	308.33	849.67	A1	0.00117693	0.00324328	0.362882
3452	T	C	Internal	Rv0003	recF	missense_variant	173T>C	L58S	0.000144361	308.33	849.67	lineage5	0.00235386	0.00324328	0.725764
3446	C	T	Internal	Rv0003	recF	missense_variant	167C>T	A56V	0.000146325	308.33	849.67	lineage3, lineage3.1.1, lineage3.1.2	0.00353078	0.00324328	1.08865
3783	A	G	Internal	Rv0003	recF	synonymous_variant	504A>G	V168V	0.000147972	308.33	849.67	lineage4.1.1	0.00353078	0.00648656	0.544323
3812	G	C	Internal	Rv0003	recF	missense_variant	533G>C	G178A	0.000150662	308.33	849.67	lineage4.1.3	0.00470771	0.00648656	0.725764
4206	C	T	Internal	Rv0003	recF	synonymous_variant	927C>T	A309A	0.000150662	308.33	849.67	lineage4.1.3	0.00470771	0.00972983	0.483843
4013	C	T	Internal	Rv0003	recF	missense_variant	734C>T	T245I	0.000155944	308.33	849.67	lineage4.10	0.00588464	0.00972983	0.604803
4394	T	C	Tip	Rv0003	recF	missense_variant	1115T>C	V372A	0.000158275	308.33	849.67	A1	0.00706157	0.00972983	0.725764
3861	G	C	Tip	Rv0003	recF	synonymous_variant	582G>C	G194G	0.00015966	308.33	849.67	lineage4.1.1	0.00706157	0.0129731	0.544323
4080	G	T	Internal	Rv0003	recF	missense_variant	801G>T	E267D	0.000160305	308.33	849.67	lineage4.1.2	0.00823849	0.0129731	0.635044
4393	G	A	Internal	Rv0003	recF	missense_variant	1114G>A	V372M	0.000161793	308.33	849.67	lineage6	0.00941542	0.0129731	0.725764
4042	T	G	Tip	Rv0003	recF	missense_variant	763T>G	L255V	0.000162529	308.33	849.67	lineage4.1.2	0.0105923	0.0129731	0.816485
4080	G	T	Internal	Rv0003	recF	missense_variant	801G>T	E267D	0.000164503	308.33	849.67	lineage4.1.2	0.0117693	0.0129731	0.907205
3681	C	T	Tip	Rv0003	recF	synonymous_variant	402C>T	R134R	0.000165022	308.33	849.67	lineage4	0.0117693	0.0162164	0.725764
3384	T	C	Internal	Rv0003	recF	synonymous_variant	105T>C	G35G	0.000165712	308.33	849.67	lineage4.1.2	0.0117693	0.0194597	0.604803
3390	G	T	Internal	Rv0003	recF	synonymous_variant	111G>T	T37T	0.000166455	308.33	849.67	lineage1.2.2	0.0117693	0.0227029	0.518403
3334	C	T	Tip	Rv0003	recF	synonymous_variant	55C>T	L19L	0.000167441	308.33	849.67	lineage4.4.2	0.0117693	0.0259462	0.453603
3390	G	T	Internal	Rv0003	recF	synonymous_variant	111G>T	T37T	0.000167501	308.33	849.67	lineage1.2.2	0.0117693	0.0291895	0.403202
3439	G	A	Internal	Rv0003	recF	missense_variant	160G>A	V54I	0.000167658	308.33	849.67	lineage4.3.3	0.0129462	0.0291895	0.443523
3856	C	T	Tip	Rv0003	recF	missense_variant	577C>T	H193Y	0.000167837	308.33	849.67	lineage4	0.0141231	0.0291895	0.483843
4314	C	G	Tip	Rv0003	recF	synonymous_variant	1035C>G	S345S	0.000167882	308.33	849.67	lineage4.5	0.0141231	0.0324328	0.435458
4350	G	C	Internal	Rv0003	recF	missense_variant	1071G>C	E357D	0.000168371	308.33	849.67	lineage4.1.2	0.0153001	0.0324328	0.471747
3570	G	A	Tip	Rv0003	recF	synonymous_variant	291G>A	L97L	0.000168435	308.33	849.67	lineage4.5	0.0153001	0.0356761	0.428861
4231	G	A	Tip	Rv0003	recF	missense_variant	952G>A	G318S	0.000169452	308.33	849.67	lineage4.5	0.016477	0.0356761	0.46185
4391	A	G	Internal	Rv0003	recF	missense_variant	1112A>G	D371G	0.000169497	308.33	849.67	lineage4.10	0.0176539	0.0356761	0.494839
3715	G	A	Tip	Rv0003	recF	missense_variant	436G>A	A146T	0.00016964	308.33	849.67	lineage4.4.1	0.0188308	0.0356761	0.527828
3344	A	G	Tip	Rv0003	recF	missense_variant	65A>G	H22R	0.000170113	308.33	849.67	lineage4.5	0.0200078	0.0356761	0.560818
4338	C	A	Tip	Rv0003	recF	synonymous_variant	1059C>A	A353A	0.000170295	308.33	849.67	lineage4.1.1	0.0200078	0.0389193	0.514083
3853	G	A	Tip	Rv0003	recF	missense_variant	574G>A	E192K	0.000170768	308.33	849.67	lineage4.5	0.0211847	0.0389193	0.544323
3696	G	C	Tip	Rv0003	recF	synonymous_variant	417G>C	L139L	0.000170848	308.33	849.67	lineage4.3.1	0.0211847	0.0421626	0.502452
4213	C	T	Tip	Rv0003	recF	synonymous_variant	934C>T	L312L	0.000171211	308.33	849.67	lineage4.6.2	0.0211847	0.0454059	0.466563
3440	T	C	Tip	Rv0003	recF	missense_variant	161T>C	V54A	0.000171379	308.33	849.67	lineage4.1.1	0.0223616	0.0454059	0.492483
3845	G	A	Tip	Rv0003	recF	missense_variant	566G>A	R189H	0.000171488	308.33	849.67	lineage4.5	0.0235386	0.0454059	0.518403
3371	C	A	Tip	Rv0003	recF	missense_variant	92C>A	P31H	0.000172241	308.33	849.67	lineage4.1.1	0.0247155	0.0454059	0.544323
4142	C	T	Tip	Rv0003	recF	missense_variant	863C>T	P288L	0.000173099	308.33	849.67	lineage4.10	0.0258924	0.0454059	0.570243
3927	C	T	Tip	Rv0003	recF	synonymous_variant	648C>T	Y216Y	0.000173335	308.33	849.67	lineage1.1.2	0.0258924	0.0486492	0.532227
3620	C	G	Tip	Rv0003	recF	missense_variant	341C>G	A114G	0.000173442	308.33	849.67	lineage4.1.2	0.0270693	0.0486492	0.556419
3963	C	T	Tip	Rv0003	recF	synonymous_variant	684C>T	I228I	0.000174691	308.33	849.67	lineage1.1.2	0.0270693	0.0518925	0.521643
3756	C	A	Tip	Rv0003	recF	synonymous_variant	477C>A	R159R	0.000175312	308.33	849.67	lineage5	0.0270693	0.0551357	0.490958
3476	A	G	Tip	Rv0003	recF	missense_variant	197A>G	D66G	0.00017556	308.33	849.67	lineage4	0.0282463	0.0551357	0.512304
3483	G	A	Tip	Rv0003	recF	synonymous_variant	204G>A	A68A	0.000175913	308.33	849.67	lineage1.2.2	0.0282463	0.058379	0.483843
3801	G	C	Tip	Rv0003	recF	synonymous_variant	522G>C	R174R	0.000176033	308.33	849.67	lineage4.1.2	0.0282463	0.0616223	0.458377
3824	C	G	Tip	Rv0003	recF	missense_variant	545C>G	T182S	0.000176087	308.33	849.67	lineage1.1.2	0.0294232	0.0616223	0.477476
3780	C	G	Tip	Rv0003	recF	synonymous_variant	501C>G	S167S	0.000176174	308.33	849.67	lineage4	0.0294232	0.0648656	0.453603
3931	C	G	Tip	Rv0003	recF	missense_variant	652C>G	L218V	0.000176895	308.33	849.67	lineage4.1.2	0.0306001	0.0648656	0.471747
4218	A	G	Tip	Rv0003	recF	synonymous_variant	939A>G	L313L	0.000177767	308.33	849.67	lineage1.1.3	0.0306001	0.0681088	0.449283
3445	G	A	Tip	Rv0003	recF	missense_variant	166G>A	A56T	0.000177865	308.33	849.67	lineage4.1.2	0.031777	0.0681088	0.466563
3598	G	C	Tip	Rv0003	recF	missense_variant	319G>C	D107H	0.000177965	308.33	849.67	lineage4.10	0.032954	0.0681088	0.483843
3846	T	G	Tip	Rv0003	recF	synonymous_variant	567T>G	R189R	0.000177983	308.33	849.67	lineage4.1.2	0.032954	0.0713521	0.46185
3323	C	T	Tip	Rv0003	recF	missense_variant	44C>T	A15V	0.000178043	308.33	849.67	lineage4.5	0.0341309	0.0713521	0.478345
3466	G	T	Tip	Rv0003	recF	missense_variant	187G>T	V63L	0.000178447	308.33	849.67	lineage4.10	0.0353078	0.0713521	0.494839
4326	G	A	Tip	Rv0003	recF	synonymous_variant	1047G>A	V349V	0.000178606	308.33	849.67	lineage4.10	0.0353078	0.0745954	0.473324
4047	G	T	Internal	Rv0003	recF	synonymous_variant	768G>T	A256A	0.000178881	308.33	849.67	lineage4.3.4	0.0353078	0.0778387	0.453603
3472	A	G	Internal	Rv0003	recF	missense_variant	193A>G	T65A	0.000179088	308.33	849.67	lineage3	0.0364848	0.0778387	0.468723
4104	G	A	Tip	Rv0003	recF	synonymous_variant	825G>A	P275P	0.000179359	308.33	849.67	lineage5	0.0364848	0.081082	0.449974
3593	C	T	Tip	Rv0003	recF	missense_variant	314C>T	T105I	0.000179468	308.33	849.67	lineage4.4.1	0.0376617	0.081082	0.464489
4068	T	C	Tip	Rv0003	recF	synonymous_variant	789T>C	D263D	0.000179558	308.33	849.67	lineage6	0.0376617	0.0843252	0.446624
3943	G	A	Internal	Rv0003	recF	missense_variant	664G>A	E222K	0.000179963	308.33	849.67	A4	0.0388386	0.0843252	0.460581
3643	C	G	Tip	Rv0003	recF	missense_variant	364C>G	L122V	0.000179965	308.33	849.67	lineage4.3.2	0.0400155	0.0843252	0.474538
3345	T	A	Tip	Rv0003	recF	missense_variant	66T>A	H22Q	0.000180045	308.33	849.67	lineage4.4.1	0.0411925	0.0843252	0.488495
3417	G	C	Tip	Rv0003	recF	synonymous_variant	138G>C	S46S	0.000180183	308.33	849.67	lineage4.10	0.0411925	0.0875685	0.470403
3785	C	G	Tip	Rv0003	recF	missense_variant	506C>G	P169R	0.000180218	308.33	849.67	lineage4.3.4	0.0423694	0.0875685	0.483843
4345	C	G	Tip	Rv0003	recF	missense_variant	1066C>G	L356V	0.000180663	308.33	849.67	lineage1.1.1	0.0435463	0.0875685	0.497283
3396	T	G	Tip	Rv0003	recF	synonymous_variant	117T>G	L39L	0.000180681	308.33	849.67	lineage4.3.3	0.0435463	0.0908118	0.479523
3998	G	C	Tip	Rv0003	recF	missense_variant	719G>C	S240T	0.000181532	308.33	849.67	lineage4.10	0.0447232	0.0908118	0.492483
4272	G	C	Tip	Rv0003	recF	synonymous_variant	993G>C	L331L	0.00018194	308.33	849.67	lineage4.10	0.0447232	0.0940551	0.475501
4299	G	A	Tip	Rv0003	recF	synonymous_variant	1020G>A	A340A	0.000182142	308.33	849.67	lineage4.2.1	0.0447232	0.0972983	0.459651
3418	A	G	Internal	Rv0003	recF	missense_variant	139A>G	T47A	0.000182955	308.33	849.67	lineage1.2.2	0.0459002	0.0972983	0.471747
3298	G	C	Tip	Rv0003	recF	missense_variant	19G>C	G7R	0.000183241	308.33	849.67	lineage4.3.2	0.0470771	0.0972983	0.483843
3429	T	C	Tip	Rv0003	recF	synonymous_variant	150T>C	G50G	0.000183459	308.33	849.67	lineage4.6.2	0.0470771	0.100542	0.468235
3444	C	T	Internal	Rv0003	recF	synonymous_variant	165C>T	S55S	0.000183645	308.33	849.67	lineage1.1.2	0.0470771	0.103785	0.453603
3961	A	G	Tip	Rv0003	recF	missense_variant	682A>G	I228V	0.000183681	308.33	849.67	lineage4.3.4	0.048254	0.103785	0.464943
3823	A	G	Tip	Rv0003	recF	missense_variant	544A>G	T182A	0.000183725	308.33	849.67	lineage4.3.4	0.049431	0.103785	0.476283
4051	C	T	Tip	Rv0003	recF	synonymous_variant	772C>T	L258L	0.000183912	308.33	849.67	lineage4.3.4	0.049431	0.107028	0.46185
4373	C	T	Tip	Rv0003	recF	missense_variant	1094C>T	A365V	0.00018398	308.33	849.67	lineage4.3.2	0.0506079	0.107028	0.472846
3598	G	C	Tip	Rv0003	recF	missense_variant	319G>C	D107H	0.000184113	308.33	849.67	lineage4.10	0.0517848	0.107028	0.483843
4031	C	G	Tip	Rv0003	recF	missense_variant	752C>G	A251G	0.000184216	308.33	849.67	lineage4.3.2	0.0529617	0.107028	0.494839
4304	C	G	Tip	Rv0003	recF	missense_variant	1025C>G	A342G	0.000184216	308.33	849.67	lineage4.3.2	0.0541387	0.107028	0.505836
3840	C	T	Tip	Rv0003	recF	synonymous_variant	561C>T	D187D	0.000184416	308.33	849.67	lineage1.2.2	0.0541387	0.110271	0.490958
3514	A	C	Tip	Rv0003	recF	synonymous_variant	235A>C	R79R	0.000184857	308.33	849.67	lineage4.1.1	0.0541387	0.113515	0.476931
3342	G	A	Tip	Rv0003	recF	synonymous_variant	63G>A	L21L	0.00018539	308.33	849.67	lineage3	0.0541387	0.116758	0.463683
4270	C	G	Tip	Rv0003	recF	missense_variant	991C>G	L331V	0.000185427	308.33	849.67	lineage4.10	0.0553156	0.116758	0.473763
4236	G	T	Tip	Rv0003	recF	missense_variant	957G>T	E319D	0.000185503	308.33	849.67	lineage4.10	0.0564925	0.116758	0.483843
4119	A	C	Internal	Rv0003	recF	synonymous_variant	840A>C	L280L	0.000186289	308.33	849.67	lineage4.3.3	0.0564925	0.120001	0.470766
3763	A	G	Tip	Rv0003	recF	missense_variant	484A>G	T162A	0.000186324	308.33	849.67	lineage1.1.3	0.0576694	0.120001	0.480574
4326	G	A	Tip	Rv0003	recF	synonymous_variant	1047G>A	V349V	0.000186354	308.33	849.67	lineage4.3.4	0.0576694	0.123245	0.467927
3843	T	C	Tip	Rv0003	recF	synonymous_variant	564T>C	S188S	0.000186621	308.33	849.67	lineage4.10	0.0576694	0.126488	0.455929
3989	C	T	Tip	Rv0003	recF	missense_variant	710C>T	T237I	0.000187043	308.33	849.67	lineage4.3.4	0.0588464	0.126488	0.465233
3940	C	G	Tip	Rv0003	recF	missense_variant	661C>G	P221A	0.000187077	308.33	849.67	lineage4.3.4	0.0600233	0.126488	0.474538
4030	G	C	Tip	Rv0003	recF	missense_variant	751G>C	A251P	0.000187397	308.33	849.67	lineage4.1.1	0.0612002	0.126488	0.483843
3726	G	C	Internal	Rv0003	recF	synonymous_variant	447G>C	A149A	0.000187495	308.33	849.67	lineage3	0.0612002	0.129731	0.471747
4113	C	T	Tip	Rv0003	recF	synonymous_variant	834C>T	D278D	0.000187797	308.33	849.67	lineage3	0.0612002	0.132974	0.460241
3394	C	G	Tip	Rv0003	recF	missense_variant	115C>G	L39V	0.000187827	308.33	849.67	lineage3.1.2	0.0623772	0.132974	0.469091
4408	A	G	Tip	Rv0003	recF	missense_variant	1129A>G	T377A	0.000188032	308.33	849.67	lineage4.10	0.0635541	0.132974	0.477942
3342	G	T	Tip	Rv0003	recF	missense_variant	63G>T	L21F	0.000188741	308.33	849.67	lineage2.2	0.064731	0.132974	0.486793
3537	G	C	Tip	Rv0003	recF	missense_variant	258G>C	E86D	0.000188974	308.33	849.67	lineage4.2.1	0.0659079	0.132974	0.495644
3894	C	T	Tip	Rv0003	recF	synonymous_variant	615C>T	V205V	0.000189954	308.33	849.67	lineage4.10	0.0659079	0.136218	0.483843
3347	C	T	Tip	Rv0003	recF	missense_variant	68C>T	P23L	0.000189957	308.33	849.67	lineage4.10	0.0670849	0.136218	0.492483
3624	G	A	Tip	Rv0003	recF	synonymous_variant	345G>A	V115V	0.000190749	308.33	849.67	lineage4.3.3	0.0670849	0.139461	0.48103
3453	G	T	Tip	Rv0003	recF	missense_variant	174G>T	L58F	0.000191547	308.33	849.67	lineage1.1.3	0.0682618	0.139461	0.489469
3764	C	G	Tip	Rv0003	recF	missense_variant	485C>G	T162R	0.000191657	308.33	849.67	lineage4.10	0.0694387	0.139461	0.497908
4234	G	A	Tip	Rv0003	recF	missense_variant	955G>A	E319K	0.000191826	308.33	849.67	lineage4.10	0.0706157	0.139461	0.506347
3882	C	T	Tip	Rv0003	recF	synonymous_variant	603C>T	R201R	0.000192246	308.33	849.67	lineage2.2.2	0.0706157	0.142704	0.494839
4411	G	A	Tip	Rv0003	recF	missense_variant	1132G>A	G378R	0.00019246	308.33	849.67	lineage3	0.0717926	0.142704	0.503086
4342	G	A	Tip	Rv0003	recF	missense_variant	1063G>A	V355M	0.0001925	308.33	849.67	lineage3	0.0729695	0.142704	0.511334
3684	T	C	Internal	Rv0003	recF	synonymous_variant	405T>C	Y135Y	0.000192649	308.33	849.67	lineage1.1.3	0.0729695	0.145948	0.499971
3343	C	T	Tip	Rv0003	recF	missense_variant	64C>T	H22Y	0.000192906	308.33	849.67	lineage1.1.3	0.0741464	0.145948	0.508035
3468	A	G	Tip	Rv0003	recF	synonymous_variant	189A>G	V63V	0.000192906	308.33	849.67	lineage1.1.3	0.0741464	0.149191	0.496991
3979	A	G	Tip	Rv0003	recF	missense_variant	700A>G	M234V	0.000195258	308.33	849.67	lineage3	0.0753234	0.149191	0.504879
3852	G	T	Tip	Rv0003	recF	synonymous_variant	573G>T	A191A	0.000195658	308.33	849.67	lineage3	0.0753234	0.152434	0.494137
4386	C	G	Tip	Rv0003	recF	missense_variant	1107C>G	H369Q	0.000196245	308.33	849.67	lineage3	0.0765003	0.152434	0.501858
3318	C	G	Tip	Rv0003	recF	synonymous_variant	39C>G	S13S	0.000196501	308.33	849.67	lineage2.2	0.0765003	0.155677	0.491403
3495	G	C	Tip	Rv0003	recF	synonymous_variant	216G>C	T72T	0.000197082	308.33	849.67	lineage2.2	0.0765003	0.158921	0.481374
4086	G	T	Internal	Rv0003	recF	synonymous_variant	807G>T	G269G	0.000197371	308.33	849.67	lineage2.2.9	0.0765003	0.162164	0.471747
3522	T	C	Internal	Rv0003	recF	synonymous_variant	243T>C	C81C	0.000197688	308.33	849.67	lineage2.2.7	0.0765003	0.165407	0.462497
3460	A	G	Tip	Rv0003	recF	missense_variant	181A>G	I61V	0.000197808	308.33	849.67	lineage2.2	0.0776772	0.165407	0.469612
3475	G	A	Tip	Rv0003	recF	missense_variant	196G>A	D66N	0.000197983	308.33	849.67	lineage1.2.2	0.0788541	0.165407	0.476727
3466	G	T	Tip	Rv0003	recF	missense_variant	187G>T	V63L	0.000198035	308.33	849.67	lineage2.2.7	0.0800311	0.165407	0.483843
4071	C	G	Tip	Rv0003	recF	synonymous_variant	792C>G	A264A	0.000198533	308.33	849.67	lineage1.2.2	0.0800311	0.16865	0.474538
3352	C	A	Tip	Rv0003	recF	synonymous_variant	73C>A	R25R	0.0001992	308.33	849.67	lineage1.1.3	0.0800311	0.171894	0.465585
4061	G	T	Tip	Rv0003	recF	missense_variant	782G>T	R261L	0.000199726	308.33	849.67	lineage1.1.3	0.081208	0.171894	0.472431
3523	G	T	Tip	Rv0003	recF	missense_variant	244G>T	A82S	0.000200546	308.33	849.67	lineage6	0.0823849	0.171894	0.479278
3915	G	C	Tip	Rv0003	recF	synonymous_variant	636G>C	V212V	0.000203389	308.33	849.67	lineage2.2	0.0823849	0.175137	0.470403
3354	G	A	Tip	Rv0003	recF	synonymous_variant	75G>A	R25R	0.000203822	308.33	849.67	lineage3	0.0823849	0.17838	0.46185
4381	G	A	Tip	Rv0003	recF	missense_variant	1102G>A	V368M	0.00020413	308.33	849.67	lineage1.1.3	0.0835619	0.17838	0.468448
4213	C	T	Tip	Rv0003	recF	synonymous_variant	934C>T	L312L	0.000205463	308.33	849.67	lineage2.2.6_RD150	0.0835619	0.181624	0.460083
3790	G	A	Tip	Rv0003	recF	missense_variant	511G>A	A171T	0.000207337	308.33	849.67	lineage2.2.10	0.0847388	0.181624	0.466563
3965	G	A	Tip	Rv0003	recF	missense_variant	686G>A	G229D	0.000207659	308.33	849.67	lineage1.1.3	0.0859157	0.181624	0.473043
3352	C	A	Tip	Rv0003	recF	synonymous_variant	73C>A	R25R	0.000219475	308.33	849.67	A4	0.0859157	0.184867	0.464744
4039	C	T	Internal	Rv0003	recF	synonymous_variant	760C>T	L254L	0.000220696	308.33	849.67	A4	0.0859157	0.18811	0.456731
4403	A	G	Tip	Rv0003	recF	missense_variant	1124A>G	D375G	0.000242302	308.33	849.67	A4	0.0870926	0.18811	0.462987
3734	C	A	Tip	Rv0003	recF	missense_variant	455C>A	A152D	0.000259025	308.33	849.67	A4	0.0882696	0.18811	0.469244
4338	C	T	Tip	Rv0003	recF	synonymous_variant	1059C>T	A353A	0.000281838	308.33	849.67	A3	0.0882696	0.191353	0.461291
4771	A	G	Internal	Rv0004	-	missense_variant	338A>G	H113R	0.000146734	152.67	411.33	lineage4.3.1	0.00243114	0	Inf
4862	G	A	Tip	Rv0004	-	synonymous_variant	429G>A	Q143Q	0.000153156	152.67	411.33	lineage4.6	0.00243114	0.00655008	0.371162
4675	G	C	Tip	Rv0004	-	missense_variant	242G>C	R81P	0.000154747	152.67	411.33	lineage4.1.1	0.00486228	0.00655008	0.742324
4491	C	T	Internal	Rv0004	-	missense_variant	58C>T	P20S	0.000155102	152.67	411.33	lineage4.4.2	0.00729341	0.00655008	1.11349
4895	C	T	Internal	Rv0004	-	synonymous_variant	462C>T	N154N	0.000160536	152.67	411.33	lineage4.6.1	0.00729341	0.0131002	0.556743
4539	G	T	Internal	Rv0004	-	missense_variant	106G>T	A36S	0.00016079	152.67	411.33	A3	0.00972455	0.0131002	0.742324
4966	C	T	Internal	Rv0004	-	missense_variant	533C>T	A178V	0.00016079	152.67	411.33	A3	0.0121557	0.0131002	0.927905
4663	G	C	Internal	Rv0004	-	missense_variant	230G>C	G77A	0.000164598	152.67	411.33	lineage4.1.2	0.0145868	0.0131002	1.11349
4973	G	C	Tip	Rv0004	-	missense_variant	540G>C	R180S	0.000165295	152.67	411.33	lineage5	0.017018	0.0131002	1.29907
4775	A	G	Internal	Rv0004	-	synonymous_variant	342A>G	A114A	0.000166361	152.67	411.33	lineage4.1.1	0.017018	0.0196502	0.866044
4707	C	T	Internal	Rv0004	-	missense_variant	274C>T	R92W	0.000167196	152.67	411.33	lineage4.1.2	0.0194491	0.0196502	0.989765
4894	A	G	Internal	Rv0004	-	missense_variant	461A>G	N154S	0.000167501	152.67	411.33	lineage1.2.2	0.0218802	0.0196502	1.11349
4546	C	A	Tip	Rv0004	-	missense_variant	113C>A	A38E	0.000167801	152.67	411.33	lineage4.4.2	0.0243114	0.0196502	1.23721
4512	C	A	Tip	Rv0004	-	missense_variant	79C>A	R27S	0.000169452	152.67	411.33	lineage4.5	0.0267425	0.0196502	1.36093
4596	C	T	Tip	Rv0004	-	missense_variant	163C>T	R55W	0.000169473	152.67	411.33	lineage4.6.1	0.0291737	0.0196502	1.48465
4535	T	C	Internal	Rv0004	-	synonymous_variant	102T>C	A34A	0.000170132	152.67	411.33	lineage4.10	0.0291737	0.0262003	1.11349
4639	A	G	Tip	Rv0004	-	missense_variant	206A>G	D69G	0.000172274	152.67	411.33	lineage4.1.2	0.0316048	0.0262003	1.20628
4786	C	A	Tip	Rv0004	-	missense_variant	353C>A	A118E	0.0001727	152.67	411.33	lineage5	0.0340359	0.0262003	1.29907
4847	G	A	Tip	Rv0004	-	synonymous_variant	414G>A	R138R	0.000172833	152.67	411.33	lineage1.1.2	0.0340359	0.0327504	1.03925
4593	G	C	Internal	Rv0004	-	missense_variant	160G>C	G54R	0.000173592	152.67	411.33	lineage4.10	0.0364671	0.0327504	1.11349
4966	C	T	Tip	Rv0004	-	missense_variant	533C>T	A178V	0.000173613	152.67	411.33	lineage4.1.2	0.0388982	0.0327504	1.18772
4904	G	C	Internal	Rv0004	-	synonymous_variant	471G>C	V157V	0.000173858	152.67	411.33	lineage4.10	0.0388982	0.0393005	0.989765
4774	C	T	Tip	Rv0004	-	missense_variant	341C>T	A114V	0.000174071	152.67	411.33	lineage4.1.2	0.0413293	0.0393005	1.05163
4943	G	C	Tip	Rv0004	-	missense_variant	510G>C	W170C	0.000174495	152.67	411.33	lineage4.1.1	0.0437605	0.0393005	1.11349
4552	G	A	Internal	Rv0004	-	missense_variant	119G>A	G40E	0.000174572	152.67	411.33	lineage4.1.1	0.0461916	0.0393005	1.17535
4618	G	C	Tip	Rv0004	-	missense_variant	185G>C	S62T	0.000174582	152.67	411.33	lineage4.10	0.0486228	0.0393005	1.23721
4612	G	A	Tip	Rv0004	-	missense_variant	179G>A	R60Q	0.000174691	152.67	411.33	lineage1.1.2	0.0510539	0.0393005	1.29907
4539	G	A	Internal	Rv0004	-	missense_variant	106G>A	A36T	0.000174756	152.67	411.33	lineage4.3.2	0.053485	0.0393005	1.36093
4728	C	G	Tip	Rv0004	-	missense_variant	295C>G	L99V	0.000174864	152.67	411.33	lineage4.10	0.0559162	0.0393005	1.42279
4691	A	G	Tip	Rv0004	-	synonymous_variant	258A>G	K86K	0.000174878	152.67	411.33	lineage1.2.2	0.0559162	0.0458505	1.21953
4751	C	T	Tip	Rv0004	-	synonymous_variant	318C>T	V106V	0.000175209	152.67	411.33	lineage4.1.1	0.0559162	0.0524006	1.06709
4588	C	T	Tip	Rv0004	-	missense_variant	155C>T	A52V	0.000175466	152.67	411.33	lineage4.3.3	0.0583473	0.0524006	1.11349
4966	C	T	Tip	Rv0004	-	missense_variant	533C>T	A178V	0.000175501	152.67	411.33	lineage5	0.0607785	0.0524006	1.15988
4480	C	T	Internal	Rv0004	-	missense_variant	47C>T	S16L	0.000175721	152.67	411.33	lineage4.3.4	0.0632096	0.0524006	1.20628
4996	A	G	Tip	Rv0004	-	splice_region_variant&stop_retained_variant	563A>G	*188*	0.000175797	152.67	411.33	lineage4.5	0.0656407	0.0524006	1.25267
4816	C	T	Tip	Rv0004	-	missense_variant	383C>T	A128V	0.000176178	152.67	411.33	lineage4.1.1	0.0680719	0.0524006	1.29907
4799	G	C	Tip	Rv0004	-	synonymous_variant	366G>C	G122G	0.000176328	152.67	411.33	lineage4.1.2	0.0680719	0.0589507	1.15473
4915	A	C	Internal	Rv0004	-	missense_variant	482A>C	K161T	0.00017637	152.67	411.33	lineage4.10	0.070503	0.0589507	1.19597
4985	C	G	Tip	Rv0004	-	missense_variant	552C>G	D184E	0.000176405	152.67	411.33	lineage4.1.2	0.0729341	0.0589507	1.23721
4853	G	C	Tip	Rv0004	-	missense_variant	420G>C	M140I	0.000176602	152.67	411.33	lineage4.10	0.0753653	0.0589507	1.27845
4949	G	A	Tip	Rv0004	-	synonymous_variant	516G>A	K172K	0.000177973	152.67	411.33	lineage4.3.3	0.0753653	0.0655008	1.1506
4860	C	G	Tip	Rv0004	-	missense_variant	427C>G	Q143E	0.000177996	152.67	411.33	lineage4.10	0.0777964	0.0655008	1.18772
4944	C	T	Tip	Rv0004	-	missense_variant	511C>T	R171C	0.000178145	152.67	411.33	lineage4.10	0.0802276	0.0655008	1.22483
4926	C	T	Tip	Rv0004	-	missense_variant	493C>T	P165S	0.000178317	152.67	411.33	lineage4.10	0.0826587	0.0655008	1.26195
4732	G	A	Tip	Rv0004	-	missense_variant	299G>A	G100D	0.000178384	152.67	411.33	lineage4.2.1	0.0850898	0.0655008	1.29907
4491	C	T	Tip	Rv0004	-	missense_variant	58C>T	P20S	0.000178541	152.67	411.33	lineage4.1.2	0.087521	0.0655008	1.33618
4926	C	T	Tip	Rv0004	-	missense_variant	493C>T	P165S	0.000178545	152.67	411.33	lineage4.3.3	0.0899521	0.0655008	1.3733
4679	G	A	Tip	Rv0004	-	synonymous_variant	246G>A	E82E	0.000178878	152.67	411.33	lineage4.10	0.0899521	0.0720508	1.24845
4641	A	G	Tip	Rv0004	-	missense_variant	208A>G	I70V	0.000179359	152.67	411.33	lineage5	0.0923832	0.0720508	1.2822
4538	T	C	Tip	Rv0004	-	synonymous_variant	105T>C	A35A	0.000179379	152.67	411.33	lineage4.1.1	0.0923832	0.0786009	1.17535
4991	C	T	Tip	Rv0004	-	synonymous_variant	558C>T	Y186Y	0.000179768	152.67	411.33	lineage4.10	0.0923832	0.085151	1.08493
4953	C	T	Internal	Rv0004	-	missense_variant	520C>T	P174S	0.000179963	152.67	411.33	A4	0.0948144	0.085151	1.11349
4821	T	G	Tip	Rv0004	-	missense_variant	388T>G	S130A	0.000180183	152.67	411.33	lineage4.10	0.0972455	0.085151	1.14204
4953	C	A	Tip	Rv0004	-	missense_variant	520C>A	P174T	0.000180203	152.67	411.33	lineage4.3.4	0.0996767	0.085151	1.17059
4470	G	A	Tip	Rv0004	-	missense_variant	37G>A	G13S	0.000180334	152.67	411.33	lineage4.10	0.102108	0.085151	1.19914
4973	G	A	Tip	Rv0004	-	synonymous_variant	540G>A	R180R	0.000180468	152.67	411.33	lineage4.3.2	0.102108	0.0917011	1.11349
4778	C	A	Tip	Rv0004	-	synonymous_variant	345C>A	R115R	0.000180639	152.67	411.33	lineage4.10	0.102108	0.0982511	1.03925
4907	A	G	Tip	Rv0004	-	synonymous_variant	474A>G	R158R	0.000180639	152.67	411.33	lineage4.10	0.102108	0.104801	0.9743
4761	A	G	Tip	Rv0004	-	missense_variant	328A>G	I110V	0.000181051	152.67	411.33	lineage4.3.1	0.104539	0.104801	0.997497
4635	C	G	Tip	Rv0004	-	missense_variant	202C>G	P68A	0.000181171	152.67	411.33	lineage4.10	0.10697	0.104801	1.0207
4844	G	A	Tip	Rv0004	-	synonymous_variant	411G>A	L137L	0.000181373	152.67	411.33	lineage4.10	0.10697	0.111351	0.960654
4786	C	T	Tip	Rv0004	-	missense_variant	353C>T	A118V	0.000181486	152.67	411.33	lineage4.2.1	0.109401	0.111351	0.982487
4927	C	T	Tip	Rv0004	-	missense_variant	494C>T	P165L	0.000182172	152.67	411.33	lineage4.10	0.111832	0.111351	1.00432
4659	C	T	Tip	Rv0004	-	synonymous_variant	226C>T	L76L	0.000182203	152.67	411.33	lineage1.1.2	0.111832	0.117901	0.948525
4661	G	A	Tip	Rv0004	-	synonymous_variant	228G>A	L76L	0.000182804	152.67	411.33	lineage4.10	0.111832	0.124451	0.898602
4877	C	A	Tip	Rv0004	-	synonymous_variant	444C>A	I148I	0.000183011	152.67	411.33	lineage4.10	0.111832	0.131002	0.853672
4885	C	T	Internal	Rv0004	-	missense_variant	452C>T	A151V	0.000183245	152.67	411.33	lineage4.10	0.114263	0.131002	0.87223
4888	T	G	Tip	Rv0004	-	missense_variant	455T>G	V152G	0.00018332	152.67	411.33	lineage1.2.2	0.116695	0.131002	0.890788
4926	C	T	Tip	Rv0004	-	missense_variant	493C>T	P165S	0.000183331	152.67	411.33	lineage4.6.2	0.119126	0.131002	0.909347
4746	G	A	Tip	Rv0004	-	missense_variant	313G>A	V105M	0.000183332	152.67	411.33	lineage2.2.1	0.121557	0.131002	0.927905
4979	G	C	Tip	Rv0004	-	synonymous_variant	546G>C	P182P	0.000183574	152.67	411.33	lineage4.10	0.121557	0.137552	0.883719
4688	G	A	Tip	Rv0004	-	synonymous_variant	255G>A	K85K	0.000183684	152.67	411.33	lineage4.3.2	0.121557	0.144102	0.84355
4954	C	T	Tip	Rv0004	-	missense_variant	521C>T	P174L	0.000183717	152.67	411.33	lineage1.1.2	0.123988	0.144102	0.860421
4546	C	G	Tip	Rv0004	-	missense_variant	113C>G	A38G	0.000183736	152.67	411.33	lineage4.5	0.126419	0.144102	0.877292
4635	C	T	Tip	Rv0004	-	missense_variant	202C>T	P68S	0.00018386	152.67	411.33	lineage4.3.3	0.12885	0.144102	0.894163
4634	G	A	Tip	Rv0004	-	synonymous_variant	201G>A	G67G	0.000184432	152.67	411.33	lineage4.3.4	0.12885	0.150652	0.855286
4669	C	G	Tip	Rv0004	-	missense_variant	236C>G	A79G	0.00018462	152.67	411.33	lineage4.3.4	0.131281	0.150652	0.871423
4922	C	T	Tip	Rv0004	-	synonymous_variant	489C>T	T163T	0.000186045	152.67	411.33	lineage4.4.1	0.131281	0.157202	0.835114
4441	G	A	Tip	Rv0004	-	missense_variant	8G>A	G3D	0.000186592	152.67	411.33	lineage4.2.1	0.133713	0.157202	0.850579
4851	A	G	Tip	Rv0004	-	missense_variant	418A>G	M140V	0.000186863	152.67	411.33	lineage4.10	0.136144	0.157202	0.866044
4602	G	T	Tip	Rv0004	-	missense_variant	169G>T	A57S	0.00018712	152.67	411.33	lineage4.3.3	0.138575	0.157202	0.881509
4641	A	G	Tip	Rv0004	-	missense_variant	208A>G	I70V	0.000187734	152.67	411.33	lineage4.3.3	0.141006	0.157202	0.896974
4941	T	C	Tip	Rv0004	-	missense_variant	508T>C	W170R	0.000188142	152.67	411.33	lineage1.2.1	0.143437	0.157202	0.91244
4990	A	G	Tip	Rv0004	-	missense_variant	557A>G	Y186C	0.000188322	152.67	411.33	lineage4.10	0.145868	0.157202	0.927905
4746	G	C	Tip	Rv0004	-	missense_variant	313G>C	V105L	0.0001888	152.67	411.33	lineage4.3.4	0.148299	0.157202	0.94337
4598	G	T	Tip	Rv0004	-	synonymous_variant	165G>T	R55R	0.00018886	152.67	411.33	lineage2.2	0.148299	0.163752	0.905635
4860	C	A	Tip	Rv0004	-	missense_variant	427C>A	Q143K	0.000190065	152.67	411.33	lineage3	0.150731	0.163752	0.920481
4659	C	T	Tip	Rv0004	-	synonymous_variant	226C>T	L76L	0.000190318	152.67	411.33	lineage1.1.3	0.150731	0.170302	0.885078
4837	C	T	Tip	Rv0004	-	missense_variant	404C>T	T135M	0.00019041	152.67	411.33	lineage1.1.2	0.153162	0.170302	0.899354
4943	G	T	Tip	Rv0004	-	missense_variant	510G>T	W170C	0.000191185	152.67	411.33	lineage4.10	0.155593	0.170302	0.913629
4590	T	C	Tip	Rv0004	-	missense_variant	157T>C	S53P	0.000191833	152.67	411.33	lineage6	0.158024	0.170302	0.927905
4561	C	T	Tip	Rv0004	-	missense_variant	128C>T	A43V	0.000191939	152.67	411.33	lineage1.1.3	0.160455	0.170302	0.94218
4693	G	A	Tip	Rv0004	-	missense_variant	260G>A	R87H	0.000192314	152.67	411.33	lineage3.1.1	0.162886	0.170302	0.956456
4824	A	G	Tip	Rv0004	-	missense_variant	391A>G	T131A	0.000192386	152.67	411.33	lineage4.10	0.165317	0.170302	0.970731
4623	T	C	Tip	Rv0004	-	missense_variant	190T>C	S64P	0.000193117	152.67	411.33	lineage3.1.2	0.167749	0.170302	0.985006
4970	T	C	Tip	Rv0004	-	synonymous_variant	537T>C	G179G	0.000194296	152.67	411.33	lineage3.1.2	0.167749	0.176852	0.948525
4588	C	T	Tip	Rv0004	-	missense_variant	155C>T	A52V	0.00019475	152.67	411.33	lineage3	0.17018	0.176852	0.962271
4811	G	A	Tip	Rv0004	-	synonymous_variant	378G>A	V126V	0.000195024	152.67	411.33	lineage3	0.17018	0.183402	0.927905
4684	C	A	Tip	Rv0004	-	missense_variant	251C>A	A84E	0.000195696	152.67	411.33	lineage3.1.2	0.172611	0.183402	0.94116
4707	C	T	Tip	Rv0004	-	missense_variant	274C>T	R92W	0.00019583	152.67	411.33	lineage1.1.3	0.175042	0.183402	0.954416
4560	G	A	Tip	Rv0004	-	missense_variant	127G>A	A43T	0.000197373	152.67	411.33	lineage1.1.3	0.177473	0.183402	0.967672
4765	C	T	Tip	Rv0004	-	missense_variant	332C>T	A111V	0.000198941	152.67	411.33	lineage3	0.179904	0.183402	0.980928
4669	C	T	Tip	Rv0004	-	missense_variant	236C>T	A79V	0.000199162	152.67	411.33	lineage2.2	0.182335	0.183402	0.994184
4728	C	T	Internal	Rv0004	-	missense_variant	295C>T	L99F	0.000199627	152.67	411.33	lineage2.2.10	0.184766	0.183402	1.00744
4568	A	G	Tip	Rv0004	-	synonymous_variant	135A>G	R45R	0.000199638	152.67	411.33	lineage2.2	0.184766	0.189952	0.9727
4567	G	C	Tip	Rv0004	-	missense_variant	134G>C	R45P	0.000201685	152.67	411.33	lineage3.1.1	0.187198	0.189952	0.985499
4980	C	T	Tip	Rv0004	-	missense_variant	547C>T	R183C	0.0002017	152.67	411.33	lineage2.2.8_RD142	0.189629	0.189952	0.998297
4816	C	T	Tip	Rv0004	-	missense_variant	383C>T	A128V	0.000202173	152.67	411.33	lineage2.2.7	0.19206	0.189952	1.0111
4938	T	G	Tip	Rv0004	-	missense_variant	505T>G	S169A	0.000202223	152.67	411.33	lineage2.2.6_RD150	0.194491	0.189952	1.02389
4572	C	T	Internal	Rv0004	-	missense_variant	139C>T	R47W	0.000202812	152.67	411.33	lineage3.1.1	0.196922	0.189952	1.03669
4480	C	T	Internal	Rv0004	-	missense_variant	47C>T	S16L	0.00021401	152.67	411.33	A4	0.199353	0.189952	1.04949
4873	A	C	Tip	Rv0004	-	missense_variant	440A>C	K147T	0.000278178	152.67	411.33	A3	0.201784	0.189952	1.06229
4454	G	A	Tip	Rv0004	-	synonymous_variant	21G>A	R7R	0.000280113	152.67	411.33	A3	0.201784	0.196502	1.02688
6446	G	T	Internal	Rv0005	gyrB	missense_variant	1324G>T	A442S	3.9379e-06	515.33	1629.67	A1, A2, A3, A4, lineage5, lineage6	0.000613621	0	Inf
6112	G	C	Internal	Rv0005	gyrB	missense_variant	990G>C	M330I	5.48943e-05	515.33	1629.67	lineage1.1.1, lineage1.1.2, lineage1.1.3, lineage1.2.1, lineage1.2.2, lineage4.6	0.00122724	0	Inf
5752	G	A	Internal	Rv0005	gyrB	synonymous_variant	630G>A	V210V	9.4846e-05	515.33	1629.67	A4	0.00122724	0.0019405	0.632435
6124	C	T	Internal	Rv0005	gyrB	synonymous_variant	1002C>T	A334A	0.000125115	515.33	1629.67	lineage1.1.2, lineage4.6	0.00122724	0.00388101	0.316217
5671	C	T	Internal	Rv0005	gyrB	synonymous_variant	549C>T	Y183Y	0.000133011	515.33	1629.67	A2	0.00122724	0.00582151	0.210812
6439	C	G	Internal	Rv0005	gyrB	synonymous_variant	1317C>G	P439P	0.0001344	515.33	1629.67	lineage1.1.1	0.00122724	0.00776202	0.158109
7221	G	C	Internal	Rv0005	gyrB	missense_variant	2099G>C	S700T	0.000137275	515.33	1629.67	lineage4.1.1	0.00184086	0.00776202	0.237163
5762	G	A	Internal	Rv0005	gyrB	missense_variant	640G>A	A214T	0.000150993	515.33	1629.67	lineage4.1.2	0.00245448	0.00776202	0.316217
7027	G	C	Internal	Rv0005	gyrB	missense_variant	1905G>C	K635N	0.000155948	515.33	1629.67	lineage4.1.2	0.00306811	0.00776202	0.395272
7200	A	C	Tip	Rv0005	gyrB	missense_variant	2078A>C	E693A	0.00015766	515.33	1629.67	lineage4.6	0.00368173	0.00776202	0.474326
6966	G	T	Internal	Rv0005	gyrB	missense_variant	1844G>T	S615I	0.000159159	515.33	1629.67	lineage1.2.2	0.00429535	0.00776202	0.55338
5858	A	G	Tip	Rv0005	gyrB	missense_variant	736A>G	N246D	0.00015966	515.33	1629.67	lineage4.1.1	0.00490897	0.00776202	0.632435
6052	T	G	Tip	Rv0005	gyrB	missense_variant	930T>G	I310M	0.000160228	515.33	1629.67	lineage4.1.1	0.00552259	0.00776202	0.711489
5516	A	G	Internal	Rv0005	gyrB	missense_variant	394A>G	I132V	0.00016079	515.33	1629.67	A3	0.00613621	0.00776202	0.790543
6109	G	A	Internal	Rv0005	gyrB	synonymous_variant	987G>A	A329A	0.00016079	515.33	1629.67	A3	0.00613621	0.00970252	0.632435
6717	T	C	Internal	Rv0005	gyrB	missense_variant	1595T>C	I532T	0.00016079	515.33	1629.67	A3	0.00674983	0.00970252	0.695678
5158	G	T	Tip	Rv0005	gyrB	synonymous_variant	36G>T	A12A	0.000161594	515.33	1629.67	lineage4.6.2	0.00674983	0.011643	0.579732
6610	C	A	Tip	Rv0005	gyrB	synonymous_variant	1488C>A	V496V	0.000162305	515.33	1629.67	lineage6	0.00674983	0.0135835	0.496913
5124	T	C	Internal	Rv0005	gyrB	start_lost	2T>C	M1?	0.000162935	515.33	1629.67	lineage5	0.00736345	0.0135835	0.542087
6907	C	A	Internal	Rv0005	gyrB	synonymous_variant	1785C>A	I595I	0.00016415	515.33	1629.67	lineage4.1.2	0.00736345	0.015524	0.474326
6352	C	G	Tip	Rv0005	gyrB	synonymous_variant	1230C>G	T410T	0.000164167	515.33	1629.67	lineage4.2.1	0.00736345	0.0174645	0.421623
5530	C	T	Internal	Rv0005	gyrB	synonymous_variant	408C>T	D136D	0.000164938	515.33	1629.67	lineage1.2.2	0.00736345	0.019405	0.379461
6184	C	T	Internal	Rv0005	gyrB	synonymous_variant	1062C>T	T354T	0.000166158	515.33	1629.67	lineage4.1.2	0.00736345	0.0213455	0.344964
5266	A	C	Internal	Rv0005	gyrB	missense_variant	144A>C	Q48H	0.000166279	515.33	1629.67	lineage4.3.3	0.00797708	0.0213455	0.373711
5201	A	G	Tip	Rv0005	gyrB	missense_variant	79A>G	N27D	0.000167303	515.33	1629.67	lineage4.1.1	0.0085907	0.0213455	0.402459
6406	C	T	Internal	Rv0005	gyrB	synonymous_variant	1284C>T	N428N	0.000167458	515.33	1629.67	A4	0.0085907	0.023286	0.36892
6140	G	T	Internal	Rv0005	gyrB	missense_variant	1018G>T	V340L	0.000167722	515.33	1629.67	lineage4.3.4	0.00920432	0.023286	0.395272
5731	C	T	Tip	Rv0005	gyrB	synonymous_variant	609C>T	T203T	0.000167801	515.33	1629.67	lineage4.4.2	0.00920432	0.0252266	0.364866
6066	T	C	Tip	Rv0005	gyrB	missense_variant	944T>C	V315A	0.000167801	515.33	1629.67	lineage4.4.2	0.00981794	0.0252266	0.389191
6061	C	G	Tip	Rv0005	gyrB	missense_variant	939C>G	S313R	0.000167837	515.33	1629.67	lineage4	0.0104316	0.0252266	0.413515
6550	A	G	Tip	Rv0005	gyrB	synonymous_variant	1428A>G	G476G	0.000167905	515.33	1629.67	lineage4.4.2	0.0104316	0.0271671	0.383978
6144	A	G	Internal	Rv0005	gyrB	missense_variant	1022A>G	H341R	0.000167955	515.33	1629.67	lineage4.4.1	0.0110452	0.0271671	0.406565
6438	C	G	Internal	Rv0005	gyrB	missense_variant	1316C>G	P439R	0.000168428	515.33	1629.67	lineage4.1.2	0.0116588	0.0271671	0.429152
6781	C	T	Tip	Rv0005	gyrB	synonymous_variant	1659C>T	H553H	0.000168435	515.33	1629.67	lineage4.5	0.0116588	0.0291076	0.400542
5770	C	T	Internal	Rv0005	gyrB	synonymous_variant	648C>T	P216P	0.000168537	515.33	1629.67	lineage1.1.2	0.0116588	0.0310481	0.375508
6639	C	T	Tip	Rv0005	gyrB	missense_variant	1517C>T	A506V	0.000168549	515.33	1629.67	lineage4.4.2	0.0122724	0.0310481	0.395272
5776	T	C	Tip	Rv0005	gyrB	synonymous_variant	654T>C	V218V	0.0001687	515.33	1629.67	lineage4.1.2	0.0122724	0.0329886	0.37202
5814	G	C	Tip	Rv0005	gyrB	missense_variant	692G>C	R231P	0.000169056	515.33	1629.67	lineage4.10	0.012886	0.0329886	0.390621
5993	C	T	Tip	Rv0005	gyrB	missense_variant	871C>T	H291Y	0.000169173	515.33	1629.67	lineage4.4.2	0.0134997	0.0329886	0.409223
7121	C	G	Tip	Rv0005	gyrB	missense_variant	1999C>G	P667A	0.0001692	515.33	1629.67	lineage4.2.2	0.0141133	0.0329886	0.427824
7085	A	G	Tip	Rv0005	gyrB	missense_variant	1963A>G	M655V	0.000169548	515.33	1629.67	lineage4.4.1	0.0147269	0.0329886	0.446425
6358	C	T	Internal	Rv0005	gyrB	synonymous_variant	1236C>T	T412T	0.000169571	515.33	1629.67	lineage4.10	0.0147269	0.0349291	0.421623
5986	C	A	Tip	Rv0005	gyrB	synonymous_variant	864C>A	R288R	0.000170059	515.33	1629.67	lineage4.1.1	0.0147269	0.0368696	0.399432
5917	C	T	Tip	Rv0005	gyrB	synonymous_variant	795C>T	V265V	0.000170122	515.33	1629.67	lineage4.1.2	0.0147269	0.0388101	0.379461
5785	C	G	Tip	Rv0005	gyrB	synonymous_variant	663C>G	T221T	0.000170298	515.33	1629.67	lineage4.1.1	0.0147269	0.0407506	0.361391
6919	T	C	Internal	Rv0005	gyrB	synonymous_variant	1797T>C	H599H	0.000170415	515.33	1629.67	lineage4.2.1	0.0147269	0.0426911	0.344964
6501	G	A	Tip	Rv0005	gyrB	missense_variant	1379G>A	R460H	0.000170477	515.33	1629.67	lineage4.6.1	0.0153405	0.0426911	0.359338
5770	C	G	Tip	Rv0005	gyrB	synonymous_variant	648C>G	P216P	0.000170538	515.33	1629.67	lineage4.1.2	0.0153405	0.0446316	0.343715
5723	G	T	Internal	Rv0005	gyrB	missense_variant	601G>T	A201S	0.000170612	515.33	1629.67	lineage4.3.3	0.0159542	0.0446316	0.357463
6815	A	C	Internal	Rv0005	gyrB	missense_variant	1693A>C	K565Q	0.000170648	515.33	1629.67	lineage4.10	0.0165678	0.0446316	0.371212
5197	A	G	Internal	Rv0005	gyrB	synonymous_variant	75A>G	R25R	0.000170721	515.33	1629.67	lineage4.3.2	0.0165678	0.0465721	0.355745
6577	T	C	Tip	Rv0005	gyrB	synonymous_variant	1455T>C	R485R	0.000171565	515.33	1629.67	lineage1.2.2	0.0165678	0.0485126	0.341515
5306	C	T	Tip	Rv0005	gyrB	synonymous_variant	184C>T	L62L	0.000171757	515.33	1629.67	lineage4.6.1	0.0165678	0.0504531	0.32838
5329	C	T	Tip	Rv0005	gyrB	synonymous_variant	207C>T	P69P	0.000171949	515.33	1629.67	lineage4.1.1	0.0165678	0.0523936	0.316217
5176	G	A	Tip	Rv0005	gyrB	synonymous_variant	54G>A	V18V	0.000172007	515.33	1629.67	lineage4.1.2	0.0165678	0.0543341	0.304924
6736	C	T	Tip	Rv0005	gyrB	synonymous_variant	1614C>T	N538N	0.000172041	515.33	1629.67	lineage1.1.2	0.0165678	0.0562746	0.294409
5537	A	G	Tip	Rv0005	gyrB	missense_variant	415A>G	M139V	0.000172042	515.33	1629.67	lineage1.2.2	0.0171814	0.0562746	0.305313
5489	A	G	Tip	Rv0005	gyrB	missense_variant	367A>G	I123V	0.00017206	515.33	1629.67	lineage4.6.2	0.017795	0.0562746	0.316217
5506	C	T	Tip	Rv0005	gyrB	synonymous_variant	384C>T	H128H	0.000172202	515.33	1629.67	lineage4.6.1	0.017795	0.0582151	0.305677
5617	G	T	Tip	Rv0005	gyrB	synonymous_variant	495G>T	S165S	0.00017222	515.33	1629.67	lineage4.4.1	0.017795	0.0601556	0.295816
7170	C	A	Tip	Rv0005	gyrB	missense_variant	2048C>A	A683D	0.000172349	515.33	1629.67	lineage4.1.2	0.0184086	0.0601556	0.306017
6247	G	A	Internal	Rv0005	gyrB	synonymous_variant	1125G>A	K375K	0.000172352	515.33	1629.67	lineage4.10	0.0184086	0.0620961	0.296454
5250	A	G	Tip	Rv0005	gyrB	missense_variant	128A>G	Q43R	0.000172491	515.33	1629.67	lineage4.1.1	0.0190223	0.0620961	0.306336
6817	G	A	Internal	Rv0005	gyrB	synonymous_variant	1695G>A	K565K	0.000172502	515.33	1629.67	lineage4.3.4	0.0190223	0.0640366	0.297053
6171	A	G	Tip	Rv0005	gyrB	missense_variant	1049A>G	H350R	0.00017269	515.33	1629.67	lineage4.1.2	0.0196359	0.0640366	0.306635
5259	A	C	Tip	Rv0005	gyrB	missense_variant	137A>C	K46T	0.000172698	515.33	1629.67	lineage4.10	0.0202495	0.0640366	0.316217
5136	A	C	Tip	Rv0005	gyrB	missense_variant	14A>C	E5A	0.000172721	515.33	1629.67	lineage4.1.2	0.0208631	0.0640366	0.3258
7054	C	T	Tip	Rv0005	gyrB	synonymous_variant	1932C>T	D644D	0.000173159	515.33	1629.67	lineage4.6.1	0.0208631	0.0659771	0.316217
6000	C	T	Internal	Rv0005	gyrB	missense_variant	878C>T	P293L	0.000173332	515.33	1629.67	lineage4.1.2	0.0214767	0.0659771	0.325518
6541	C	T	Tip	Rv0005	gyrB	synonymous_variant	1419C>T	D473D	0.000173435	515.33	1629.67	lineage4.1.2	0.0214767	0.0679176	0.316217
5716	G	T	Tip	Rv0005	gyrB	missense_variant	594G>T	K198N	0.000173442	515.33	1629.67	lineage4.1.2	0.0220904	0.0679176	0.325252
5590	T	G	Tip	Rv0005	gyrB	synonymous_variant	468T>G	S156S	0.000173457	515.33	1629.67	lineage1.2.2	0.0220904	0.0698581	0.316217
5157	C	T	Tip	Rv0005	gyrB	missense_variant	35C>T	A12V	0.000173802	515.33	1629.67	lineage4.1.2	0.022704	0.0698581	0.325001
5160	C	A	Tip	Rv0005	gyrB	missense_variant	38C>A	P13H	0.000173949	515.33	1629.67	lineage4.1.2	0.0233176	0.0698581	0.333785
6733	G	C	Tip	Rv0005	gyrB	missense_variant	1611G>C	K537N	0.000174302	515.33	1629.67	lineage4.1.2	0.0239312	0.0698581	0.342569
5949	C	G	Tip	Rv0005	gyrB	missense_variant	827C>G	A276G	0.000174482	515.33	1629.67	lineage4.1.1	0.0245448	0.0698581	0.351353
6054	A	C	Tip	Rv0005	gyrB	missense_variant	932A>C	H311P	0.000174582	515.33	1629.67	lineage4.10	0.0251585	0.0698581	0.360136
7253	T	C	Tip	Rv0005	gyrB	missense_variant	2131T>C	F711L	0.000174699	515.33	1629.67	lineage4.1.2	0.0257721	0.0698581	0.36892
5350	C	T	Internal	Rv0005	gyrB	synonymous_variant	228C>T	T76T	0.000174981	515.33	1629.67	lineage4.3.3	0.0257721	0.0717987	0.358949
5771	G	T	Tip	Rv0005	gyrB	missense_variant	649G>T	A217S	0.000175269	515.33	1629.67	lineage4.1.2	0.0263857	0.0717987	0.367496
6126	G	C	Tip	Rv0005	gyrB	missense_variant	1004G>C	G335A	0.000175389	515.33	1629.67	lineage4.10	0.0269993	0.0717987	0.376042
5734	G	A	Tip	Rv0005	gyrB	synonymous_variant	612G>A	K204K	0.000175412	515.33	1629.67	lineage4.10	0.0269993	0.0737392	0.366146
6505	G	A	Tip	Rv0005	gyrB	synonymous_variant	1383G>A	K461K	0.000175412	515.33	1629.67	lineage4.10	0.0269993	0.0756797	0.356758
6432	C	T	Internal	Rv0005	gyrB	missense_variant	1310C>T	A437V	0.000175462	515.33	1629.67	lineage4.10	0.027613	0.0756797	0.364866
6573	G	C	Tip	Rv0005	gyrB	missense_variant	1451G>C	C484S	0.000175498	515.33	1629.67	lineage4.1.1	0.0282266	0.0756797	0.372974
6265	C	T	Tip	Rv0005	gyrB	synonymous_variant	1143C>T	D381D	0.000175519	515.33	1629.67	lineage4.1.2	0.0282266	0.0776202	0.36365
6965	A	G	Tip	Rv0005	gyrB	missense_variant	1843A>G	S615G	0.000175522	515.33	1629.67	lineage4.1.1	0.0288402	0.0776202	0.371555
5951	G	A	Tip	Rv0005	gyrB	missense_variant	829G>A	A277T	0.000175639	515.33	1629.67	lineage1.2.2	0.0294538	0.0776202	0.379461
6028	C	T	Internal	Rv0005	gyrB	synonymous_variant	906C>T	H302H	0.000175641	515.33	1629.67	lineage4.3.4	0.0294538	0.0795607	0.370206
6773	G	A	Tip	Rv0005	gyrB	missense_variant	1651G>A	G551R	0.000175678	515.33	1629.67	lineage2.2.1	0.0300674	0.0795607	0.377918
6448	G	T	Tip	Rv0005	gyrB	synonymous_variant	1326G>T	A442A	0.000175791	515.33	1629.67	lineage1.2.1	0.0300674	0.0815012	0.36892
6900	C	T	Tip	Rv0005	gyrB	missense_variant	1778C>T	P593L	0.000175791	515.33	1629.67	lineage4.10	0.0306811	0.0815012	0.376449
5726	C	T	Tip	Rv0005	gyrB	missense_variant	604C>T	P202S	0.00017583	515.33	1629.67	lineage4.2.1	0.0312947	0.0815012	0.383978
6559	C	T	Tip	Rv0005	gyrB	synonymous_variant	1437C>T	G479G	0.000175851	515.33	1629.67	lineage4.4.1	0.0312947	0.0834417	0.375049
6127	G	T	Tip	Rv0005	gyrB	synonymous_variant	1005G>T	G335G	0.000176022	515.33	1629.67	lineage4.1.2	0.0312947	0.0853822	0.366525
6037	C	G	Internal	Rv0005	gyrB	synonymous_variant	915C>G	R305R	0.000176183	515.33	1629.67	lineage1.2.2	0.0312947	0.0873227	0.35838
5275	C	T	Tip	Rv0005	gyrB	synonymous_variant	153C>T	Y51Y	0.000176244	515.33	1629.67	lineage4.10	0.0312947	0.0892632	0.350589
6016	C	G	Tip	Rv0005	gyrB	missense_variant	894C>G	D298E	0.000176263	515.33	1629.67	lineage4.2.1	0.0319083	0.0892632	0.357463
6226	C	T	Tip	Rv0005	gyrB	synonymous_variant	1104C>T	N368N	0.000176378	515.33	1629.67	lineage4.1.1	0.0319083	0.0912037	0.349858
5520	C	T	Internal	Rv0005	gyrB	missense_variant	398C>T	P133L	0.000176662	515.33	1629.67	lineage4.3.2	0.0325219	0.0912037	0.356586
7222	C	T	Internal	Rv0005	gyrB	synonymous_variant	2100C>T	S700S	0.000176662	515.33	1629.67	lineage4.3.2	0.0325219	0.0931442	0.349157
5524	C	A	Internal	Rv0005	gyrB	synonymous_variant	402C>A	T134T	0.000176889	515.33	1629.67	lineage4.10	0.0325219	0.0950847	0.342031
5206	C	T	Tip	Rv0005	gyrB	synonymous_variant	84C>T	R28R	0.000176911	515.33	1629.67	lineage4.4.1	0.0325219	0.0970252	0.33519
6258	A	G	Tip	Rv0005	gyrB	missense_variant	1136A>G	D379G	0.000177064	515.33	1629.67	lineage1.2.2	0.0331355	0.0970252	0.341515
6792	A	G	Tip	Rv0005	gyrB	missense_variant	1670A>G	D557G	0.000177128	515.33	1629.67	lineage4.10	0.0337492	0.0970252	0.347839
6963	G	A	Internal	Rv0005	gyrB	missense_variant	1841G>A	R614H	0.000177318	515.33	1629.67	lineage3	0.0343628	0.0970252	0.354163
5769	C	T	Tip	Rv0005	gyrB	missense_variant	647C>T	P216L	0.000177332	515.33	1629.67	lineage4.10	0.0349764	0.0970252	0.360488
6223	G	T	Tip	Rv0005	gyrB	synonymous_variant	1101G>T	V367V	0.000177549	515.33	1629.67	lineage4.2.1	0.0349764	0.0989657	0.353419
6554	C	G	Tip	Rv0005	gyrB	missense_variant	1432C>G	P478A	0.000177831	515.33	1629.67	lineage4.3.1	0.03559	0.0989657	0.35962
6061	C	T	Tip	Rv0005	gyrB	synonymous_variant	939C>T	S313S	0.000177843	515.33	1629.67	lineage4.1.2	0.03559	0.100906	0.352704
6319	G	C	Tip	Rv0005	gyrB	synonymous_variant	1197G>C	V399V	0.000177946	515.33	1629.67	lineage4.10	0.03559	0.102847	0.346049
6084	G	A	Tip	Rv0005	gyrB	missense_variant	962G>A	G321D	0.000177996	515.33	1629.67	lineage4.10	0.0362036	0.102847	0.352016
6818	A	G	Internal	Rv0005	gyrB	missense_variant	1696A>G	I566V	0.000178029	515.33	1629.67	lineage4.1.2	0.0368173	0.102847	0.357982
6178	C	A	Internal	Rv0005	gyrB	synonymous_variant	1056C>A	G352G	0.000178041	515.33	1629.67	lineage1.1.2	0.0368173	0.104787	0.351353
6061	C	T	Tip	Rv0005	gyrB	synonymous_variant	939C>T	S313S	0.000178145	515.33	1629.67	lineage4.10	0.0368173	0.106728	0.344964
5785	C	T	Tip	Rv0005	gyrB	synonymous_variant	663C>T	T221T	0.000178199	515.33	1629.67	lineage2.2	0.0368173	0.108668	0.338804
6608	G	A	Tip	Rv0005	gyrB	missense_variant	1486G>A	V496I	0.000178317	515.33	1629.67	lineage4.10	0.0374309	0.108668	0.344451
6749	G	A	Tip	Rv0005	gyrB	missense_variant	1627G>A	A543T	0.000178352	515.33	1629.67	lineage5	0.0380445	0.108668	0.350098
6454	C	T	Tip	Rv0005	gyrB	synonymous_variant	1332C>T	V444V	0.000178489	515.33	1629.67	lineage1.2.2	0.0380445	0.110609	0.343956
7186	C	T	Tip	Rv0005	gyrB	synonymous_variant	2064C>T	S688S	0.000178732	515.33	1629.67	lineage4.1.1	0.0380445	0.112549	0.338025
6878	T	C	Tip	Rv0005	gyrB	synonymous_variant	1756T>C	L586L	0.000178764	515.33	1629.67	lineage4.5	0.0380445	0.11449	0.332296
5709	G	T	Tip	Rv0005	gyrB	missense_variant	587G>T	G196V	0.000178924	515.33	1629.67	lineage4.1.2	0.0386581	0.11449	0.337656
6798	G	C	Tip	Rv0005	gyrB	missense_variant	1676G>C	G559A	0.000179182	515.33	1629.67	lineage4.10	0.0392718	0.11449	0.343015
5743	G	T	Tip	Rv0005	gyrB	synonymous_variant	621G>T	G207G	0.000179224	515.33	1629.67	lineage4.1.2	0.0392718	0.11643	0.337299
6445	C	T	Tip	Rv0005	gyrB	synonymous_variant	1323C>T	D441D	0.000179278	515.33	1629.67	lineage4.3.4	0.0392718	0.118371	0.331769
5611	C	T	Internal	Rv0005	gyrB	synonymous_variant	489C>T	G163G	0.00017932	515.33	1629.67	lineage4.3.4	0.0392718	0.120311	0.326418
5769	C	G	Tip	Rv0005	gyrB	missense_variant	647C>G	P216R	0.000179368	515.33	1629.67	lineage4.2.1	0.0398854	0.120311	0.331518
5684	G	C	Tip	Rv0005	gyrB	missense_variant	562G>C	V188L	0.000179486	515.33	1629.67	lineage4.3.4	0.040499	0.120311	0.336619
6251	C	T	Tip	Rv0005	gyrB	synonymous_variant	1129C>T	L377L	0.000179536	515.33	1629.67	lineage4.10	0.040499	0.122252	0.331275
6967	T	C	Tip	Rv0005	gyrB	synonymous_variant	1845T>C	S615S	0.000179536	515.33	1629.67	lineage4.10	0.040499	0.124192	0.326099
5309	G	A	Tip	Rv0005	gyrB	missense_variant	187G>A	E63K	0.000179571	515.33	1629.67	lineage4.4.1	0.0411126	0.124192	0.33104
6106	C	T	Tip	Rv0005	gyrB	synonymous_variant	984C>T	I328I	0.000179646	515.33	1629.67	lineage1.1.2	0.0411126	0.126133	0.325947
7198	C	A	Tip	Rv0005	gyrB	synonymous_variant	2076C>A	G692G	0.000179646	515.33	1629.67	lineage1.1.2	0.0411126	0.128073	0.321009
7054	C	T	Tip	Rv0005	gyrB	synonymous_variant	1932C>T	D644D	0.000179819	515.33	1629.67	lineage4.10	0.0411126	0.130014	0.316217
6307	T	G	Internal	Rv0005	gyrB	synonymous_variant	1185T>G	A395A	0.000179963	515.33	1629.67	A4	0.0411126	0.131954	0.311567
6721	C	T	Internal	Rv0005	gyrB	synonymous_variant	1599C>T	D533D	0.000179963	515.33	1629.67	A4	0.0411126	0.133895	0.307052
6436	C	T	Internal	Rv0005	gyrB	synonymous_variant	1314C>T	N438N	0.000180043	515.33	1629.67	lineage1.1.3	0.0411126	0.135835	0.302665
6042	A	G	Tip	Rv0005	gyrB	missense_variant	920A>G	K307R	0.000180077	515.33	1629.67	lineage4.10	0.0417262	0.135835	0.307183
6408	A	G	Tip	Rv0005	gyrB	missense_variant	1286A>G	E429G	0.000180098	515.33	1629.67	lineage4.3.3	0.0423399	0.135835	0.3117
6859	T	C	Internal	Rv0005	gyrB	synonymous_variant	1737T>C	I579I	0.000180115	515.33	1629.67	lineage3.1.2	0.0423399	0.137776	0.30731
5963	G	C	Internal	Rv0005	gyrB	missense_variant	841G>C	A281P	0.000180177	515.33	1629.67	lineage4.3.4	0.0429535	0.137776	0.311764
7162	C	T	Tip	Rv0005	gyrB	synonymous_variant	2040C>T	A680A	0.000180416	515.33	1629.67	lineage4.3.4	0.0429535	0.139716	0.307434
6314	T	A	Tip	Rv0005	gyrB	missense_variant	1192T>A	S398T	0.000180436	515.33	1629.67	lineage4.4.1	0.0435671	0.139716	0.311825
5180	T	C	Tip	Rv0005	gyrB	missense_variant	58T>C	C20R	0.000180616	515.33	1629.67	lineage4.10	0.0441807	0.139716	0.316217
5239	C	G	Tip	Rv0005	gyrB	missense_variant	117C>G	I39M	0.000180629	515.33	1629.67	lineage4.4.1	0.0447943	0.139716	0.320609
5195	C	G	Internal	Rv0005	gyrB	missense_variant	73C>G	R25G	0.000180646	515.33	1629.67	lineage1.1.3	0.045408	0.139716	0.325001
6166	C	T	Tip	Rv0005	gyrB	synonymous_variant	1044C>T	N348N	0.000180663	515.33	1629.67	lineage4.10	0.045408	0.141657	0.320549
7170	C	A	Tip	Rv0005	gyrB	missense_variant	2048C>A	A683D	0.000180991	515.33	1629.67	lineage4.3.3	0.0460216	0.141657	0.324881
6059	A	G	Internal	Rv0005	gyrB	missense_variant	937A>G	S313G	0.000181091	515.33	1629.67	lineage4.3.4	0.0466352	0.141657	0.329213
5530	C	G	Internal	Rv0005	gyrB	missense_variant	408C>G	D136E	0.000181111	515.33	1629.67	lineage4.10	0.0472488	0.141657	0.333544
7017	C	T	Tip	Rv0005	gyrB	missense_variant	1895C>T	A632V	0.000181117	515.33	1629.67	lineage4.10	0.0478625	0.141657	0.337876
6299	C	G	Tip	Rv0005	gyrB	missense_variant	1177C>G	L393V	0.000181171	515.33	1629.67	lineage4.10	0.0484761	0.141657	0.342208
5472	C	T	Tip	Rv0005	gyrB	missense_variant	350C>T	A117V	0.000181308	515.33	1629.67	lineage4.10	0.0490897	0.141657	0.34654
5450	G	C	Tip	Rv0005	gyrB	missense_variant	328G>C	E110Q	0.000181317	515.33	1629.67	lineage4.3.2	0.0497033	0.141657	0.350871
6620	G	C	Tip	Rv0005	gyrB	missense_variant	1498G>C	D500H	0.000181537	515.33	1629.67	lineage4.3.2	0.0503169	0.141657	0.355203
5317	C	A	Tip	Rv0005	gyrB	synonymous_variant	195C>A	V65V	0.00018163	515.33	1629.67	lineage4.10	0.0503169	0.143597	0.350403
6852	A	G	Tip	Rv0005	gyrB	missense_variant	1730A>G	Q577R	0.00018163	515.33	1629.67	lineage4.10	0.0509306	0.143597	0.354676
5437	C	T	Tip	Rv0005	gyrB	synonymous_variant	315C>T	N105N	0.00018194	515.33	1629.67	lineage4.10	0.0509306	0.145538	0.349947
5359	C	T	Tip	Rv0005	gyrB	synonymous_variant	237C>T	R79R	0.00018206	515.33	1629.67	lineage1.1.2	0.0509306	0.147478	0.345343
6321	A	C	Tip	Rv0005	gyrB	missense_variant	1199A>C	K400T	0.000182104	515.33	1629.67	lineage4.2.1	0.0515442	0.147478	0.349503
6802	G	A	Tip	Rv0005	gyrB	synonymous_variant	1680G>A	K560K	0.000182182	515.33	1629.67	lineage4.10	0.0515442	0.149419	0.344964
5674	G	A	Tip	Rv0005	gyrB	synonymous_variant	552G>A	E184E	0.000182287	515.33	1629.67	lineage1.1.3	0.0515442	0.151359	0.340542
5446	G	T	Tip	Rv0005	gyrB	synonymous_variant	324G>T	L108L	0.0001825	515.33	1629.67	lineage1.1.2	0.0515442	0.1533	0.336231
5748	C	T	Tip	Rv0005	gyrB	missense_variant	626C>T	T209M	0.000183032	515.33	1629.67	lineage1.1.3	0.0521578	0.1533	0.340234
6415	G	A	Tip	Rv0005	gyrB	synonymous_variant	1293G>A	L431L	0.000183032	515.33	1629.67	lineage1.1.3	0.0521578	0.15524	0.335981
5920	C	G	Tip	Rv0005	gyrB	synonymous_variant	798C>G	A266A	0.000183076	515.33	1629.67	lineage4.3.4	0.0521578	0.157181	0.331833
6417	C	G	Tip	Rv0005	gyrB	missense_variant	1295C>G	T432S	0.000183108	515.33	1629.67	lineage4.3.2	0.0527714	0.157181	0.335737
5444	C	G	Tip	Rv0005	gyrB	missense_variant	322C>G	L108V	0.000183188	515.33	1629.67	lineage1.1.2	0.053385	0.157181	0.339641
5842	C	T	Tip	Rv0005	gyrB	synonymous_variant	720C>T	N240N	0.000183188	515.33	1629.67	lineage1.1.2	0.053385	0.159121	0.335499
5452	G	T	Tip	Rv0005	gyrB	missense_variant	330G>T	E110D	0.000183236	515.33	1629.67	lineage4.3.2	0.0539987	0.159121	0.339355
5145	G	C	Tip	Rv0005	gyrB	missense_variant	23G>C	R8T	0.000183439	515.33	1629.67	lineage4.3.2	0.0546123	0.159121	0.343212
6338	T	C	Tip	Rv0005	gyrB	missense_variant	1216T>C	F406L	0.000183807	515.33	1629.67	lineage4.10	0.0552259	0.159121	0.347068
5185	C	T	Tip	Rv0005	gyrB	synonymous_variant	63C>T	D21D	0.000183912	515.33	1629.67	lineage4.3.4	0.0552259	0.161062	0.342886
5830	G	C	Tip	Rv0005	gyrB	missense_variant	708G>C	M236I	0.000183986	515.33	1629.67	lineage3	0.0558395	0.161062	0.346696
7123	C	G	Tip	Rv0005	gyrB	synonymous_variant	2001C>G	P667P	0.000184223	515.33	1629.67	lineage4.10	0.0558395	0.163002	0.342569
6575	C	T	Tip	Rv0005	gyrB	missense_variant	1453C>T	R485C	0.000184255	515.33	1629.67	lineage4.3.3	0.0564531	0.163002	0.346333
6713	C	A	Tip	Rv0005	gyrB	missense_variant	1591C>A	R531S	0.000184277	515.33	1629.67	lineage4.10	0.0570668	0.163002	0.350098
6267	C	T	Tip	Rv0005	gyrB	missense_variant	1145C>T	P382L	0.000184377	515.33	1629.67	lineage4.10	0.0576804	0.163002	0.353862
5300	G	A	Tip	Rv0005	gyrB	missense_variant	178G>A	E60K	0.000184416	515.33	1629.67	lineage1.2.2	0.058294	0.163002	0.357627
6445	C	T	Tip	Rv0005	gyrB	synonymous_variant	1323C>T	D441D	0.000184426	515.33	1629.67	lineage1.1.3	0.058294	0.164943	0.353419
6298	C	T	Internal	Rv0005	gyrB	synonymous_variant	1176C>T	G392G	0.000184629	515.33	1629.67	lineage1.1.3	0.058294	0.166883	0.34931
6142	G	C	Tip	Rv0005	gyrB	synonymous_variant	1020G>C	V340V	0.00018472	515.33	1629.67	lineage4.3.3	0.058294	0.168824	0.345295
7108	G	C	Tip	Rv0005	gyrB	missense_variant	1986G>C	E662D	0.000184727	515.33	1629.67	lineage3	0.0589076	0.168824	0.34893
5214	C	G	Internal	Rv0005	gyrB	missense_variant	92C>G	A31G	0.00018481	515.33	1629.67	lineage4.3.3	0.0595213	0.168824	0.352564
6274	C	G	Tip	Rv0005	gyrB	synonymous_variant	1152C>G	L384L	0.000185159	515.33	1629.67	lineage4.3.3	0.0595213	0.170764	0.348558
5258	A	C	Tip	Rv0005	gyrB	missense_variant	136A>C	K46Q	0.000185358	515.33	1629.67	lineage4.3.3	0.0601349	0.170764	0.352151
7192	G	A	Tip	Rv0005	gyrB	synonymous_variant	2070G>A	L690L	0.000185412	515.33	1629.67	lineage1.1.2	0.0601349	0.172705	0.348194
7246	T	A	Tip	Rv0005	gyrB	missense_variant	2124T>A	D708E	0.000185424	515.33	1629.67	lineage4.10	0.0607485	0.172705	0.351747
6727	G	A	Tip	Rv0005	gyrB	synonymous_variant	1605G>A	V535V	0.000185598	515.33	1629.67	lineage1.1.3	0.0607485	0.174645	0.347839
5997	A	C	Tip	Rv0005	gyrB	missense_variant	875A>C	Y292S	0.000185798	515.33	1629.67	lineage4.2.1	0.0613621	0.174645	0.351353
5971	C	T	Tip	Rv0005	gyrB	synonymous_variant	849C>T	H283H	0.000185962	515.33	1629.67	lineage1.1.2	0.0613621	0.176586	0.347492
6040	C	A	Tip	Rv0005	gyrB	synonymous_variant	918C>A	T306T	0.000186027	515.33	1629.67	lineage2.2	0.0613621	0.178526	0.343715
5332	C	T	Tip	Rv0005	gyrB	synonymous_variant	210C>T	G70G	0.000186118	515.33	1629.67	lineage4.10	0.0613621	0.180467	0.340019
6620	G	C	Tip	Rv0005	gyrB	missense_variant	1498G>C	D500H	0.000186245	515.33	1629.67	lineage4.10	0.0619757	0.180467	0.343419
6083	G	A	Tip	Rv0005	gyrB	missense_variant	961G>A	G321S	0.000186394	515.33	1629.67	lineage5	0.0625894	0.180467	0.346819
5848	G	A	Tip	Rv0005	gyrB	synonymous_variant	726G>A	G242G	0.00018646	515.33	1629.67	lineage4.3.3	0.0625894	0.182407	0.34313
5499	C	G	Tip	Rv0005	gyrB	missense_variant	377C>G	A126G	0.000186562	515.33	1629.67	lineage4.1.1	0.063203	0.182407	0.346494
5389	C	A	Tip	Rv0005	gyrB	synonymous_variant	267C>A	V89V	0.000186703	515.33	1629.67	lineage4.10	0.063203	0.184348	0.342846
5144	A	G	Tip	Rv0005	gyrB	missense_variant	22A>G	R8G	0.000186802	515.33	1629.67	lineage4.3.4	0.0638166	0.184348	0.346175
6475	C	T	Tip	Rv0005	gyrB	synonymous_variant	1353C>T	S451S	0.000187237	515.33	1629.67	lineage4.3.4	0.0638166	0.186288	0.342569
6735	A	C	Tip	Rv0005	gyrB	missense_variant	1613A>C	N538T	0.000187423	515.33	1629.67	lineage4.10	0.0644302	0.186288	0.345863
5804	A	C	Tip	Rv0005	gyrB	missense_variant	682A>C	T228P	0.000187478	515.33	1629.67	lineage4.3.3	0.0650438	0.186288	0.349157
5842	C	T	Tip	Rv0005	gyrB	synonymous_variant	720C>T	N240N	0.000187532	515.33	1629.67	lineage1.2.2	0.0650438	0.188229	0.345557
5472	C	A	Tip	Rv0005	gyrB	missense_variant	350C>A	A117D	0.000187582	515.33	1629.67	lineage2.2	0.0656575	0.188229	0.348817
7170	C	A	Tip	Rv0005	gyrB	missense_variant	2048C>A	A683D	0.000187771	515.33	1629.67	lineage4.3.4	0.0662711	0.188229	0.352077
5681	C	G	Tip	Rv0005	gyrB	missense_variant	559C>G	Q187E	0.000188388	515.33	1629.67	lineage3	0.0668847	0.188229	0.355337
6289	C	A	Tip	Rv0005	gyrB	synonymous_variant	1167C>A	I389I	0.000188419	515.33	1629.67	lineage2.2.3	0.0668847	0.190169	0.351711
5949	C	T	Tip	Rv0005	gyrB	missense_variant	827C>T	A276V	0.000188486	515.33	1629.67	lineage1.1.2	0.0674983	0.190169	0.354938
5731	C	T	Internal	Rv0005	gyrB	synonymous_variant	609C>T	T203T	0.000189182	515.33	1629.67	lineage1.1.3	0.0674983	0.19211	0.351353
6756	T	G	Tip	Rv0005	gyrB	missense_variant	1634T>G	I545S	0.000189375	515.33	1629.67	lineage4.3.4	0.0681119	0.19211	0.354547
5988	C	T	Tip	Rv0005	gyrB	missense_variant	866C>T	T289I	0.000189496	515.33	1629.67	lineage1.1.2	0.0687256	0.19211	0.357741
7055	G	A	Tip	Rv0005	gyrB	missense_variant	1933G>A	G645S	0.000189898	515.33	1629.67	lineage1.2.2	0.0693392	0.19211	0.360935
6579	C	T	Tip	Rv0005	gyrB	missense_variant	1457C>T	S486F	0.000190117	515.33	1629.67	lineage4.10	0.0699528	0.19211	0.364129
6358	C	A	Tip	Rv0005	gyrB	synonymous_variant	1236C>A	T412T	0.000190318	515.33	1629.67	lineage1.1.3	0.0699528	0.19405	0.360488
6917	C	T	Tip	Rv0005	gyrB	missense_variant	1795C>T	H599Y	0.000190581	515.33	1629.67	lineage4.10	0.0705664	0.19405	0.36365
6946	C	T	Tip	Rv0005	gyrB	synonymous_variant	1824C>T	Y608Y	0.000190674	515.33	1629.67	lineage3	0.0705664	0.195991	0.36005
5849	C	A	Tip	Rv0005	gyrB	missense_variant	727C>A	L243M	0.00019069	515.33	1629.67	lineage3	0.0711801	0.195991	0.36318
6240	A	G	Tip	Rv0005	gyrB	missense_variant	1118A>G	D373G	0.000190745	515.33	1629.67	lineage3	0.0717937	0.195991	0.366311
6391	G	T	Internal	Rv0005	gyrB	synonymous_variant	1269G>T	V423V	0.000190932	515.33	1629.67	lineage3	0.0717937	0.197931	0.36272
5311	G	A	Tip	Rv0005	gyrB	synonymous_variant	189G>A	E63E	0.000191003	515.33	1629.67	lineage1.1.2	0.0717937	0.199872	0.359198
6752	A	G	Tip	Rv0005	gyrB	missense_variant	1630A>G	I544V	0.000191003	515.33	1629.67	lineage1.1.2	0.0724073	0.199872	0.362268
7127	G	A	Tip	Rv0005	gyrB	missense_variant	2005G>A	V669I	0.000191147	515.33	1629.67	lineage3	0.0730209	0.199872	0.365339
6629	G	A	Tip	Rv0005	gyrB	missense_variant	1507G>A	G503S	0.000191668	515.33	1629.67	lineage3	0.0736345	0.199872	0.368409
5573	G	C	Tip	Rv0005	gyrB	missense_variant	451G>C	D151H	0.000191704	515.33	1629.67	lineage4.10	0.0742482	0.199872	0.371479
5879	A	C	Tip	Rv0005	gyrB	missense_variant	757A>C	T253P	0.000191866	515.33	1629.67	lineage2.1	0.0748618	0.199872	0.374549
6370	C	T	Tip	Rv0005	gyrB	synonymous_variant	1248C>T	N416N	0.000192551	515.33	1629.67	lineage1.1.3	0.0748618	0.201812	0.370947
5707	G	T	Tip	Rv0005	gyrB	synonymous_variant	585G>T	L195L	0.000192768	515.33	1629.67	lineage1.1.3	0.0748618	0.203753	0.367414
7063	G	A	Tip	Rv0005	gyrB	synonymous_variant	1941G>A	Q647Q	0.000192906	515.33	1629.67	lineage1.1.3	0.0748618	0.205693	0.363948
5727	C	T	Tip	Rv0005	gyrB	missense_variant	605C>T	P202L	0.000193342	515.33	1629.67	lineage3	0.0754754	0.205693	0.366932
5138	G	A	Tip	Rv0005	gyrB	missense_variant	16G>A	A6T	0.000193438	515.33	1629.67	lineage3	0.076089	0.205693	0.369915
5921	G	C	Internal	Rv0005	gyrB	missense_variant	799G>C	E267Q	0.000193466	515.33	1629.67	lineage1.1.3	0.0767026	0.205693	0.372898
5278	C	T	Tip	Rv0005	gyrB	synonymous_variant	156C>T	G52G	0.000193922	515.33	1629.67	lineage1.1.3	0.0767026	0.207634	0.369413
5785	C	T	Tip	Rv0005	gyrB	synonymous_variant	663C>T	T221T	0.000194155	515.33	1629.67	lineage3.1.2	0.0767026	0.209574	0.365992
7185	C	T	Internal	Rv0005	gyrB	missense_variant	2063C>T	S688F	0.000194249	515.33	1629.67	A4	0.0773163	0.209574	0.36892
5139	C	T	Tip	Rv0005	gyrB	missense_variant	17C>T	A6V	0.000194818	515.33	1629.67	lineage3	0.0779299	0.209574	0.371848
6134	G	C	Tip	Rv0005	gyrB	missense_variant	1012G>C	E338Q	0.000195102	515.33	1629.67	lineage3	0.0785435	0.209574	0.374776
6276	C	G	Tip	Rv0005	gyrB	missense_variant	1154C>G	T385S	0.000195242	515.33	1629.67	lineage3	0.0791571	0.209574	0.377704
6680	C	T	Internal	Rv0005	gyrB	synonymous_variant	1558C>T	L520L	0.00019527	515.33	1629.67	lineage1.1.3, lineage1.2.1	0.0791571	0.211515	0.374239
6326	A	C	Tip	Rv0005	gyrB	missense_variant	1204A>C	S402R	0.000196381	515.33	1629.67	lineage3	0.0797708	0.211515	0.37714
7170	C	A	Tip	Rv0005	gyrB	missense_variant	2048C>A	A683D	0.000197417	515.33	1629.67	lineage3	0.0803844	0.211515	0.380041
5173	A	C	Tip	Rv0005	gyrB	synonymous_variant	51A>C	T17T	0.000197556	515.33	1629.67	lineage4.10	0.0803844	0.213455	0.376586
6745	T	C	Tip	Rv0005	gyrB	synonymous_variant	1623T>C	V541V	0.000197822	515.33	1629.67	lineage1.2.2	0.0803844	0.215396	0.373194
5849	C	A	Tip	Rv0005	gyrB	missense_variant	727C>A	L243M	0.000198288	515.33	1629.67	lineage2.2	0.080998	0.215396	0.376042
5914	C	A	Tip	Rv0005	gyrB	missense_variant	792C>A	D264E	0.000198533	515.33	1629.67	lineage1.2.2	0.0816116	0.215396	0.378891
6265	C	G	Tip	Rv0005	gyrB	missense_variant	1143C>G	D381E	0.000198594	515.33	1629.67	lineage3	0.0822252	0.215396	0.38174
6749	G	A	Tip	Rv0005	gyrB	missense_variant	1627G>A	A543T	0.000198848	515.33	1629.67	lineage3	0.0828389	0.215396	0.384589
5332	C	A	Tip	Rv0005	gyrB	synonymous_variant	210C>A	G70G	0.000199217	515.33	1629.67	lineage1.1.3	0.0828389	0.217336	0.381155
5508	C	G	Internal	Rv0005	gyrB	missense_variant	386C>G	A129G	0.000199487	515.33	1629.67	lineage2.2.10	0.0834525	0.217336	0.383978
6620	G	A	Tip	Rv0005	gyrB	missense_variant	1498G>A	D500N	0.000199901	515.33	1629.67	lineage2.2.7	0.0840661	0.217336	0.386802
6734	A	G	Tip	Rv0005	gyrB	missense_variant	1612A>G	N538D	0.000201156	515.33	1629.67	lineage2.2.5	0.0846797	0.217336	0.389625
6737	A	C	Tip	Rv0005	gyrB	missense_variant	1615A>C	T539P	0.000201258	515.33	1629.67	lineage2.2	0.0852933	0.217336	0.392448
5771	G	A	Tip	Rv0005	gyrB	missense_variant	649G>A	A217T	0.000201379	515.33	1629.67	lineage6	0.085907	0.217336	0.395272
5413	G	A	Tip	Rv0005	gyrB	missense_variant	291G>A	M97I	0.000201781	515.33	1629.67	lineage2.2.10	0.0865206	0.217336	0.398095
7042	C	T	Internal	Rv0005	gyrB	synonymous_variant	1920C>T	I640I	0.000201869	515.33	1629.67	A4	0.0865206	0.219277	0.394572
5932	G	A	Tip	Rv0005	gyrB	synonymous_variant	810G>A	K270K	0.000202252	515.33	1629.67	lineage1.2.2	0.0865206	0.221217	0.391111
7151	C	T	Tip	Rv0005	gyrB	synonymous_variant	2029C>T	L677L	0.000202554	515.33	1629.67	lineage2.2.7	0.0865206	0.223158	0.38771
5286	C	G	Tip	Rv0005	gyrB	missense_variant	164C>G	S55C	0.000202582	515.33	1629.67	lineage3	0.0871342	0.223158	0.39046
5450	G	A	Tip	Rv0005	gyrB	missense_variant	328G>A	E110K	0.00020331	515.33	1629.67	lineage6	0.0877478	0.223158	0.393209
6122	G	A	Tip	Rv0005	gyrB	missense_variant	1000G>A	A334T	0.000203413	515.33	1629.67	lineage6	0.0883614	0.223158	0.395959
6735	A	C	Tip	Rv0005	gyrB	missense_variant	1613A>C	N538T	0.000204244	515.33	1629.67	lineage2.2.7	0.0889751	0.223158	0.398709
6796	C	T	Tip	Rv0005	gyrB	synonymous_variant	1674C>T	I558I	0.000204437	515.33	1629.67	lineage1.1.3	0.0889751	0.225098	0.395272
6620	G	A	Tip	Rv0005	gyrB	missense_variant	1498G>A	D500N	0.000205182	515.33	1629.67	lineage2.2.9	0.0895887	0.225098	0.397998
5578	G	T	Tip	Rv0005	gyrB	synonymous_variant	456G>T	A152A	0.000205614	515.33	1629.67	lineage3	0.0895887	0.227039	0.394596
7165	C	G	Tip	Rv0005	gyrB	synonymous_variant	2043C>G	A681A	0.000206309	515.33	1629.67	lineage7	0.0895887	0.228979	0.391252
6952	C	T	Tip	Rv0005	gyrB	synonymous_variant	1830C>T	L610L	0.000206836	515.33	1629.67	lineage1.1.3	0.0895887	0.23092	0.387964
6937	G	A	Tip	Rv0005	gyrB	synonymous_variant	1815G>A	P605P	0.000211349	515.33	1629.67	lineage1.1.3	0.0895887	0.23286	0.384731
5329	C	T	Tip	Rv0005	gyrB	synonymous_variant	207C>T	P69P	0.000216138	515.33	1629.67	A4	0.0895887	0.234801	0.381552
5597	C	T	Tip	Rv0005	gyrB	synonymous_variant	475C>T	L159L	0.000219475	515.33	1629.67	A4	0.0895887	0.236742	0.378424
5602	C	T	Tip	Rv0005	gyrB	synonymous_variant	480C>T	H160H	0.000280113	515.33	1629.67	A3	0.0895887	0.238682	0.375347
5244	C	T	Tip	Rv0005	gyrB	missense_variant	122C>T	A41V	0.00028079	515.33	1629.67	A3	0.0902023	0.238682	0.377918
6007	C	T	Tip	Rv0005	gyrB	synonymous_variant	885C>T	G295G	0.000281767	515.33	1629.67	A3	0.0902023	0.240623	0.374871
6919	T	C	Tip	Rv0005	gyrB	synonymous_variant	1797T>C	H599H	0.000281767	515.33	1629.67	A3	0.0902023	0.242563	0.371872
7011	T	A	Tip	Rv0005	gyrB	missense_variant	1889T>A	L630Q	0.000281767	515.33	1629.67	A3	0.0908159	0.242563	0.374401
9143	C	T	Internal	Rv0006	gyrA	synonymous_variant	1842C>T	I614I	4.84938e-05	637	1880	lineage2.1, lineage2.2, lineage2.2.1, lineage2.2.10, lineage2.2.2, lineage2.2.3, lineage2.2.4, lineage2.2.5, lineage2.2.6_RD150, lineage2.2.7, lineage2.2.8_RD142, lineage2.2.9, lineage3, lineage3.1.1, lineage3.1.2, lineage4, lineage4.1.1, lineage4.1.2, lineage4.1.3, lineage4.10, lineage4.2.1, lineage4.2.2, lineage4.3, lineage4.3.1, lineage4.3.2, lineage4.3.3, lineage4.3.4, lineage4.4, lineage4.4.…	0	0.00156986	0
8452	C	T	Internal	Rv0006	gyrA	missense_variant	1151C>T	A384V	5.48943e-05	637	1880	lineage1.1.1, lineage1.1.2, lineage1.1.3, lineage1.2.1, lineage1.2.2, lineage4.6	0.000531915	0.00156986	0.33883
9566	C	T	Internal	Rv0006	gyrA	synonymous_variant	2265C>T	Y755Y	7.47363e-05	637	1880	lineage5	0.000531915	0.00313972	0.169415
8285	C	T	Internal	Rv0006	gyrA	synonymous_variant	984C>T	I328I	9.4846e-05	637	1880	A4	0.000531915	0.00470958	0.112943
8876	C	T	Internal	Rv0006	gyrA	synonymous_variant	1575C>T	Y525Y	0.000108795	637	1880	lineage7	0.000531915	0.00627943	0.0847074
9260	G	C	Internal	Rv0006	gyrA	synonymous_variant	1959G>C	L653L	0.000110347	637	1880	lineage1.2.1	0.000531915	0.00784929	0.067766
7892	G	A	Internal	Rv0006	gyrA	synonymous_variant	591G>A	L197L	0.000128702	637	1880	lineage4, lineage4.5	0.000531915	0.00941915	0.0564716
8134	T	C	Tip	Rv0006	gyrA	missense_variant	833T>C	V278A	0.00013418	637	1880	A1	0.00106383	0.00941915	0.112943
7853	C	T	Internal	Rv0006	gyrA	synonymous_variant	552C>T	G184G	0.0001344	637	1880	lineage1.1.1	0.00106383	0.010989	0.0968085
7585	C	G	Internal	Rv0006	gyrA	missense_variant	284C>G	T95S	0.000137824	637	1880	lineage4, lineage4.10	0.00159574	0.010989	0.145213
9304	A	G	Internal	Rv0006	gyrA	missense_variant	2003A>G	D668G	0.000137824	637	1880	lineage4, lineage4.10	0.00212766	0.010989	0.193617
7539	A	G	Internal	Rv0006	gyrA	missense_variant	238A>G	T80A	0.00013946	637	1880	lineage4.6.1	0.00265957	0.010989	0.242021
8493	C	T	Internal	Rv0006	gyrA	missense_variant	1192C>T	L398F	0.000141	637	1880	lineage6	0.00319149	0.010989	0.290426
8188	T	C	Internal	Rv0006	gyrA	missense_variant	887T>C	L296P	0.000141307	637	1880	lineage1.1.3	0.0037234	0.010989	0.33883
8285	C	T	Internal	Rv0006	gyrA	synonymous_variant	984C>T	I328I	0.000142928	637	1880	A1	0.0037234	0.0125589	0.296476
8049	T	G	Internal	Rv0006	gyrA	missense_variant	748T>G	S250A	0.00014433	637	1880	lineage4.6	0.00425532	0.0125589	0.33883
8040	G	A	Internal	Rv0006	gyrA	missense_variant	739G>A	G247S	0.00014967	637	1880	lineage4.3.3	0.00478723	0.0125589	0.381184
8010	T	G	Internal	Rv0006	gyrA	missense_variant	709T>G	S237A	0.000154314	637	1880	lineage4.1.2	0.00531915	0.0125589	0.423537
9516	G	C	Tip	Rv0006	gyrA	missense_variant	2215G>C	E739Q	0.000154747	637	1880	lineage4.1.1	0.00585106	0.0125589	0.465891
9047	C	T	Internal	Rv0006	gyrA	synonymous_variant	1746C>T	Y582Y	0.000155297	637	1880	lineage1.1.2	0.00585106	0.0141287	0.414125
8688	G	T	Internal	Rv0006	gyrA	missense_variant	1387G>T	A463S	0.000155721	637	1880	lineage4.2.2	0.00638298	0.0141287	0.451773
8668	C	T	Internal	Rv0006	gyrA	missense_variant	1367C>T	A456V	0.000157058	637	1880	lineage1.2.2	0.00691489	0.0141287	0.489421
8353	G	C	Internal	Rv0006	gyrA	missense_variant	1052G>C	G351A	0.000157076	637	1880	lineage4.10	0.00744681	0.0141287	0.527069
8266	C	A	Tip	Rv0006	gyrA	missense_variant	965C>A	A322E	0.00015766	637	1880	lineage4.6	0.00797872	0.0141287	0.564716
8340	G	T	Tip	Rv0006	gyrA	missense_variant	1039G>T	A347S	0.00015766	637	1880	lineage4.6	0.00851064	0.0141287	0.602364
8619	T	C	Internal	Rv0006	gyrA	synonymous_variant	1318T>C	L440L	0.00015895	637	1880	lineage4.1.1	0.00851064	0.0156986	0.542128
9443	G	A	Internal	Rv0006	gyrA	synonymous_variant	2142G>A	L714L	0.000159194	637	1880	lineage1.1.2	0.00851064	0.0172684	0.492843
8694	C	T	Internal	Rv0006	gyrA	synonymous_variant	1393C>T	L465L	0.000159247	637	1880	lineage4.1.1	0.00851064	0.0188383	0.451773
7914	C	A	Tip	Rv0006	gyrA	missense_variant	613C>A	L205M	0.000159492	637	1880	lineage6	0.00904255	0.0188383	0.480009
9171	G	C	Internal	Rv0006	gyrA	missense_variant	1870G>C	V624L	0.000160171	637	1880	lineage4	0.00957447	0.0188383	0.508245
8930	C	T	Internal	Rv0006	gyrA	synonymous_variant	1629C>T	G543G	0.00016079	637	1880	A3	0.00957447	0.0204082	0.469149
7323	C	G	Internal	Rv0006	gyrA	missense_variant	22C>G	P8A	0.000161614	637	1880	lineage4.1.2	0.0101064	0.0204082	0.495213
8178	G	A	Tip	Rv0006	gyrA	missense_variant	877G>A	D293N	0.00016414	637	1880	lineage4.3	0.0106383	0.0204082	0.521277
9286	C	T	Tip	Rv0006	gyrA	missense_variant	1985C>T	A662V	0.00016578	637	1880	lineage4.6.1	0.0111702	0.0204082	0.54734
9138	C	G	Internal	Rv0006	gyrA	missense_variant	1837C>G	Q613E	0.000166244	637	1880	lineage4.4.1	0.0117021	0.0204082	0.573404
7495	G	T	Tip	Rv0006	gyrA	missense_variant	194G>T	R65L	0.000166425	637	1880	lineage4.6.1	0.012234	0.0204082	0.599468
8626	G	A	Tip	Rv0006	gyrA	missense_variant	1325G>A	R442H	0.000166503	637	1880	lineage4.1.1	0.012766	0.0204082	0.625532
9551	G	A	Tip	Rv0006	gyrA	synonymous_variant	2250G>A	V750V	0.000166807	637	1880	lineage4.1.2	0.012766	0.021978	0.580851
7671	C	G	Tip	Rv0006	gyrA	missense_variant	370C>G	P124A	0.000167473	637	1880	lineage4.1.1	0.0132979	0.021978	0.605053
7532	T	C	Internal	Rv0006	gyrA	synonymous_variant	231T>C	V77V	0.000167595	637	1880	lineage1.2.2	0.0132979	0.0235479	0.564716
7570	C	T	Tip	Rv0006	gyrA	missense_variant	269C>T	A90V	0.000167801	637	1880	lineage4.4.2	0.0138298	0.0235479	0.587305
9107	C	T	Tip	Rv0006	gyrA	synonymous_variant	1806C>T	F602F	0.000167801	637	1880	lineage4.4.2	0.0138298	0.0251177	0.550598
8838	C	T	Tip	Rv0006	gyrA	missense_variant	1537C>T	R513C	0.000167855	637	1880	lineage4.1.1	0.0143617	0.0251177	0.571775
9328	C	T	Tip	Rv0006	gyrA	missense_variant	2027C>T	A676V	0.000167882	637	1880	lineage4.5	0.0148936	0.0251177	0.592952
7709	G	A	Internal	Rv0006	gyrA	synonymous_variant	408G>A	P136P	0.000168163	637	1880	lineage4.6.1	0.0148936	0.0266876	0.558073
7572	T	C	Tip	Rv0006	gyrA	missense_variant	271T>C	S91P	0.000168549	637	1880	lineage4.4.2	0.0154255	0.0266876	0.578004
7582	A	C	Tip	Rv0006	gyrA	missense_variant	281A>C	D94A	0.000168549	637	1880	lineage4.4.2	0.0159574	0.0266876	0.597935
9432	C	A	Internal	Rv0006	gyrA	missense_variant	2131C>A	L711M	0.000168966	637	1880	lineage4.10	0.0164894	0.0266876	0.617866
8822	C	T	Tip	Rv0006	gyrA	synonymous_variant	1521C>T	D507D	0.000169175	637	1880	lineage4.6.1	0.0164894	0.0282575	0.58354
9446	C	T	Tip	Rv0006	gyrA	synonymous_variant	2145C>T	N715N	0.000169395	637	1880	lineage5	0.0164894	0.0298273	0.552828
7366	A	G	Tip	Rv0006	gyrA	missense_variant	65A>G	Q22R	0.000169452	637	1880	lineage4.5	0.0170213	0.0298273	0.570661
8703	A	G	Tip	Rv0006	gyrA	missense_variant	1402A>G	I468V	0.000169521	637	1880	lineage4.5	0.0175532	0.0298273	0.588494
9565	A	G	Tip	Rv0006	gyrA	missense_variant	2264A>G	Y755C	0.00016966	637	1880	lineage4.4	0.0180851	0.0298273	0.606327
8736	G	A	Tip	Rv0006	gyrA	missense_variant	1435G>A	V479M	0.000169694	637	1880	lineage4.6.2	0.018617	0.0298273	0.62416
7616	G	A	Tip	Rv0006	gyrA	synonymous_variant	315G>A	L105L	0.00016974	637	1880	lineage4.6.1	0.018617	0.0313972	0.592952
9788	C	G	Internal	Rv0006	gyrA	missense_variant	2487C>G	D829E	0.00016975	637	1880	lineage4.5	0.0191489	0.0313972	0.609894
7943	G	T	Internal	Rv0006	gyrA	missense_variant	642G>T	E214D	0.000170008	637	1880	lineage1.2.2	0.0196809	0.0313972	0.626835
9680	G	C	Tip	Rv0006	gyrA	missense_variant	2379G>C	K793N	0.000170059	637	1880	lineage4.1.1	0.0202128	0.0313972	0.643777
7570	C	T	Tip	Rv0006	gyrA	missense_variant	269C>T	A90V	0.000170298	637	1880	lineage4.1.1	0.0207447	0.0313972	0.660718
8423	G	A	Internal	Rv0006	gyrA	synonymous_variant	1122G>A	V374V	0.00017041	637	1880	lineage1.2.2	0.0207447	0.032967	0.629255
7570	C	G	Internal	Rv0006	gyrA	missense_variant	269C>G	A90G	0.000170806	637	1880	lineage4.6.1	0.0212766	0.032967	0.64539
9727	G	A	Tip	Rv0006	gyrA	missense_variant	2426G>A	G809D	0.000170848	637	1880	lineage4.3.1	0.0218085	0.032967	0.661525
8116	C	T	Tip	Rv0006	gyrA	missense_variant	815C>T	T272I	0.000171048	637	1880	lineage4.4.1	0.0223404	0.032967	0.67766
8534	G	A	Tip	Rv0006	gyrA	synonymous_variant	1233G>A	S411S	0.000171452	637	1880	lineage4.1.2	0.0223404	0.0345369	0.646857
7581	G	T	Tip	Rv0006	gyrA	missense_variant	280G>T	D94Y	0.000171488	637	1880	lineage4.5	0.0228723	0.0345369	0.662258
7582	A	G	Tip	Rv0006	gyrA	missense_variant	281A>G	D94G	0.000171573	637	1880	lineage4.1.2	0.0234043	0.0345369	0.67766
9219	T	G	Tip	Rv0006	gyrA	missense_variant	1918T>G	F640V	0.000171853	637	1880	lineage4.1.2	0.0239362	0.0345369	0.693061
7313	G	A	Tip	Rv0006	gyrA	synonymous_variant	12G>A	T4T	0.000172031	637	1880	lineage4.1.2	0.0239362	0.0361068	0.662928
7582	A	G	Tip	Rv0006	gyrA	missense_variant	281A>G	D94G	0.000172042	637	1880	lineage1.2.2	0.0244681	0.0361068	0.67766
7958	C	T	Internal	Rv0006	gyrA	synonymous_variant	657C>T	V219V	0.000172051	637	1880	lineage3	0.0244681	0.0376766	0.649424
8705	C	T	Tip	Rv0006	gyrA	synonymous_variant	1404C>T	I468I	0.000172323	637	1880	lineage4.1.1	0.0244681	0.0392465	0.623447
8377	A	G	Tip	Rv0006	gyrA	missense_variant	1076A>G	D359G	0.000172482	637	1880	lineage4.6.1	0.025	0.0392465	0.637
7547	C	A	Tip	Rv0006	gyrA	synonymous_variant	246C>A	G82G	0.000172485	637	1880	lineage4.1.2	0.025	0.0408163	0.6125
8342	G	T	Tip	Rv0006	gyrA	synonymous_variant	1041G>T	A347A	0.000172491	637	1880	lineage4.1.1	0.025	0.0423862	0.589815
9773	C	T	Tip	Rv0006	gyrA	synonymous_variant	2472C>T	D824D	0.000172698	637	1880	lineage4.10	0.025	0.043956	0.56875
9014	C	G	Tip	Rv0006	gyrA	synonymous_variant	1713C>G	T571T	0.000172888	637	1880	lineage4.1.1	0.025	0.0455259	0.549138
9574	G	C	Tip	Rv0006	gyrA	missense_variant	2273G>C	R758P	0.000173022	637	1880	lineage4.10	0.0255319	0.0455259	0.560822
8375	G	C	Tip	Rv0006	gyrA	synonymous_variant	1074G>C	L358L	0.000173137	637	1880	lineage4.6.1	0.0255319	0.0470958	0.542128
7582	A	G	Tip	Rv0006	gyrA	missense_variant	281A>G	D94G	0.000173235	637	1880	lineage4.2.2	0.0260638	0.0470958	0.553422
8061	C	T	Internal	Rv0006	gyrA	missense_variant	760C>T	R254C	0.000173271	637	1880	lineage4.1.2	0.0265957	0.0470958	0.564716
8042	C	T	Tip	Rv0006	gyrA	synonymous_variant	741C>T	G247G	0.000173335	637	1880	lineage4.5	0.0265957	0.0486656	0.5465
7496	C	G	Internal	Rv0006	gyrA	synonymous_variant	195C>G	R65R	0.000173344	637	1880	lineage4.10	0.0265957	0.0502355	0.529422
7361	C	T	Internal	Rv0006	gyrA	synonymous_variant	60C>T	I20I	0.000173599	637	1880	lineage4.1.2	0.0265957	0.0518053	0.513378
7582	A	G	Tip	Rv0006	gyrA	missense_variant	281A>G	D94G	0.000173798	637	1880	lineage4.4.1	0.0271277	0.0518053	0.523646
7658	A	G	Tip	Rv0006	gyrA	synonymous_variant	357A>G	P119P	0.000174085	637	1880	lineage4.10	0.0271277	0.0533752	0.508245
9726	G	A	Tip	Rv0006	gyrA	missense_variant	2425G>A	G809S	0.000174164	637	1880	lineage4.4.1	0.0276596	0.0533752	0.51821
7523	C	T	Tip	Rv0006	gyrA	synonymous_variant	222C>T	A74A	0.000174171	637	1880	lineage4.1.2	0.0276596	0.0549451	0.503404
9729	G	C	Tip	Rv0006	gyrA	missense_variant	2428G>C	D810H	0.000174253	637	1880	lineage4.1.2	0.0281915	0.0549451	0.513085
9557	G	C	Tip	Rv0006	gyrA	synonymous_variant	2256G>C	T752T	0.000174298	637	1880	lineage1.1.2	0.0281915	0.0565149	0.498833
9677	C	T	Tip	Rv0006	gyrA	synonymous_variant	2376C>T	R792R	0.000174332	637	1880	lineage4.1.2	0.0281915	0.0580848	0.485351
7582	A	G	Tip	Rv0006	gyrA	missense_variant	281A>G	D94G	0.00017444	637	1880	lineage4.1.1	0.0287234	0.0580848	0.494508
9233	C	T	Tip	Rv0006	gyrA	synonymous_variant	1932C>T	R644R	0.000174467	637	1880	lineage4.1.2	0.0287234	0.0596546	0.481495
8016	G	C	Tip	Rv0006	gyrA	missense_variant	715G>C	G239R	0.000174641	637	1880	lineage3	0.0292553	0.0596546	0.490412
9771	G	A	Tip	Rv0006	gyrA	missense_variant	2470G>A	D824N	0.00017466	637	1880	lineage5	0.0297872	0.0596546	0.499328
8579	C	T	Tip	Rv0006	gyrA	synonymous_variant	1278C>T	D426D	0.000174689	637	1880	lineage4.1.2	0.0297872	0.0612245	0.486525
9276	C	T	Tip	Rv0006	gyrA	synonymous_variant	1975C>T	L659L	0.000174706	637	1880	lineage4.6.1	0.0297872	0.0627943	0.474362
8437	A	G	Tip	Rv0006	gyrA	missense_variant	1136A>G	Y379C	0.000174851	637	1880	lineage4.2.2	0.0303191	0.0627943	0.482832
8630	G	A	Tip	Rv0006	gyrA	synonymous_variant	1329G>A	L443L	0.000174851	637	1880	lineage4.2.2	0.0303191	0.0643642	0.471056
9209	G	C	Tip	Rv0006	gyrA	missense_variant	1908G>C	K636N	0.000174878	637	1880	lineage1.2.2	0.0308511	0.0643642	0.47932
8536	A	T	Tip	Rv0006	gyrA	missense_variant	1235A>T	E412V	0.000174979	637	1880	lineage4.6.1	0.031383	0.0643642	0.487584
8879	C	G	Tip	Rv0006	gyrA	synonymous_variant	1578C>G	A526A	0.00017508	637	1880	lineage4.1.2	0.031383	0.0659341	0.475975
7506	A	G	Internal	Rv0006	gyrA	missense_variant	205A>G	S69G	0.000175215	637	1880	lineage1.1.3	0.0319149	0.0659341	0.484043
7762	C	G	Internal	Rv0006	gyrA	missense_variant	461C>G	P154R	0.000175253	637	1880	lineage4.6.2	0.0324468	0.0659341	0.49211
8489	A	G	Internal	Rv0006	gyrA	synonymous_variant	1188A>G	K396K	0.000175376	637	1880	lineage1.2.2	0.0324468	0.0675039	0.480666
8039	T	G	Tip	Rv0006	gyrA	synonymous_variant	738T>G	T246T	0.000175468	637	1880	lineage4.1.1	0.0324468	0.0690738	0.469741
7685	G	A	Tip	Rv0006	gyrA	synonymous_variant	384G>A	R128R	0.00017548	637	1880	lineage1.2.2	0.0324468	0.0706436	0.459303
8948	G	A	Internal	Rv0006	gyrA	synonymous_variant	1647G>A	L549L	0.000175551	637	1880	lineage3	0.0324468	0.0722135	0.449318
9598	T	C	Tip	Rv0006	gyrA	missense_variant	2297T>C	L766S	0.000175553	637	1880	lineage1.1.3	0.0329787	0.0722135	0.456684
8900	G	A	Tip	Rv0006	gyrA	synonymous_variant	1599G>A	L533L	0.000175564	637	1880	lineage4.1.2	0.0329787	0.0737834	0.446967
9056	C	G	Tip	Rv0006	gyrA	synonymous_variant	1755C>G	P585P	0.000175621	637	1880	lineage4.1.2	0.0329787	0.0753532	0.437655
8715	C	T	Internal	Rv0006	gyrA	missense_variant	1414C>T	P472S	0.000175718	637	1880	lineage4.3.4	0.0335106	0.0753532	0.444714
7685	G	A	Tip	Rv0006	gyrA	synonymous_variant	384G>A	R128R	0.000175723	637	1880	lineage4.10	0.0335106	0.0769231	0.435638
7314	A	G	Tip	Rv0006	gyrA	missense_variant	13A>G	T5A	0.000175745	637	1880	lineage1.1.1	0.0340426	0.0769231	0.442553
9617	C	T	Tip	Rv0006	gyrA	synonymous_variant	2316C>T	S772S	0.000175797	637	1880	lineage4.1.2	0.0340426	0.0784929	0.433702
8769	C	T	Tip	Rv0006	gyrA	missense_variant	1468C>T	H490Y	0.000176056	637	1880	lineage4.1.2	0.0345745	0.0784929	0.440479
8369	G	C	Tip	Rv0006	gyrA	synonymous_variant	1068G>C	L356L	0.000176087	637	1880	lineage1.1.2	0.0345745	0.0800628	0.431842
9437	G	A	Tip	Rv0006	gyrA	synonymous_variant	2136G>A	L712L	0.000176178	637	1880	lineage4.1.1	0.0345745	0.0816327	0.423537
9620	G	A	Tip	Rv0006	gyrA	synonymous_variant	2319G>A	E773E	0.000176182	637	1880	lineage4.1.2	0.0345745	0.0832025	0.415546
8017	G	A	Tip	Rv0006	gyrA	missense_variant	716G>A	G239D	0.000176327	637	1880	lineage1.2.2	0.0351064	0.0832025	0.421939
8464	C	A	Tip	Rv0006	gyrA	missense_variant	1163C>A	A388D	0.00017647	637	1880	lineage4.10	0.0356383	0.0832025	0.428332
8993	C	T	Tip	Rv0006	gyrA	synonymous_variant	1692C>T	H564H	0.000176512	637	1880	lineage4.10	0.0356383	0.0847724	0.4204
8019	A	G	Tip	Rv0006	gyrA	missense_variant	718A>G	T240A	0.000176658	637	1880	lineage1.1.1	0.0361702	0.0847724	0.426675
7488	G	C	Tip	Rv0006	gyrA	missense_variant	187G>C	G63R	0.000176865	637	1880	lineage4.1.2	0.0367021	0.0847724	0.432949
7581	G	A	Tip	Rv0006	gyrA	missense_variant	280G>A	D94N	0.000176895	637	1880	lineage4.1.2	0.037234	0.0847724	0.439224
8285	C	T	Tip	Rv0006	gyrA	synonymous_variant	984C>T	I328I	0.000177029	637	1880	lineage4.3.1	0.037234	0.0863422	0.431238
7570	C	T	Tip	Rv0006	gyrA	missense_variant	269C>T	A90V	0.000177053	637	1880	lineage4.1.2	0.037766	0.0863422	0.437398
7617	C	T	Tip	Rv0006	gyrA	missense_variant	316C>T	R106C	0.000177064	637	1880	lineage1.2.2	0.0382979	0.0863422	0.443559
7582	A	G	Tip	Rv0006	gyrA	missense_variant	281A>G	D94G	0.000177114	637	1880	lineage1.2.2	0.0388298	0.0863422	0.44972
8352	G	T	Internal	Rv0006	gyrA	missense_variant	1051G>T	G351W	0.000177247	637	1880	lineage4.3.2	0.0393617	0.0863422	0.45588
7570	C	T	Tip	Rv0006	gyrA	missense_variant	269C>T	A90V	0.000177321	637	1880	lineage2.2.1	0.0398936	0.0863422	0.462041
8042	C	T	Tip	Rv0006	gyrA	synonymous_variant	741C>T	G247G	0.000177332	637	1880	lineage4.10	0.0398936	0.0879121	0.45379
8176	G	A	Tip	Rv0006	gyrA	missense_variant	875G>A	R292Q	0.000177369	637	1880	lineage4.10	0.0404255	0.0879121	0.45984
8255	C	T	Tip	Rv0006	gyrA	synonymous_variant	954C>T	I318I	0.000177385	637	1880	lineage4.6.1	0.0404255	0.0894819	0.451773
9596	G	T	Internal	Rv0006	gyrA	synonymous_variant	2295G>T	A765A	0.000177416	637	1880	lineage3	0.0404255	0.0910518	0.443984
8086	A	T	Tip	Rv0006	gyrA	missense_variant	785A>T	D262V	0.000177521	637	1880	lineage4.1.2	0.0409574	0.0910518	0.449826
9037	C	T	Tip	Rv0006	gyrA	missense_variant	1736C>T	A579V	0.000177562	637	1880	lineage4.1.2	0.0414894	0.0910518	0.455668
7696	C	T	Tip	Rv0006	gyrA	missense_variant	395C>T	A132V	0.000177588	637	1880	lineage4.10	0.0420213	0.0910518	0.46151
9591	G	A	Tip	Rv0006	gyrA	missense_variant	2290G>A	G764R	0.000177669	637	1880	lineage1.2.2	0.0425532	0.0910518	0.467351
8317	C	T	Tip	Rv0006	gyrA	missense_variant	1016C>T	T339I	0.000177755	637	1880	lineage4.1.2	0.0430851	0.0910518	0.473193
9530	G	C	Tip	Rv0006	gyrA	missense_variant	2229G>C	Q743H	0.000177932	637	1880	lineage4.1.2	0.043617	0.0910518	0.479035
9717	C	T	Internal	Rv0006	gyrA	synonymous_variant	2416C>T	L806L	0.000178089	637	1880	lineage4.10	0.043617	0.0926217	0.470916
8795	C	T	Internal	Rv0006	gyrA	synonymous_variant	1494C>T	I498I	0.000178101	637	1880	lineage4.3.4	0.043617	0.0941915	0.463067
9125	C	T	Internal	Rv0006	gyrA	synonymous_variant	1824C>T	I608I	0.000178119	637	1880	lineage1.1.2	0.043617	0.0957614	0.455476
8596	C	T	Tip	Rv0006	gyrA	missense_variant	1295C>T	A432V	0.000178135	637	1880	lineage4.4.1	0.0441489	0.0957614	0.461031
9641	C	T	Tip	Rv0006	gyrA	synonymous_variant	2340C>T	G780G	0.000178187	637	1880	lineage4.10	0.0441489	0.0973312	0.453595
9299	G	C	Tip	Rv0006	gyrA	synonymous_variant	1998G>C	S666S	0.000178316	637	1880	lineage4.3.3	0.0441489	0.0989011	0.446395
8447	C	G	Tip	Rv0006	gyrA	synonymous_variant	1146C>G	R382R	0.000178322	637	1880	lineage5	0.0441489	0.100471	0.43942
8565	A	G	Tip	Rv0006	gyrA	missense_variant	1264A>G	I422V	0.000178377	637	1880	lineage1.2.2	0.0446809	0.100471	0.444714
8312	G	C	Tip	Rv0006	gyrA	synonymous_variant	1011G>C	L337L	0.000178422	637	1880	lineage4.1.2	0.0446809	0.102041	0.437872
9532	G	C	Tip	Rv0006	gyrA	missense_variant	2231G>C	G744A	0.000178462	637	1880	lineage4.1.2	0.0452128	0.102041	0.443085
7986	C	T	Tip	Rv0006	gyrA	missense_variant	685C>T	P229S	0.000178469	637	1880	lineage4.3.2	0.0457447	0.102041	0.448298
7538	G	C	Tip	Rv0006	gyrA	missense_variant	237G>C	E79D	0.000178572	637	1880	lineage4.2.2	0.0462766	0.102041	0.453511
9388	C	T	Tip	Rv0006	gyrA	missense_variant	2087C>T	A696V	0.000178596	637	1880	lineage4.10	0.0468085	0.102041	0.458723
7572	T	C	Tip	Rv0006	gyrA	missense_variant	271T>C	S91P	0.000178596	637	1880	lineage4.1.2	0.0473404	0.102041	0.463936
7774	G	C	Tip	Rv0006	gyrA	missense_variant	473G>C	G158A	0.000178596	637	1880	lineage4.1.2	0.0478723	0.102041	0.469149
8978	C	T	Internal	Rv0006	gyrA	synonymous_variant	1677C>T	F559F	0.000178607	637	1880	lineage4.10	0.0478723	0.103611	0.462041
9050	C	G	Tip	Rv0006	gyrA	missense_variant	1749C>G	D583E	0.000178734	637	1880	lineage4.1.2	0.0484043	0.103611	0.467174
8438	C	T	Tip	Rv0006	gyrA	synonymous_variant	1137C>T	Y379Y	0.000179066	637	1880	lineage4.10	0.0484043	0.105181	0.460202
8513	C	G	Tip	Rv0006	gyrA	synonymous_variant	1212C>G	V404V	0.000179066	637	1880	lineage4.10	0.0484043	0.10675	0.453434
9424	A	C	Tip	Rv0006	gyrA	missense_variant	2123A>C	D708A	0.000179118	637	1880	lineage4.10	0.0489362	0.10675	0.458417
9158	C	T	Internal	Rv0006	gyrA	synonymous_variant	1857C>T	D619D	0.000179167	637	1880	lineage4.4.1	0.0489362	0.10832	0.451773
8131	A	G	Internal	Rv0006	gyrA	missense_variant	830A>G	Q277R	0.000179295	637	1880	lineage3	0.0494681	0.10832	0.456684
8468	C	G	Tip	Rv0006	gyrA	missense_variant	1167C>G	H389Q	0.000179358	637	1880	lineage4.1.2	0.05	0.10832	0.461594
7556	C	T	Tip	Rv0006	gyrA	synonymous_variant	255C>T	H85H	0.000179362	637	1880	lineage4.10	0.05	0.10989	0.455
8824	A	C	Tip	Rv0006	gyrA	missense_variant	1523A>C	E508A	0.000179368	637	1880	lineage4.2.1	0.0505319	0.10989	0.45984
8175	C	G	Tip	Rv0006	gyrA	missense_variant	874C>G	R292G	0.000179536	637	1880	lineage4.10	0.0510638	0.10989	0.464681
8702	C	T	Tip	Rv0006	gyrA	synonymous_variant	1401C>T	D467D	0.000179625	637	1880	lineage4.10	0.0510638	0.11146	0.458136
9418	A	G	Tip	Rv0006	gyrA	missense_variant	2117A>G	N706S	0.000179653	637	1880	lineage4.1.2	0.0515957	0.11146	0.462908
7581	G	C	Tip	Rv0006	gyrA	missense_variant	280G>C	D94H	0.000179775	637	1880	lineage4.4.1	0.0521277	0.11146	0.467681
9065	C	A	Tip	Rv0006	gyrA	synonymous_variant	1764C>A	S588S	0.000179788	637	1880	lineage4.5	0.0521277	0.11303	0.461185
8525	C	T	Tip	Rv0006	gyrA	synonymous_variant	1224C>T	I408I	0.000179813	637	1880	lineage1.2.2	0.0521277	0.1146	0.454867
8056	G	T	Internal	Rv0006	gyrA	missense_variant	755G>T	R252L	0.000179905	637	1880	lineage3	0.0526596	0.1146	0.459509
9808	C	A	Internal	Rv0006	gyrA	missense_variant	2507C>A	T836K	0.000179931	637	1880	lineage4.10	0.0531915	0.1146	0.46415
8784	C	T	Internal	Rv0006	gyrA	missense_variant	1483C>T	R495C	0.00017996	637	1880	lineage4.3.4	0.0537234	0.1146	0.468792
8150	C	G	Tip	Rv0006	gyrA	missense_variant	849C>G	F283L	0.000179999	637	1880	lineage1.1.2	0.0542553	0.1146	0.473433
7853	C	T	Tip	Rv0006	gyrA	synonymous_variant	552C>T	G184G	0.000180173	637	1880	lineage4.3.4	0.0542553	0.11617	0.467036
7760	C	G	Tip	Rv0006	gyrA	missense_variant	459C>G	I153M	0.000180334	637	1880	lineage4.10	0.0547872	0.11617	0.471614
9167	C	T	Tip	Rv0006	gyrA	synonymous_variant	1866C>T	Y622Y	0.000180427	637	1880	lineage1.2.1	0.0547872	0.117739	0.465326
8856	A	T	Tip	Rv0006	gyrA	missense_variant	1555A>T	T519S	0.000180433	637	1880	lineage4.1.2	0.0553191	0.117739	0.469844
8857	C	G	Tip	Rv0006	gyrA	missense_variant	1556C>G	T519S	0.000180433	637	1880	lineage4.1.2	0.0558511	0.117739	0.474362
9081	C	A	Tip	Rv0006	gyrA	missense_variant	1780C>A	Q594K	0.000180636	637	1880	lineage4.3.4	0.056383	0.117739	0.478879
7570	C	T	Tip	Rv0006	gyrA	missense_variant	269C>T	A90V	0.0001807	637	1880	lineage4.3.3	0.0569149	0.117739	0.483397
9669	C	G	Tip	Rv0006	gyrA	missense_variant	2368C>G	Q790E	0.000180722	637	1880	lineage4.10	0.0574468	0.117739	0.487915
7808	G	C	Tip	Rv0006	gyrA	synonymous_variant	507G>C	R169R	0.000180782	637	1880	lineage4.10	0.0574468	0.119309	0.481495
8615	G	C	Internal	Rv0006	gyrA	missense_variant	1314G>C	M438I	0.00018084	637	1880	lineage1.1.2	0.0579787	0.119309	0.485953
9808	C	G	Tip	Rv0006	gyrA	missense_variant	2507C>G	T836R	0.000181025	637	1880	lineage4.2.1	0.0585106	0.119309	0.490412
7762	C	T	Tip	Rv0006	gyrA	missense_variant	461C>T	P154L	0.000181324	637	1880	lineage4.10	0.0590426	0.119309	0.49487
9352	C	T	Tip	Rv0006	gyrA	missense_variant	2051C>T	S684L	0.000181333	637	1880	lineage4.3.4	0.0595745	0.119309	0.499328
8361	C	G	Tip	Rv0006	gyrA	missense_variant	1060C>G	R354G	0.000181343	637	1880	lineage4.10	0.0601064	0.119309	0.503786
9549	G	C	Tip	Rv0006	gyrA	missense_variant	2248G>C	V750L	0.000181397	637	1880	lineage4.10	0.0606383	0.119309	0.508245
9440	G	C	Tip	Rv0006	gyrA	synonymous_variant	2139G>C	S713S	0.000181487	637	1880	lineage4.10	0.0606383	0.120879	0.501644
9146	C	T	Tip	Rv0006	gyrA	synonymous_variant	1845C>T	R615R	0.00018154	637	1880	lineage1.1.3	0.0606383	0.122449	0.495213
9552	C	T	Tip	Rv0006	gyrA	synonymous_variant	2251C>T	L751L	0.00018154	637	1880	lineage1.1.3	0.0606383	0.124019	0.488944
7577	C	T	Tip	Rv0006	gyrA	synonymous_variant	276C>T	I92I	0.000181541	637	1880	lineage4.3.3	0.0606383	0.125589	0.482832
7862	C	T	Tip	Rv0006	gyrA	synonymous_variant	561C>T	T187T	0.00018156	637	1880	lineage4.5	0.0606383	0.127159	0.476872
9746	C	G	Tip	Rv0006	gyrA	missense_variant	2445C>G	I815M	0.00018163	637	1880	lineage4.10	0.0611702	0.127159	0.481055
7306	C	T	Tip	Rv0006	gyrA	missense_variant	5C>T	T2I	0.000181634	637	1880	lineage4.10	0.0617021	0.127159	0.485238
9227	C	G	Tip	Rv0006	gyrA	synonymous_variant	1926C>G	S642S	0.00018166	637	1880	lineage4.4.1	0.0617021	0.128728	0.47932
9315	C	T	Internal	Rv0006	gyrA	synonymous_variant	2014C>T	L672L	0.000181771	637	1880	lineage1.1.3	0.0617021	0.130298	0.473545
8033	C	T	Tip	Rv0006	gyrA	synonymous_variant	732C>T	Y244Y	0.00018188	637	1880	lineage4.10	0.0617021	0.131868	0.467908
8356	T	C	Tip	Rv0006	gyrA	missense_variant	1055T>C	V352A	0.000181906	637	1880	lineage4.10	0.062234	0.131868	0.471941
7582	A	G	Tip	Rv0006	gyrA	missense_variant	281A>G	D94G	0.000181963	637	1880	lineage2.2.1	0.062766	0.131868	0.475975
8222	C	T	Tip	Rv0006	gyrA	synonymous_variant	921C>T	S307S	0.000182104	637	1880	lineage4.2.1	0.062766	0.133438	0.470375
9557	G	C	Tip	Rv0006	gyrA	synonymous_variant	2256G>C	T752T	0.000182112	637	1880	lineage4.1.3	0.062766	0.135008	0.464906
7581	G	A	Tip	Rv0006	gyrA	missense_variant	280G>A	D94N	0.00018212	637	1880	lineage4.3.2	0.0632979	0.135008	0.468846
8785	G	A	Tip	Rv0006	gyrA	missense_variant	1484G>A	R495H	0.000182299	637	1880	lineage4.3.4	0.0638298	0.135008	0.472786
9188	C	T	Tip	Rv0006	gyrA	synonymous_variant	1887C>T	N629N	0.000182413	637	1880	lineage4.10	0.0638298	0.136578	0.467351
7570	C	T	Tip	Rv0006	gyrA	missense_variant	269C>T	A90V	0.000182449	637	1880	lineage2.2.1	0.0643617	0.136578	0.471246
7960	T	G	Tip	Rv0006	gyrA	missense_variant	659T>G	M220R	0.000182449	637	1880	lineage2.2.1	0.0648936	0.136578	0.475141
9404	G	C	Tip	Rv0006	gyrA	missense_variant	2103G>C	Q701H	0.000182659	637	1880	lineage1.2.2	0.0654255	0.136578	0.479035
8850	G	A	Tip	Rv0006	gyrA	missense_variant	1549G>A	V517I	0.000182742	637	1880	lineage4.10	0.0659574	0.136578	0.48293
7582	A	G	Tip	Rv0006	gyrA	missense_variant	281A>G	D94G	0.000182775	637	1880	lineage4.10	0.0664894	0.136578	0.486824
7582	A	G	Tip	Rv0006	gyrA	missense_variant	281A>G	D94G	0.000182861	637	1880	lineage4.3.4	0.0670213	0.136578	0.490719
9276	C	G	Internal	Rv0006	gyrA	missense_variant	1975C>G	L659V	0.000183058	637	1880	lineage1.1.3	0.0675532	0.136578	0.494614
7582	A	C	Tip	Rv0006	gyrA	missense_variant	281A>C	D94A	0.000183098	637	1880	lineage4.3.4	0.0680851	0.136578	0.498508
9486	G	C	Tip	Rv0006	gyrA	missense_variant	2185G>C	G729R	0.000183108	637	1880	lineage4.3.2	0.068617	0.136578	0.502403
7704	A	G	Tip	Rv0006	gyrA	missense_variant	403A>G	T135A	0.000183171	637	1880	lineage4.10	0.0691489	0.136578	0.506297
9017	C	T	Tip	Rv0006	gyrA	synonymous_variant	1716C>T	T572T	0.000183228	637	1880	lineage4.3.4	0.0691489	0.138148	0.500544
9587	G	A	Tip	Rv0006	gyrA	synonymous_variant	2286G>A	L762L	0.000183247	637	1880	lineage1.2.1	0.0691489	0.139717	0.49492
9804	C	T	Tip	Rv0006	gyrA	stop_gained	2503C>T	Q835*	0.000183247	637	1880	lineage1.2.1	0.0696809	0.139717	0.498727
7582	A	G	Tip	Rv0006	gyrA	missense_variant	281A>G	D94G	0.000183268	637	1880	lineage2.2.1	0.0702128	0.139717	0.502534
9782	C	A	Tip	Rv0006	gyrA	synonymous_variant	2481C>A	A827A	0.00018332	637	1880	lineage1.2.2	0.0702128	0.141287	0.49695
8126	G	C	Tip	Rv0006	gyrA	synonymous_variant	825G>C	P275P	0.00018333	637	1880	lineage4.10	0.0702128	0.142857	0.491489
8907	A	C	Tip	Rv0006	gyrA	missense_variant	1606A>C	S536R	0.00018333	637	1880	lineage4.10	0.0707447	0.142857	0.495213
7582	A	C	Tip	Rv0006	gyrA	missense_variant	281A>C	D94A	0.000183332	637	1880	lineage2.2.1	0.0712766	0.142857	0.498936
8387	C	G	Tip	Rv0006	gyrA	missense_variant	1086C>G	I362M	0.000183378	637	1880	lineage4.3.4	0.0718085	0.142857	0.50266
7463	G	A	Tip	Rv0006	gyrA	synonymous_variant	162G>A	R54R	0.000183485	637	1880	lineage2.2.1	0.0718085	0.144427	0.497196
7582	A	G	Tip	Rv0006	gyrA	missense_variant	281A>G	D94G	0.000183574	637	1880	lineage2.2.1	0.0723404	0.144427	0.500879
9522	C	G	Tip	Rv0006	gyrA	missense_variant	2221C>G	P741A	0.000183614	637	1880	lineage4.3.2	0.0728723	0.144427	0.504562
9484	C	T	Tip	Rv0006	gyrA	missense_variant	2183C>T	S728L	0.000183663	637	1880	lineage4.3.4	0.0734043	0.144427	0.508245
7570	C	T	Tip	Rv0006	gyrA	missense_variant	269C>T	A90V	0.000183752	637	1880	lineage1.1.3	0.0739362	0.144427	0.511928
8611	A	G	Tip	Rv0006	gyrA	missense_variant	1310A>G	D437G	0.000183816	637	1880	lineage4.10	0.0744681	0.144427	0.515611
9780	G	A	Tip	Rv0006	gyrA	missense_variant	2479G>A	A827T	0.000183839	637	1880	lineage1.2.2	0.075	0.144427	0.519293
9212	G	A	Tip	Rv0006	gyrA	synonymous_variant	1911G>A	L637L	0.00018391	637	1880	lineage2.2.2	0.075	0.145997	0.51371
7570	C	T	Tip	Rv0006	gyrA	missense_variant	269C>T	A90V	0.000183912	637	1880	lineage4.10	0.0755319	0.145997	0.517353
7581	G	A	Tip	Rv0006	gyrA	missense_variant	280G>A	D94N	0.000183965	637	1880	lineage2.2.1	0.0760638	0.145997	0.520996
9416	C	G	Tip	Rv0006	gyrA	missense_variant	2115C>G	F705L	0.000183986	637	1880	lineage3	0.0765957	0.145997	0.52464
7521	G	T	Tip	Rv0006	gyrA	missense_variant	220G>T	A74S	0.000184009	637	1880	lineage4.10	0.0771277	0.145997	0.528283
8711	A	G	Tip	Rv0006	gyrA	synonymous_variant	1410A>G	A470A	0.00018406	637	1880	lineage1.1.3	0.0771277	0.147567	0.522663
9158	C	T	Tip	Rv0006	gyrA	synonymous_variant	1857C>T	D619D	0.000184124	637	1880	lineage5	0.0771277	0.149137	0.517161
8016	G	A	Tip	Rv0006	gyrA	missense_variant	715G>A	G239S	0.000184325	637	1880	lineage4.3.4	0.0776596	0.149137	0.520728
8431	C	T	Tip	Rv0006	gyrA	missense_variant	1130C>T	T377I	0.000184333	637	1880	lineage4.3.4	0.0781915	0.149137	0.524295
8135	C	T	Tip	Rv0006	gyrA	synonymous_variant	834C>T	V278V	0.00018434	637	1880	lineage4.10	0.0781915	0.150706	0.518833
9761	A	C	Tip	Rv0006	gyrA	missense_variant	2460A>C	E820D	0.00018458	637	1880	lineage4.3.2	0.0787234	0.150706	0.522363
7582	A	C	Tip	Rv0006	gyrA	missense_variant	281A>C	D94A	0.000184598	637	1880	lineage4.1.1	0.0792553	0.150706	0.525892
7971	A	G	Internal	Rv0006	gyrA	missense_variant	670A>G	K224E	0.000184612	637	1880	lineage1.1.2	0.0797872	0.150706	0.529422
8580	A	G	Tip	Rv0006	gyrA	missense_variant	1279A>G	I427V	0.000184617	637	1880	lineage4.3.4	0.0803191	0.150706	0.532951
9223	A	C	Tip	Rv0006	gyrA	missense_variant	1922A>C	D641A	0.000184724	637	1880	lineage1.1.2	0.0808511	0.150706	0.53648
7862	C	T	Tip	Rv0006	gyrA	synonymous_variant	561C>T	T187T	0.000184813	637	1880	lineage4.2.1	0.0808511	0.152276	0.53095
9599	G	A	Tip	Rv0006	gyrA	synonymous_variant	2298G>A	L766L	0.000184911	637	1880	lineage4.3.4	0.0808511	0.153846	0.525532
8842	A	G	Tip	Rv0006	gyrA	missense_variant	1541A>G	E514G	0.000184959	637	1880	lineage2.1	0.081383	0.153846	0.528989
7306	C	T	Tip	Rv0006	gyrA	missense_variant	5C>T	T2I	0.000185021	637	1880	lineage4.3.4	0.0819149	0.153846	0.532447
8334	A	G	Tip	Rv0006	gyrA	missense_variant	1033A>G	M345V	0.000185111	637	1880	lineage4.3.4	0.0824468	0.153846	0.535904
8202	A	C	Tip	Rv0006	gyrA	missense_variant	901A>C	N301H	0.000185138	637	1880	lineage4.10	0.0829787	0.153846	0.539362
9217	A	C	Internal	Rv0006	gyrA	missense_variant	1916A>C	D639A	0.000185251	637	1880	A4	0.0835106	0.153846	0.542819
9037	C	T	Tip	Rv0006	gyrA	missense_variant	1736C>T	A579V	0.000185287	637	1880	lineage1.2.2	0.0840426	0.153846	0.546277
7582	A	G	Tip	Rv0006	gyrA	missense_variant	281A>G	D94G	0.000185326	637	1880	lineage2.2.3	0.0845745	0.153846	0.549734
8355	G	A	Tip	Rv0006	gyrA	missense_variant	1054G>A	V352M	0.000185412	637	1880	lineage1.1.2	0.0851064	0.153846	0.553191
9719	G	C	Tip	Rv0006	gyrA	synonymous_variant	2418G>C	L806L	0.000185541	637	1880	lineage1.1.2	0.0851064	0.155416	0.547604
8164	C	A	Tip	Rv0006	gyrA	missense_variant	863C>A	A288D	0.0001856	637	1880	lineage4.10	0.0856383	0.155416	0.551026
8189	G	C	Tip	Rv0006	gyrA	synonymous_variant	888G>C	L296L	0.000185742	637	1880	lineage4.3.3	0.0856383	0.156986	0.545516
8700	G	C	Tip	Rv0006	gyrA	missense_variant	1399G>C	D467H	0.000185752	637	1880	lineage4.3.3	0.0861702	0.156986	0.548904
7466	G	T	Tip	Rv0006	gyrA	synonymous_variant	165G>T	V55V	0.000185757	637	1880	lineage1.2.2	0.0861702	0.158556	0.54347
8772	G	C	Tip	Rv0006	gyrA	missense_variant	1471G>C	G491R	0.000185883	637	1880	lineage3	0.0867021	0.158556	0.546824
7643	C	T	Tip	Rv0006	gyrA	synonymous_variant	342C>T	G114G	0.00018591	637	1880	lineage1.2.2	0.0867021	0.160126	0.541463
9711	A	G	Tip	Rv0006	gyrA	missense_variant	2410A>G	M804V	0.000185965	637	1880	lineage4.3.3	0.087234	0.160126	0.544785
8168	A	C	Tip	Rv0006	gyrA	missense_variant	867A>C	E289D	0.000186118	637	1880	lineage4.10	0.087766	0.160126	0.548107
7582	A	G	Tip	Rv0006	gyrA	missense_variant	281A>G	D94G	0.000186127	637	1880	lineage4.10	0.0882979	0.160126	0.551429
7582	A	G	Tip	Rv0006	gyrA	missense_variant	281A>G	D94G	0.000186148	637	1880	lineage4.2.1	0.0888298	0.160126	0.554751
9344	C	G	Tip	Rv0006	gyrA	missense_variant	2043C>G	I681M	0.000186192	637	1880	lineage4.3.3	0.0893617	0.160126	0.558073
9473	G	A	Tip	Rv0006	gyrA	synonymous_variant	2172G>A	L724L	0.000186261	637	1880	lineage1.2.2	0.0893617	0.161695	0.552654
8639	G	A	Tip	Rv0006	gyrA	synonymous_variant	1338G>A	L446L	0.000186512	637	1880	lineage4.3.4	0.0893617	0.163265	0.54734
7362	C	G	Internal	Rv0006	gyrA	missense_variant	61C>G	Q21E	0.000186588	637	1880	lineage4.10	0.0898936	0.163265	0.550598
8156	T	G	Tip	Rv0006	gyrA	synonymous_variant	855T>G	T285T	0.00018675	637	1880	lineage4.10	0.0898936	0.164835	0.545355
9691	A	C	Tip	Rv0006	gyrA	missense_variant	2390A>C	Q797P	0.000186815	637	1880	lineage4.2.1	0.0904255	0.164835	0.548582
7570	C	T	Tip	Rv0006	gyrA	missense_variant	269C>T	A90V	0.000186944	637	1880	lineage3	0.0909574	0.164835	0.551809
9207	A	G	Internal	Rv0006	gyrA	missense_variant	1906A>G	K636E	0.000187032	637	1880	lineage1.2.2	0.0914894	0.164835	0.555035
8321	C	T	Tip	Rv0006	gyrA	synonymous_variant	1020C>T	S340S	0.000187042	637	1880	lineage2.2	0.0914894	0.166405	0.549799
8176	G	T	Tip	Rv0006	gyrA	missense_variant	875G>T	R292L	0.000187053	637	1880	lineage4.10	0.0920213	0.166405	0.552996
9362	C	T	Tip	Rv0006	gyrA	synonymous_variant	2061C>T	D687D	0.000187129	637	1880	lineage1.1.3	0.0920213	0.167975	0.547828
7581	G	A	Tip	Rv0006	gyrA	missense_variant	280G>A	D94N	0.000187176	637	1880	lineage2.2	0.0925532	0.167975	0.550994
9252	G	A	Internal	Rv0006	gyrA	missense_variant	1951G>A	V651I	0.000187217	637	1880	lineage3	0.0930851	0.167975	0.554161
8416	T	C	Tip	Rv0006	gyrA	missense_variant	1115T>C	V372A	0.000187275	637	1880	lineage4.3.4	0.093617	0.167975	0.557328
7582	A	G	Tip	Rv0006	gyrA	missense_variant	281A>G	D94G	0.000187282	637	1880	lineage4.1.1	0.0941489	0.167975	0.560494
9003	C	G	Tip	Rv0006	gyrA	missense_variant	1702C>G	L568V	0.000187344	637	1880	lineage4.3.4	0.0946809	0.167975	0.563661
7799	A	G	Tip	Rv0006	gyrA	synonymous_variant	498A>G	L166L	0.000187401	637	1880	lineage4.10	0.0946809	0.169545	0.558442
8048	C	A	Tip	Rv0006	gyrA	synonymous_variant	747C>A	G249G	0.000187401	637	1880	lineage4.10	0.0946809	0.171115	0.553318
7582	A	G	Tip	Rv0006	gyrA	missense_variant	281A>G	D94G	0.000187518	637	1880	lineage4.3.4	0.0952128	0.171115	0.556427
9758	C	T	Tip	Rv0006	gyrA	synonymous_variant	2457C>T	A819A	0.000187603	637	1880	lineage3	0.0952128	0.172684	0.551368
8240	C	T	Tip	Rv0006	gyrA	synonymous_variant	939C>T	R313R	0.000187661	637	1880	lineage3	0.0952128	0.174254	0.546401
7884	C	G	Tip	Rv0006	gyrA	missense_variant	583C>G	R195G	0.000187727	637	1880	lineage4.10	0.0957447	0.174254	0.549454
7570	C	T	Tip	Rv0006	gyrA	missense_variant	269C>T	A90V	0.000187805	637	1880	lineage3	0.0962766	0.174254	0.552506
8405	C	A	Tip	Rv0006	gyrA	missense_variant	1104C>A	H368Q	0.000187805	637	1880	lineage3	0.0968085	0.174254	0.555559
7314	A	G	Tip	Rv0006	gyrA	missense_variant	13A>G	T5A	0.000188045	637	1880	lineage3	0.0973404	0.174254	0.558611
9251	G	A	Tip	Rv0006	gyrA	synonymous_variant	1950G>A	A650A	0.000188067	637	1880	lineage4.10	0.0973404	0.175824	0.553624
7582	A	G	Tip	Rv0006	gyrA	missense_variant	281A>G	D94G	0.000188277	637	1880	lineage3	0.0978723	0.175824	0.556649
8458	A	T	Tip	Rv0006	gyrA	missense_variant	1157A>T	E386V	0.000188405	637	1880	lineage1.1.3	0.0984043	0.175824	0.559674
8663	C	T	Tip	Rv0006	gyrA	synonymous_variant	1362C>T	D454D	0.000188435	637	1880	lineage4.3.4	0.0984043	0.177394	0.554721
7344	A	G	Tip	Rv0006	gyrA	missense_variant	43A>G	I15V	0.000188766	637	1880	lineage3.1.2	0.0989362	0.177394	0.55772
7582	A	G	Tip	Rv0006	gyrA	missense_variant	281A>G	D94G	0.000188863	637	1880	lineage3	0.0994681	0.177394	0.560718
8178	G	T	Tip	Rv0006	gyrA	missense_variant	877G>T	D293Y	0.000188967	637	1880	lineage4.3.3	0.1	0.177394	0.563717
8273	C	T	Tip	Rv0006	gyrA	synonymous_variant	972C>T	A324A	0.000189206	637	1880	lineage5	0.1	0.178964	0.558772
7582	A	G	Tip	Rv0006	gyrA	missense_variant	281A>G	D94G	0.000189222	637	1880	lineage2.2.3	0.100532	0.178964	0.561744
8806	A	C	Tip	Rv0006	gyrA	missense_variant	1505A>C	D502A	0.000189244	637	1880	lineage4.10	0.101064	0.178964	0.564716
7572	T	C	Tip	Rv0006	gyrA	missense_variant	271T>C	S91P	0.000189361	637	1880	lineage4.3.3	0.101596	0.178964	0.567689
8562	C	T	Tip	Rv0006	gyrA	synonymous_variant	1261C>T	L421L	0.000189439	637	1880	lineage4.3.3	0.101596	0.180534	0.562752
7582	A	G	Internal	Rv0006	gyrA	missense_variant	281A>G	D94G	0.000189503	637	1880	lineage2.2	0.102128	0.180534	0.565698
9367	C	G	Tip	Rv0006	gyrA	missense_variant	2066C>G	A689G	0.000189574	637	1880	lineage3	0.10266	0.180534	0.568645
9141	A	G	Tip	Rv0006	gyrA	missense_variant	1840A>G	I614V	0.000189575	637	1880	lineage4.10	0.103191	0.180534	0.571591
8233	G	C	Tip	Rv0006	gyrA	missense_variant	932G>C	G311A	0.000189613	637	1880	lineage1.1.3	0.103723	0.180534	0.574537
7723	T	C	Tip	Rv0006	gyrA	missense_variant	422T>C	M141T	0.000189992	637	1880	lineage3	0.104255	0.180534	0.577484
7976	C	T	Tip	Rv0006	gyrA	synonymous_variant	675C>T	G225G	0.000190294	637	1880	lineage1.1.2	0.104255	0.182104	0.572506
7316	G	T	Tip	Rv0006	gyrA	synonymous_variant	15G>T	T5T	0.000190305	637	1880	lineage2.2	0.104255	0.183673	0.567612
7570	C	T	Tip	Rv0006	gyrA	missense_variant	269C>T	A90V	0.000190305	637	1880	lineage2.2	0.104787	0.183673	0.570508
8367	C	A	Tip	Rv0006	gyrA	missense_variant	1066C>A	L356M	0.00019037	637	1880	lineage1.2.2	0.105319	0.183673	0.573404
7572	T	C	Tip	Rv0006	gyrA	missense_variant	271T>C	S91P	0.000190507	637	1880	lineage3	0.105851	0.183673	0.5763
9508	C	T	Tip	Rv0006	gyrA	missense_variant	2207C>T	A736V	0.000190528	637	1880	lineage1.1.2	0.106383	0.183673	0.579196
9338	G	C	Tip	Rv0006	gyrA	missense_variant	2037G>C	Q679H	0.000190656	637	1880	lineage3	0.106915	0.183673	0.582092
7968	G	A	Internal	Rv0006	gyrA	missense_variant	667G>A	V223I	0.000190674	637	1880	lineage3	0.107447	0.183673	0.584988
8690	C	G	Tip	Rv0006	gyrA	synonymous_variant	1389C>G	A463A	0.000190676	637	1880	lineage6	0.107447	0.185243	0.580031
9629	C	T	Tip	Rv0006	gyrA	synonymous_variant	2328C>T	A776A	0.000190676	637	1880	lineage6	0.107447	0.186813	0.575156
9326	G	C	Tip	Rv0006	gyrA	synonymous_variant	2025G>C	S675S	0.0001907	637	1880	lineage4.10	0.107447	0.188383	0.570363
7572	T	C	Tip	Rv0006	gyrA	missense_variant	271T>C	S91P	0.000190807	637	1880	lineage3	0.107979	0.188383	0.573187
9407	C	T	Tip	Rv0006	gyrA	synonymous_variant	2106C>T	G702G	0.000190945	637	1880	lineage1.1.2	0.107979	0.189953	0.56845
9508	C	T	Tip	Rv0006	gyrA	missense_variant	2207C>T	A736V	0.000191003	637	1880	lineage1.1.2	0.108511	0.189953	0.57125
9248	G	C	Tip	Rv0006	gyrA	synonymous_variant	1947G>C	V649V	0.000191019	637	1880	lineage1.1.2	0.108511	0.191523	0.566568
9058	A	G	Tip	Rv0006	gyrA	missense_variant	1757A>G	E586G	0.000191318	637	1880	lineage1.1.3	0.109043	0.191523	0.569345
8806	A	G	Tip	Rv0006	gyrA	missense_variant	1505A>G	D502G	0.00019136	637	1880	lineage6	0.109574	0.191523	0.572122
9356	G	T	Tip	Rv0006	gyrA	synonymous_variant	2055G>T	A685A	0.000191451	637	1880	lineage3.1.2	0.109574	0.193093	0.567471
9777	A	G	Internal	Rv0006	gyrA	missense_variant	2476A>G	N826D	0.000191956	637	1880	lineage3	0.110106	0.193093	0.570226
8542	T	C	Tip	Rv0006	gyrA	missense_variant	1241T>C	V414A	0.000192002	637	1880	lineage1.1.2	0.110638	0.193093	0.57298
8337	C	G	Internal	Rv0006	gyrA	missense_variant	1036C>G	L346V	0.000192113	637	1880	lineage3	0.11117	0.193093	0.575735
8365	C	T	Tip	Rv0006	gyrA	missense_variant	1064C>T	T355M	0.000192157	637	1880	lineage1.1.3	0.111702	0.193093	0.57849
8668	C	G	Tip	Rv0006	gyrA	missense_variant	1367C>G	A456G	0.000192207	637	1880	lineage1.1.2	0.112234	0.193093	0.581245
8486	T	C	Tip	Rv0006	gyrA	synonymous_variant	1185T>C	V395V	0.000192314	637	1880	lineage3.1.1	0.112234	0.194662	0.576557
7582	A	G	Tip	Rv0006	gyrA	missense_variant	281A>G	D94G	0.000192611	637	1880	lineage3	0.112766	0.194662	0.57929
7612	C	T	Tip	Rv0006	gyrA	missense_variant	311C>T	S104L	0.000192648	637	1880	lineage3	0.113298	0.194662	0.582022
7350	C	T	Tip	Rv0006	gyrA	missense_variant	49C>T	P17S	0.000192676	637	1880	lineage1.1.3	0.11383	0.194662	0.584755
8694	C	T	Internal	Rv0006	gyrA	synonymous_variant	1393C>T	L465L	0.000192709	637	1880	lineage3	0.11383	0.196232	0.580077
7582	A	G	Internal	Rv0006	gyrA	missense_variant	281A>G	D94G	0.000193449	637	1880	lineage2.2	0.114362	0.196232	0.582787
7563	G	T	Tip	Rv0006	gyrA	missense_variant	262G>T	G88C	0.000193473	637	1880	lineage3.1.2	0.114894	0.196232	0.585498
8018	C	T	Tip	Rv0006	gyrA	synonymous_variant	717C>T	G239G	0.000193541	637	1880	lineage1.1.3	0.114894	0.197802	0.580851
8741	C	T	Internal	Rv0006	gyrA	synonymous_variant	1440C>T	R480R	0.000193553	637	1880	A4	0.114894	0.199372	0.576277
9392	C	T	Tip	Rv0006	gyrA	synonymous_variant	2091C>T	T697T	0.000193736	637	1880	lineage1.1.2	0.114894	0.200942	0.571775
8784	C	T	Tip	Rv0006	gyrA	missense_variant	1483C>T	R495C	0.000193743	637	1880	lineage3	0.115426	0.200942	0.574422
8685	A	G	Tip	Rv0006	gyrA	missense_variant	1384A>G	I462V	0.000193939	637	1880	lineage3	0.115957	0.200942	0.577069
8660	C	T	Internal	Rv0006	gyrA	synonymous_variant	1359C>T	D453D	0.000194249	637	1880	A4	0.115957	0.202512	0.572596
9418	A	G	Tip	Rv0006	gyrA	missense_variant	2117A>G	N706S	0.000194271	637	1880	lineage1.1.2	0.116489	0.202512	0.575223
7380	A	G	Tip	Rv0006	gyrA	missense_variant	79A>G	S27G	0.000194359	637	1880	lineage3	0.117021	0.202512	0.577849
8736	G	A	Tip	Rv0006	gyrA	missense_variant	1435G>A	V479M	0.00019448	637	1880	lineage4.10	0.117553	0.202512	0.580476
7572	T	C	Tip	Rv0006	gyrA	missense_variant	271T>C	S91P	0.00019449	637	1880	lineage3	0.118085	0.202512	0.583102
7952	C	G	Tip	Rv0006	gyrA	synonymous_variant	651C>G	A217A	0.00019449	637	1880	lineage3	0.118085	0.204082	0.578617
9041	G	A	Internal	Rv0006	gyrA	synonymous_variant	1740G>A	K580K	0.000194641	637	1880	lineage2.2.5	0.118085	0.205651	0.5742
7582	A	G	Tip	Rv0006	gyrA	missense_variant	281A>G	D94G	0.000194718	637	1880	lineage3	0.118617	0.205651	0.576787
7570	C	T	Tip	Rv0006	gyrA	missense_variant	269C>T	A90V	0.000194726	637	1880	lineage2.2	0.119149	0.205651	0.579373
8076	G	T	Tip	Rv0006	gyrA	missense_variant	775G>T	V259L	0.00019475	637	1880	lineage3	0.119681	0.205651	0.58196
7489	G	C	Tip	Rv0006	gyrA	missense_variant	188G>C	G63A	0.00019478	637	1880	lineage1.1.2	0.120213	0.205651	0.584546
7572	T	C	Tip	Rv0006	gyrA	missense_variant	271T>C	S91P	0.000194959	637	1880	lineage3	0.120745	0.205651	0.587133
9808	C	T	Tip	Rv0006	gyrA	missense_variant	2507C>T	T836M	0.000194977	637	1880	lineage2.2	0.121277	0.205651	0.589719
7582	A	G	Tip	Rv0006	gyrA	missense_variant	281A>G	D94G	0.000195243	637	1880	lineage3	0.121809	0.205651	0.592306
8582	C	A	Tip	Rv0006	gyrA	synonymous_variant	1281C>A	I427I	0.000195457	637	1880	lineage1.2.2	0.121809	0.207221	0.587818
8171	G	T	Tip	Rv0006	gyrA	missense_variant	870G>T	Q290H	0.000195799	637	1880	lineage1.1.3	0.12234	0.207221	0.590385
7582	A	G	Tip	Rv0006	gyrA	missense_variant	281A>G	D94G	0.000195869	637	1880	lineage2.2	0.122872	0.207221	0.592952
9788	C	T	Tip	Rv0006	gyrA	synonymous_variant	2487C>T	D829D	0.00019594	637	1880	lineage3.1.1	0.122872	0.208791	0.588494
7581	G	T	Tip	Rv0006	gyrA	missense_variant	280G>T	D94Y	0.000196025	637	1880	lineage2.2	0.123404	0.208791	0.591041
8280	G	T	Tip	Rv0006	gyrA	missense_variant	979G>T	V327L	0.000196129	637	1880	lineage3.1.2	0.123936	0.208791	0.593589
8135	C	T	Tip	Rv0006	gyrA	synonymous_variant	834C>T	V278V	0.000196284	637	1880	lineage3	0.123936	0.210361	0.589159
9749	G	C	Tip	Rv0006	gyrA	synonymous_variant	2448G>C	A816A	0.00019631	637	1880	lineage3	0.123936	0.211931	0.584795
7570	C	T	Tip	Rv0006	gyrA	missense_variant	269C>T	A90V	0.000196335	637	1880	lineage2.2	0.124468	0.211931	0.587305
7581	G	T	Tip	Rv0006	gyrA	missense_variant	280G>T	D94Y	0.000196337	637	1880	lineage2.2	0.125	0.211931	0.589815
7582	A	G	Tip	Rv0006	gyrA	missense_variant	281A>G	D94G	0.000196386	637	1880	lineage2.2	0.125532	0.211931	0.592325
8182	G	C	Tip	Rv0006	gyrA	missense_variant	881G>C	G294A	0.000196405	637	1880	lineage1.1.3	0.126064	0.211931	0.594835
7582	A	G	Tip	Rv0006	gyrA	missense_variant	281A>G	D94G	0.000196501	637	1880	lineage2.2	0.126596	0.211931	0.597344
9795	G	C	Tip	Rv0006	gyrA	missense_variant	2494G>C	G832R	0.000196552	637	1880	lineage1.1.3	0.127128	0.211931	0.599854
9035	G	C	Tip	Rv0006	gyrA	synonymous_variant	1734G>C	R578R	0.000196878	637	1880	lineage2.2	0.127128	0.213501	0.595444
8175	C	G	Tip	Rv0006	gyrA	missense_variant	874C>G	R292G	0.000197377	637	1880	lineage3	0.12766	0.213501	0.597935
7582	A	G	Tip	Rv0006	gyrA	missense_variant	281A>G	D94G	0.00019741	637	1880	lineage3	0.128191	0.213501	0.600426
8666	G	C	Tip	Rv0006	gyrA	synonymous_variant	1365G>C	L455L	0.000197631	637	1880	lineage3	0.128191	0.215071	0.596044
7581	G	A	Tip	Rv0006	gyrA	missense_variant	280G>A	D94N	0.000197748	637	1880	lineage3	0.128723	0.215071	0.598517
7703	G	A	Tip	Rv0006	gyrA	synonymous_variant	402G>A	L134L	0.000197853	637	1880	lineage1.1.3	0.128723	0.216641	0.59418
7582	A	C	Internal	Rv0006	gyrA	missense_variant	281A>C	D94A	0.00019792	637	1880	lineage2.2.7	0.129255	0.216641	0.596635
7879	A	G	Internal	Rv0006	gyrA	missense_variant	578A>G	N193S	0.000197993	637	1880	lineage1.2.2	0.129787	0.216641	0.59909
7572	T	C	Tip	Rv0006	gyrA	missense_variant	271T>C	S91P	0.000198035	637	1880	lineage2.2.7	0.130319	0.216641	0.601546
7582	A	G	Tip	Rv0006	gyrA	missense_variant	281A>G	D94G	0.000198061	637	1880	lineage2.2	0.130851	0.216641	0.604001
7570	C	T	Tip	Rv0006	gyrA	missense_variant	269C>T	A90V	0.000198094	637	1880	lineage2.2	0.131383	0.216641	0.606456
8685	A	G	Tip	Rv0006	gyrA	missense_variant	1384A>G	I462V	0.000198139	637	1880	lineage2.2.7	0.131915	0.216641	0.608912
8373	C	A	Tip	Rv0006	gyrA	missense_variant	1072C>A	L358M	0.000198288	637	1880	lineage2.2	0.132447	0.216641	0.611367
7582	A	G	Tip	Rv0006	gyrA	missense_variant	281A>G	D94G	0.000198373	637	1880	lineage2.2	0.132979	0.216641	0.613822
7582	A	G	Tip	Rv0006	gyrA	missense_variant	281A>G	D94G	0.000198419	637	1880	lineage3.1.2	0.133511	0.216641	0.616277
9224	C	G	Tip	Rv0006	gyrA	missense_variant	1923C>G	D641E	0.000198419	637	1880	lineage3.1.2	0.134043	0.216641	0.618733
9242	A	T	Tip	Rv0006	gyrA	synonymous_variant	1941A>T	G647G	0.000198838	637	1880	lineage2.2.7	0.134043	0.21821	0.614281
9390	A	G	Tip	Rv0006	gyrA	missense_variant	2089A>G	T697A	0.000198855	637	1880	lineage3	0.134574	0.21821	0.616719
8765	C	G	Tip	Rv0006	gyrA	missense_variant	1464C>G	D488E	0.000199146	637	1880	lineage3	0.135106	0.21821	0.619157
7374	C	G	Tip	Rv0006	gyrA	missense_variant	73C>G	Q25E	0.000199261	637	1880	lineage1.1.3	0.135638	0.21821	0.621594
8241	A	G	Tip	Rv0006	gyrA	missense_variant	940A>G	I314V	0.000199261	637	1880	lineage1.1.3	0.13617	0.21821	0.624032
7772	C	T	Tip	Rv0006	gyrA	synonymous_variant	471C>T	D157D	0.000199334	637	1880	lineage2.2	0.13617	0.21978	0.619574
9350	C	A	Tip	Rv0006	gyrA	missense_variant	2049C>A	F683L	0.000199459	637	1880	lineage1.1.3	0.136702	0.21978	0.621995
8191	C	G	Tip	Rv0006	gyrA	missense_variant	890C>G	A297G	0.00019982	637	1880	lineage1.2.2	0.137234	0.21978	0.624415
7570	C	T	Tip	Rv0006	gyrA	missense_variant	269C>T	A90V	0.000199825	637	1880	lineage3	0.137766	0.21978	0.626835
7572	T	C	Tip	Rv0006	gyrA	missense_variant	271T>C	S91P	0.000199906	637	1880	lineage2.2	0.138298	0.21978	0.629255
9239	C	T	Tip	Rv0006	gyrA	synonymous_variant	1938C>T	G646G	0.000200003	637	1880	lineage3	0.138298	0.22135	0.624793
7464	G	T	Tip	Rv0006	gyrA	missense_variant	163G>T	V55L	0.000200005	637	1880	lineage3	0.13883	0.22135	0.627196
9328	C	A	Tip	Rv0006	gyrA	missense_variant	2027C>A	A676D	0.000200072	637	1880	lineage3	0.139362	0.22135	0.629599
8930	C	T	Tip	Rv0006	gyrA	synonymous_variant	1629C>T	G543G	0.000200122	637	1880	lineage3	0.139362	0.22292	0.625165
9803	C	T	Tip	Rv0006	gyrA	synonymous_variant	2502C>T	D834D	0.000200158	637	1880	lineage2.2.10	0.139362	0.22449	0.620793
7581	G	T	Tip	Rv0006	gyrA	missense_variant	280G>T	D94Y	0.00020029	637	1880	lineage2.2	0.139894	0.22449	0.623162
8187	C	T	Tip	Rv0006	gyrA	synonymous_variant	886C>T	L296L	0.000200545	637	1880	lineage3	0.139894	0.22606	0.618835
8337	C	G	Tip	Rv0006	gyrA	missense_variant	1036C>G	L346V	0.000200546	637	1880	lineage6	0.140426	0.22606	0.621188
7570	C	T	Tip	Rv0006	gyrA	missense_variant	269C>T	A90V	0.000200694	637	1880	lineage2.2.7	0.140957	0.22606	0.623541
8414	C	T	Internal	Rv0006	gyrA	synonymous_variant	1113C>T	D371D	0.000200961	637	1880	lineage3.1.1	0.140957	0.22763	0.619241
7572	T	C	Tip	Rv0006	gyrA	missense_variant	271T>C	S91P	0.000201032	637	1880	lineage2.2.6_RD150	0.141489	0.22763	0.621577
7883	G	A	Tip	Rv0006	gyrA	synonymous_variant	582G>A	L194L	0.000201098	637	1880	lineage3	0.141489	0.229199	0.61732
7582	A	C	Tip	Rv0006	gyrA	missense_variant	281A>C	D94A	0.000201156	637	1880	lineage2.2.5	0.142021	0.229199	0.619641
7965	C	T	Tip	Rv0006	gyrA	missense_variant	664C>T	R222W	0.000201156	637	1880	lineage2.2.5	0.142553	0.229199	0.621962
7582	A	C	Tip	Rv0006	gyrA	missense_variant	281A>C	D94A	0.000201258	637	1880	lineage2.2	0.143085	0.229199	0.624282
7582	A	C	Tip	Rv0006	gyrA	missense_variant	281A>C	D94A	0.000201307	637	1880	lineage2.2.10	0.143617	0.229199	0.626603
7582	A	G	Tip	Rv0006	gyrA	missense_variant	281A>G	D94G	0.00020136	637	1880	lineage2.2.7	0.144149	0.229199	0.628924
7814	C	G	Tip	Rv0006	gyrA	synonymous_variant	513C>G	P171P	0.000201547	637	1880	lineage1.1.3	0.144149	0.230769	0.624645
8303	C	T	Tip	Rv0006	gyrA	synonymous_variant	1002C>T	H334H	0.000201571	637	1880	lineage6	0.144149	0.232339	0.620425
7582	A	G	Tip	Rv0006	gyrA	missense_variant	281A>G	D94G	0.000201801	637	1880	lineage3	0.144681	0.232339	0.622714
9246	G	C	Tip	Rv0006	gyrA	missense_variant	1945G>C	V649L	0.000201854	637	1880	lineage1.1.3	0.145213	0.232339	0.625004
7705	C	G	Tip	Rv0006	gyrA	missense_variant	404C>G	T135S	0.000201899	637	1880	lineage2.2.10	0.145745	0.232339	0.627293
7564	G	C	Tip	Rv0006	gyrA	missense_variant	263G>C	G88A	0.000202173	637	1880	lineage2.2.7	0.146277	0.232339	0.629582
7582	A	C	Tip	Rv0006	gyrA	missense_variant	281A>C	D94A	0.000202223	637	1880	lineage2.2.6_RD150	0.146809	0.232339	0.631872
8519	A	G	Tip	Rv0006	gyrA	synonymous_variant	1218A>G	A406A	0.000202252	637	1880	lineage1.2.2	0.146809	0.233909	0.627631
7582	A	G	Tip	Rv0006	gyrA	missense_variant	281A>G	D94G	0.000202375	637	1880	lineage2.2.7	0.14734	0.233909	0.629905
7582	A	G	Tip	Rv0006	gyrA	missense_variant	281A>G	D94G	0.000202402	637	1880	lineage1.1.3	0.147872	0.233909	0.632179
7481	C	T	Tip	Rv0006	gyrA	synonymous_variant	180C>T	F60F	0.000202581	637	1880	lineage1.1.3	0.147872	0.235479	0.627965
7570	C	T	Tip	Rv0006	gyrA	missense_variant	269C>T	A90V	0.000202582	637	1880	lineage3	0.148404	0.235479	0.630223
7570	C	T	Tip	Rv0006	gyrA	missense_variant	269C>T	A90V	0.000202736	637	1880	lineage2.2	0.148936	0.235479	0.632482
7582	A	G	Tip	Rv0006	gyrA	missense_variant	281A>G	D94G	0.000202785	637	1880	lineage2.2.7	0.149468	0.235479	0.634741
9034	G	A	Internal	Rv0006	gyrA	missense_variant	1733G>A	R578Q	0.000202825	637	1880	lineage2.2.10	0.15	0.235479	0.637
7570	C	T	Tip	Rv0006	gyrA	missense_variant	269C>T	A90V	0.000203007	637	1880	lineage3	0.150532	0.235479	0.639259
7572	T	C	Tip	Rv0006	gyrA	missense_variant	271T>C	S91P	0.000203168	637	1880	lineage3	0.151064	0.235479	0.641518
8735	C	T	Tip	Rv0006	gyrA	synonymous_variant	1434C>T	I478I	0.000203347	637	1880	lineage2.2.10	0.151064	0.237049	0.637269
7582	A	C	Tip	Rv0006	gyrA	missense_variant	281A>C	D94A	0.00020335	637	1880	lineage2.2	0.151596	0.237049	0.639513
9653	C	T	Tip	Rv0006	gyrA	synonymous_variant	2352C>T	I784I	0.000203693	637	1880	lineage2.2.10	0.151596	0.238619	0.635306
7582	A	G	Tip	Rv0006	gyrA	missense_variant	281A>G	D94G	0.000203792	637	1880	lineage2.2	0.152128	0.238619	0.637535
7582	A	G	Tip	Rv0006	gyrA	missense_variant	281A>G	D94G	0.000203915	637	1880	lineage2.2	0.15266	0.238619	0.639764
7572	T	C	Tip	Rv0006	gyrA	missense_variant	271T>C	S91P	0.000204037	637	1880	lineage3	0.153191	0.238619	0.641993
7570	C	T	Tip	Rv0006	gyrA	missense_variant	269C>T	A90V	0.000204055	637	1880	lineage2.2	0.153723	0.238619	0.644222
7582	A	C	Tip	Rv0006	gyrA	missense_variant	281A>C	D94A	0.000204055	637	1880	lineage2.2	0.154255	0.238619	0.646452
7566	G	A	Tip	Rv0006	gyrA	missense_variant	265G>A	D89N	0.000204349	637	1880	lineage3	0.154787	0.238619	0.648681
7570	C	T	Tip	Rv0006	gyrA	missense_variant	269C>T	A90V	0.000204521	637	1880	lineage2.2	0.155319	0.238619	0.65091
9299	G	A	Tip	Rv0006	gyrA	synonymous_variant	1998G>A	S666S	0.000204537	637	1880	lineage2.2.7	0.155319	0.240188	0.646656
8276	G	C	Tip	Rv0006	gyrA	missense_variant	975G>C	K325N	0.000204562	637	1880	lineage2.2.10	0.155851	0.240188	0.64887
7582	A	G	Tip	Rv0006	gyrA	missense_variant	281A>G	D94G	0.000205731	637	1880	lineage2.2.10	0.156383	0.240188	0.651085
7570	C	T	Tip	Rv0006	gyrA	missense_variant	269C>T	A90V	0.000205976	637	1880	lineage2.2.10	0.156915	0.240188	0.653299
8215	A	G	Tip	Rv0006	gyrA	missense_variant	914A>G	Q305R	0.00020599	637	1880	lineage2.2.9	0.157447	0.240188	0.655514
7582	A	C	Tip	Rv0006	gyrA	missense_variant	281A>C	D94A	0.000206197	637	1880	lineage2.2.9	0.157979	0.240188	0.657728
7572	T	C	Tip	Rv0006	gyrA	missense_variant	271T>C	S91P	0.000206414	637	1880	lineage2.2.10	0.158511	0.240188	0.659943
7570	C	T	Tip	Rv0006	gyrA	missense_variant	269C>T	A90V	0.000206534	637	1880	lineage2.2	0.159043	0.240188	0.662158
7582	A	C	Tip	Rv0006	gyrA	missense_variant	281A>C	D94A	0.00020702	637	1880	lineage2.2.9	0.159574	0.240188	0.664372
8969	G	C	Tip	Rv0006	gyrA	synonymous_variant	1668G>C	A556A	0.000208439	637	1880	lineage1.1.3	0.159574	0.241758	0.660058
9445	A	G	Tip	Rv0006	gyrA	missense_variant	2144A>G	N715S	0.000208986	637	1880	lineage1.1.3	0.160106	0.241758	0.662258
7607	C	T	Tip	Rv0006	gyrA	synonymous_variant	306C>T	P102P	0.000214477	637	1880	A4	0.160106	0.243328	0.657986
8624	G	T	Internal	Rv0006	gyrA	synonymous_variant	1323G>T	R441R	0.000223714	637	1880	A4	0.160106	0.244898	0.653768
7821	C	T	Internal	Rv0006	gyrA	synonymous_variant	520C>T	L174L	0.000228419	637	1880	A4	0.160106	0.246468	0.649604
8741	C	T	Internal	Rv0006	gyrA	synonymous_variant	1440C>T	R480R	0.000231181	637	1880	A4	0.160106	0.248038	0.645492
9167	C	T	Tip	Rv0006	gyrA	synonymous_variant	1866C>T	Y622Y	0.000233607	637	1880	A4	0.160106	0.249608	0.641432
8814	G	A	Tip	Rv0006	gyrA	missense_variant	1513G>A	V505I	0.000234446	637	1880	A4	0.160638	0.249608	0.643563
9484	C	T	Tip	Rv0006	gyrA	missense_variant	2183C>T	S728L	0.000238654	637	1880	A4	0.16117	0.249608	0.645695
7349	A	G	Tip	Rv0006	gyrA	synonymous_variant	48A>G	E16E	0.000242174	637	1880	A4	0.16117	0.251177	0.641659
8249	C	T	Internal	Rv0006	gyrA	synonymous_variant	948C>T	I316I	0.000242238	637	1880	A4	0.16117	0.252747	0.637673
9783	G	A	Tip	Rv0006	gyrA	missense_variant	2482G>A	V828M	0.000255344	637	1880	A4	0.161702	0.252747	0.639778
7775	C	T	Internal	Rv0006	gyrA	synonymous_variant	474C>T	G158G	0.000276236	637	1880	A3	0.161702	0.254317	0.635829
9659	C	T	Tip	Rv0006	gyrA	synonymous_variant	2358C>T	T786T	0.000278178	637	1880	A3	0.161702	0.255887	0.631928
8349	G	A	Tip	Rv0006	gyrA	missense_variant	1048G>A	D350N	0.0002785	637	1880	A3	0.162234	0.255887	0.634007
9281	C	T	Tip	Rv0006	gyrA	synonymous_variant	1980C>T	V660V	0.0002785	637	1880	A3	0.162234	0.257457	0.630141
9286	C	T	Tip	Rv0006	gyrA	missense_variant	1985C>T	A662V	0.0002785	637	1880	A3	0.162766	0.257457	0.632207
9445	A	G	Tip	Rv0006	gyrA	missense_variant	2144A>G	N715S	0.000279073	637	1880	A3	0.163298	0.257457	0.634273
10174	C	T	Internal	Rv0007	-	synonymous_variant	261C>T	S87S	0.0001116	248.67	666.33	lineage1.2.2	0	0.00402139	0
10819	C	T	Internal	Rv0007	-	synonymous_variant	906C>T	D302D	0.00011179	248.67	666.33	lineage6	0	0.00804279	0
10360	T	C	Internal	Rv0007	-	synonymous_variant	447T>C	G149G	0.000128747	248.67	666.33	lineage1.2.2	0	0.0120642	0
10130	A	G	Tip	Rv0007	-	missense_variant	217A>G	N73D	0.00013418	248.67	666.33	A1	0.00150076	0.0120642	0.124398
10327	A	G	Tip	Rv0007	-	synonymous_variant	414A>G	Q138Q	0.00013418	248.67	666.33	A1	0.00150076	0.0160856	0.0932984
9944	A	C	Internal	Rv0007	-	missense_variant	31A>C	S11R	0.000142602	248.67	666.33	lineage4.2.2	0.00300152	0.0160856	0.186597
10819	C	T	Internal	Rv0007	-	synonymous_variant	906C>T	D302D	0.000144337	248.67	666.33	lineage4	0.00300152	0.020107	0.149277
10741	C	G	Internal	Rv0007	-	synonymous_variant	828C>G	T276T	0.000145248	248.67	666.33	lineage4.10	0.00300152	0.0241284	0.124398
10089	G	A	Internal	Rv0007	-	missense_variant	176G>A	R59H	0.000147043	248.67	666.33	lineage1.1.2	0.00450227	0.0241284	0.186597
10321	C	T	Internal	Rv0007	-	synonymous_variant	408C>T	A136A	0.000151733	248.67	666.33	lineage5	0.00450227	0.0281498	0.15994
10219	C	G	Internal	Rv0007	-	synonymous_variant	306C>G	T102T	0.000160924	248.67	666.33	lineage4.6.2	0.00450227	0.0321712	0.139948
9932	C	T	Internal	Rv0007	-	missense_variant	19C>T	P7S	0.000162216	248.67	666.33	lineage4.1.2	0.00600303	0.0321712	0.186597
10096	G	T	Tip	Rv0007	-	synonymous_variant	183G>T	P61P	0.000164167	248.67	666.33	lineage4.2.1	0.00600303	0.0361925	0.165864
10150	T	C	Tip	Rv0007	-	synonymous_variant	237T>C	D79D	0.000164411	248.67	666.33	lineage4.5	0.00600303	0.0402139	0.149277
10088	C	G	Tip	Rv0007	-	missense_variant	175C>G	R59G	0.000165295	248.67	666.33	lineage5	0.00750379	0.0402139	0.186597
10020	G	A	Tip	Rv0007	-	missense_variant	107G>A	R36H	0.000166127	248.67	666.33	lineage4.10	0.00900455	0.0402139	0.223916
10313	C	T	Internal	Rv0007	-	missense_variant	400C>T	P134S	0.000166373	248.67	666.33	lineage4.1.2	0.0105053	0.0402139	0.261235
10372	G	A	Internal	Rv0007	-	synonymous_variant	459G>A	S153S	0.000166456	248.67	666.33	lineage4.1.2	0.0105053	0.0442353	0.237487
10816	A	G	Tip	Rv0007	-	synonymous_variant	903A>G	A301A	0.000166878	248.67	666.33	lineage4.1.2	0.0105053	0.0482567	0.217696
10302	C	T	Tip	Rv0007	-	missense_variant	389C>T	S130F	0.000167693	248.67	666.33	lineage4.4.2	0.0120061	0.0482567	0.248796
10425	G	T	Internal	Rv0007	-	missense_variant	512G>T	S171I	0.000167829	248.67	666.33	lineage4.1.2	0.0135068	0.0482567	0.279895
9955	C	T	Tip	Rv0007	-	synonymous_variant	42C>T	D14D	0.000167882	248.67	666.33	lineage4.5	0.0135068	0.0522781	0.258365
10481	A	G	Tip	Rv0007	-	missense_variant	568A>G	S190G	0.0001687	248.67	666.33	lineage4.1.2	0.0150076	0.0522781	0.287072
10404	G	C	Tip	Rv0007	-	missense_variant	491G>C	G164A	0.000169679	248.67	666.33	lineage4.1.1	0.0165083	0.0522781	0.315779
10109	C	G	Internal	Rv0007	-	missense_variant	196C>G	H66D	0.000169926	248.67	666.33	lineage4.3.3	0.0180091	0.0522781	0.344486
10336	C	T	Internal	Rv0007	-	synonymous_variant	423C>T	P141P	0.000169926	248.67	666.33	lineage4.3.3	0.0180091	0.0562995	0.31988
10005	C	A	Tip	Rv0007	-	missense_variant	92C>A	A31E	0.000170113	248.67	666.33	lineage4.5	0.0195099	0.0562995	0.346537
10182	C	T	Tip	Rv0007	-	missense_variant	269C>T	S90F	0.000170122	248.67	666.33	lineage4.1.2	0.0210106	0.0562995	0.373193
9988	G	C	Tip	Rv0007	-	synonymous_variant	75G>C	G25G	0.000170538	248.67	666.33	lineage4.1.2	0.0210106	0.0603209	0.348314
10028	G	A	Internal	Rv0007	-	missense_variant	115G>A	D39N	0.000170745	248.67	666.33	lineage4.1.2	0.0225114	0.0603209	0.373193
10523	G	C	Tip	Rv0007	-	missense_variant	610G>C	V204L	0.000171379	248.67	666.33	lineage4.1.1	0.0240121	0.0603209	0.398073
10049	T	C	Internal	Rv0007	-	missense_variant	136T>C	W46R	0.00017142	248.67	666.33	A2	0.0255129	0.0603209	0.422953
10219	C	G	Internal	Rv0007	-	synonymous_variant	306C>G	T102T	0.000172257	248.67	666.33	lineage4.10	0.0255129	0.0643423	0.396518
10376	G	A	Internal	Rv0007	-	missense_variant	463G>A	G155R	0.000172275	248.67	666.33	lineage4.2.2	0.0270136	0.0643423	0.419843
10138	C	G	Internal	Rv0007	-	synonymous_variant	225C>G	P75P	0.000172341	248.67	666.33	lineage4.3.4	0.0270136	0.0683637	0.395146
10109	C	T	Tip	Rv0007	-	missense_variant	196C>T	H66Y	0.000172342	248.67	666.33	lineage4.3.3	0.0285144	0.0683637	0.417099
9967	G	C	Internal	Rv0007	-	synonymous_variant	54G>C	A18A	0.000172352	248.67	666.33	lineage4.10	0.0285144	0.0723851	0.393926
10043	C	G	Internal	Rv0007	-	missense_variant	130C>G	P44A	0.00017247	248.67	666.33	lineage3	0.0300152	0.0723851	0.414659
10028	G	C	Tip	Rv0007	-	missense_variant	115G>C	D39H	0.000172655	248.67	666.33	lineage4.1.2	0.0315159	0.0723851	0.435392
9939	C	G	Tip	Rv0007	-	missense_variant	26C>G	A9G	0.000172833	248.67	666.33	lineage1.1.2	0.0330167	0.0723851	0.456125
10308	C	T	Tip	Rv0007	-	missense_variant	395C>T	P132L	0.000172833	248.67	666.33	lineage1.1.2	0.0345174	0.0723851	0.476858
10682	A	G	Tip	Rv0007	-	missense_variant	769A>G	S257G	0.000173052	248.67	666.33	lineage4.10	0.0360182	0.0723851	0.497591
10232	C	T	Tip	Rv0007	-	missense_variant	319C>T	P107S	0.000173324	248.67	666.33	lineage4.10	0.0375189	0.0723851	0.518324
10029	A	G	Tip	Rv0007	-	missense_variant	116A>G	D39G	0.000173457	248.67	666.33	lineage4.2.2	0.0390197	0.0723851	0.539057
10058	G	C	Tip	Rv0007	-	missense_variant	145G>C	A49P	0.000173567	248.67	666.33	lineage4.1.2	0.0405205	0.0723851	0.55979
10390	C	T	Tip	Rv0007	-	synonymous_variant	477C>T	A159A	0.000173719	248.67	666.33	lineage4.4.1	0.0405205	0.0764065	0.530328
10010	G	A	Tip	Rv0007	-	missense_variant	97G>A	G33R	0.000173744	248.67	666.33	lineage1.1.3	0.0420212	0.0764065	0.549969
10191	T	C	Tip	Rv0007	-	missense_variant	278T>C	V93A	0.00017396	248.67	666.33	lineage4.1.2	0.043522	0.0764065	0.569611
10378	G	A	Internal	Rv0007	-	synonymous_variant	465G>A	G155G	0.00017405	248.67	666.33	lineage4.3.2	0.043522	0.0804279	0.541131
10531	G	A	Tip	Rv0007	-	synonymous_variant	618G>A	L206L	0.00017418	248.67	666.33	lineage4.1.2	0.043522	0.0844493	0.515362
10482	G	A	Tip	Rv0007	-	missense_variant	569G>A	S190N	0.000174343	248.67	666.33	lineage4.10	0.0450227	0.0844493	0.533134
10624	C	T	Internal	Rv0007	-	synonymous_variant	711C>T	N237N	0.000174994	248.67	666.33	lineage4.10	0.0450227	0.0884707	0.5089
9988	G	C	Internal	Rv0007	-	synonymous_variant	75G>C	G25G	0.000175025	248.67	666.33	lineage4.10	0.0450227	0.0924921	0.486774
10150	T	C	Tip	Rv0007	-	synonymous_variant	237T>C	D79D	0.00017508	248.67	666.33	lineage4.1.2	0.0450227	0.0965135	0.466492
10529	C	T	Tip	Rv0007	-	synonymous_variant	616C>T	L206L	0.000175148	248.67	666.33	lineage4.1.2	0.0450227	0.100535	0.447832
10044	C	G	Tip	Rv0007	-	missense_variant	131C>G	P44R	0.000175225	248.67	666.33	lineage4.1.2	0.0465235	0.100535	0.46276
10154	C	G	Internal	Rv0007	-	missense_variant	241C>G	R81G	0.000175311	248.67	666.33	lineage4.1.1	0.0480243	0.100535	0.477688
10689	C	T	Tip	Rv0007	-	missense_variant	776C>T	T259I	0.00017542	248.67	666.33	lineage4.1.1	0.049525	0.100535	0.492615
10192	G	T	Internal	Rv0007	-	synonymous_variant	279G>T	V93V	0.000175758	248.67	666.33	lineage4.10	0.049525	0.104556	0.473669
10186	C	G	Tip	Rv0007	-	synonymous_variant	273C>G	A91A	0.000176022	248.67	666.33	lineage4.1.2	0.049525	0.108578	0.456125
10404	G	C	Tip	Rv0007	-	missense_variant	491G>C	G164A	0.00017603	248.67	666.33	lineage1.2.1	0.0510258	0.108578	0.469947
9987	G	C	Tip	Rv0007	-	missense_variant	74G>C	G25A	0.000176078	248.67	666.33	lineage4.6.2	0.0525265	0.108578	0.483769
10032	C	A	Tip	Rv0007	-	missense_variant	119C>A	A40D	0.000176085	248.67	666.33	lineage1.1.1	0.0540273	0.108578	0.497591
10499	A	C	Tip	Rv0007	-	missense_variant	586A>C	I196L	0.000176174	248.67	666.33	lineage4	0.055528	0.108578	0.511413
10018	C	A	Tip	Rv0007	-	synonymous_variant	105C>A	G35G	0.000176179	248.67	666.33	lineage4.10	0.055528	0.112599	0.493149
10136	C	G	Tip	Rv0007	-	missense_variant	223C>G	P75A	0.000176296	248.67	666.33	lineage4.5	0.0570288	0.112599	0.506477
10792	C	T	Tip	Rv0007	-	synonymous_variant	879C>T	I293I	0.000176327	248.67	666.33	lineage1.2.2	0.0570288	0.11662	0.489012
10125	C	T	Tip	Rv0007	-	missense_variant	212C>T	P71L	0.000176405	248.67	666.33	lineage4.1.2	0.0585296	0.11662	0.501881
10121	C	T	Tip	Rv0007	-	missense_variant	208C>T	R70C	0.000176407	248.67	666.33	lineage4.10	0.0600303	0.11662	0.51475
10733	C	G	Tip	Rv0007	-	missense_variant	820C>G	L274V	0.000176527	248.67	666.33	lineage4	0.0615311	0.11662	0.527618
10165	C	T	Internal	Rv0007	-	synonymous_variant	252C>T	R84R	0.000176707	248.67	666.33	lineage4.3.4	0.0615311	0.120642	0.510031
10387	C	G	Internal	Rv0007	-	synonymous_variant	474C>G	A158A	0.000176985	248.67	666.33	lineage4.2.1	0.0615311	0.124663	0.493578
10054	G	A	Internal	Rv0007	-	synonymous_variant	141G>A	Q47Q	0.000177329	248.67	666.33	lineage4.10	0.0615311	0.128685	0.478154
10121	C	A	Internal	Rv0007	-	missense_variant	208C>A	R70S	0.000177732	248.67	666.33	lineage4.3.4	0.0630318	0.128685	0.489816
10233	C	G	Tip	Rv0007	-	missense_variant	320C>G	P107R	0.000177837	248.67	666.33	lineage5	0.0645326	0.128685	0.501479
10459	A	G	Internal	Rv0007	-	synonymous_variant	546A>G	R182R	0.000177868	248.67	666.33	lineage3	0.0645326	0.132706	0.486282
10062	C	T	Internal	Rv0007	-	missense_variant	149C>T	A50V	0.000178207	248.67	666.33	lineage4.10	0.0660333	0.132706	0.497591
10537	G	A	Internal	Rv0007	-	synonymous_variant	624G>A	L208L	0.000178207	248.67	666.33	lineage4.10	0.0660333	0.136727	0.482956
10261	T	G	Tip	Rv0007	-	synonymous_variant	348T>G	G116G	0.000178491	248.67	666.33	lineage4.10	0.0660333	0.140749	0.469157
10013	C	G	Tip	Rv0007	-	missense_variant	100C>G	P34A	0.000178625	248.67	666.33	lineage4.1.2	0.0675341	0.140749	0.47982
10347	G	T	Tip	Rv0007	-	missense_variant	434G>T	R145L	0.000178727	248.67	666.33	lineage4.3.3	0.0690349	0.140749	0.490483
10628	A	G	Tip	Rv0007	-	missense_variant	715A>G	N239D	0.000178741	248.67	666.33	lineage4.3.4	0.0705356	0.140749	0.501146
10248	G	C	Internal	Rv0007	-	missense_variant	335G>C	G112A	0.000178818	248.67	666.33	lineage1.2.2	0.0720364	0.140749	0.511808
10534	G	A	Tip	Rv0007	-	synonymous_variant	621G>A	L207L	0.000178989	248.67	666.33	lineage4.3.3	0.0720364	0.14477	0.497591
10466	G	C	Tip	Rv0007	-	missense_variant	553G>C	G185R	0.000179042	248.67	666.33	lineage4.1.2	0.0735371	0.14477	0.507958
10119	G	A	Tip	Rv0007	-	missense_variant	206G>A	G69E	0.000179437	248.67	666.33	lineage4.10	0.0750379	0.14477	0.518324
10067	C	T	Tip	Rv0007	-	missense_variant	154C>T	R52W	0.000179571	248.67	666.33	lineage4.4.1	0.0765387	0.14477	0.528691
10774	C	T	Tip	Rv0007	-	synonymous_variant	861C>T	N287N	0.000179731	248.67	666.33	lineage4.3.3	0.0765387	0.148792	0.514402
10730	G	A	Tip	Rv0007	-	missense_variant	817G>A	V273I	0.000179937	248.67	666.33	lineage4.10	0.0780394	0.148792	0.524488
10223	C	G	Internal	Rv0007	-	missense_variant	310C>G	Q104E	0.000179963	248.67	666.33	A4	0.0795402	0.148792	0.534574
10395	C	T	Internal	Rv0007	-	missense_variant	482C>T	S161L	0.000180277	248.67	666.33	lineage3	0.0810409	0.148792	0.544661
10228	G	A	Tip	Rv0007	-	synonymous_variant	315G>A	P105P	0.00018077	248.67	666.33	lineage4.10	0.0810409	0.152813	0.530328
10681	C	G	Tip	Rv0007	-	synonymous_variant	768C>G	S256S	0.00018078	248.67	666.33	lineage1.1.2	0.0810409	0.156834	0.516729
10496	C	T	Tip	Rv0007	-	missense_variant	583C>T	R195W	0.000181324	248.67	666.33	lineage4.5	0.0825417	0.156834	0.526298
10430	G	T	Tip	Rv0007	-	missense_variant	517G>T	D173Y	0.000181372	248.67	666.33	lineage4.3.4	0.0840424	0.156834	0.535868
9980	G	C	Tip	Rv0007	-	missense_variant	67G>C	D23H	0.000181487	248.67	666.33	lineage4.10	0.0855432	0.156834	0.545437
9948	A	C	Tip	Rv0007	-	missense_variant	35A>C	K12T	0.00018154	248.67	666.33	lineage1.1.3	0.087044	0.156834	0.555006
10109	C	G	Tip	Rv0007	-	missense_variant	196C>G	H66D	0.000181634	248.67	666.33	lineage4.2.1	0.0885447	0.156834	0.564575
9989	G	A	Tip	Rv0007	-	missense_variant	76G>A	G26S	0.000181639	248.67	666.33	lineage4.4.1	0.0900455	0.156834	0.574144
10184	G	A	Internal	Rv0007	-	missense_variant	271G>A	A91T	0.000182169	248.67	666.33	lineage3	0.0915462	0.156834	0.583713
10681	C	T	Tip	Rv0007	-	synonymous_variant	768C>T	S256S	0.000182224	248.67	666.33	lineage4.3.3	0.0915462	0.160856	0.56912
9998	C	T	Tip	Rv0007	-	missense_variant	85C>T	R29W	0.000182301	248.67	666.33	lineage1.1.2	0.093047	0.160856	0.57845
10311	C	T	Tip	Rv0007	-	missense_variant	398C>T	T133I	0.000182376	248.67	666.33	lineage1.1.3	0.0945477	0.160856	0.58778
10623	A	G	Tip	Rv0007	-	missense_variant	710A>G	N237S	0.000182768	248.67	666.33	lineage4.3.2	0.0960485	0.160856	0.59711
10330	C	T	Tip	Rv0007	-	synonymous_variant	417C>T	R139R	0.000183028	248.67	666.33	lineage1.1.3	0.0960485	0.164877	0.582546
10682	A	G	Internal	Rv0007	-	missense_variant	769A>G	S257G	0.000183058	248.67	666.33	lineage1.1.3	0.0975493	0.164877	0.591648
9999	G	A	Tip	Rv0007	-	missense_variant	86G>A	R29Q	0.000183188	248.67	666.33	lineage1.1.2	0.09905	0.164877	0.60075
10419	C	T	Internal	Rv0007	-	missense_variant	506C>T	A169V	0.000183242	248.67	666.33	lineage3	0.100551	0.164877	0.609853
10188	C	G	Tip	Rv0007	-	missense_variant	275C>G	P92R	0.000183248	248.67	666.33	lineage3	0.102052	0.164877	0.618955
10547	C	T	Tip	Rv0007	-	synonymous_variant	634C>T	L212L	0.000183372	248.67	666.33	lineage4.10	0.102052	0.168899	0.604218
10386	C	G	Internal	Rv0007	-	missense_variant	473C>G	A158G	0.000183422	248.67	666.33	lineage4.2.1	0.103552	0.168899	0.613104
10519	G	C	Tip	Rv0007	-	missense_variant	606G>C	L202F	0.000183623	248.67	666.33	lineage4.3.2	0.105053	0.168899	0.621989
10734	T	C	Tip	Rv0007	-	missense_variant	821T>C	L274P	0.000183839	248.67	666.33	lineage1.2.2	0.106554	0.168899	0.630875
10274	G	T	Tip	Rv0007	-	missense_variant	361G>T	A121S	0.000184025	248.67	666.33	lineage4.3.4	0.108055	0.168899	0.63976
9999	G	C	Tip	Rv0007	-	missense_variant	86G>C	R29P	0.000184073	248.67	666.33	lineage4.3.4	0.109555	0.168899	0.648646
9945	G	T	Tip	Rv0007	-	missense_variant	32G>T	S11I	0.00018433	248.67	666.33	lineage4.3.4	0.111056	0.168899	0.657531
10505	C	T	Tip	Rv0007	-	missense_variant	592C>T	P198S	0.00018435	248.67	666.33	lineage1.2.1	0.112557	0.168899	0.666417
10060	T	C	Tip	Rv0007	-	synonymous_variant	147T>C	A49A	0.00018476	248.67	666.33	lineage4.3.4	0.112557	0.17292	0.650919
10330	C	A	Tip	Rv0007	-	synonymous_variant	417C>A	R139R	0.000185246	248.67	666.33	lineage4.3.4	0.112557	0.176941	0.636125
10270	C	A	Tip	Rv0007	-	synonymous_variant	357C>A	A119A	0.00018535	248.67	666.33	lineage4.10	0.112557	0.180963	0.621989
9992	G	A	Tip	Rv0007	-	missense_variant	79G>A	A27T	0.000185412	248.67	666.33	lineage1.1.2	0.114058	0.180963	0.630282
10218	C	T	Tip	Rv0007	-	missense_variant	305C>T	T102I	0.000185999	248.67	666.33	lineage3	0.115558	0.180963	0.638575
10452	C	A	Tip	Rv0007	-	missense_variant	539C>A	A180E	0.000186029	248.67	666.33	lineage4.3.4	0.117059	0.180963	0.646869
10039	C	G	Tip	Rv0007	-	missense_variant	126C>G	D42E	0.000186409	248.67	666.33	lineage4.3.4	0.11856	0.180963	0.655162
10765	C	T	Tip	Rv0007	-	synonymous_variant	852C>T	F284F	0.000186882	248.67	666.33	lineage3	0.11856	0.184984	0.640919
9935	G	T	Tip	Rv0007	-	missense_variant	22G>T	G8W	0.000186973	248.67	666.33	lineage1.2.2	0.120061	0.184984	0.649032
10032	C	T	Tip	Rv0007	-	missense_variant	119C>T	A40V	0.000187119	248.67	666.33	lineage3	0.121561	0.184984	0.657145
10103	G	A	Tip	Rv0007	-	missense_variant	190G>A	V64I	0.000187141	248.67	666.33	lineage4.3.3	0.123062	0.184984	0.665258
10395	C	G	Tip	Rv0007	-	missense_variant	482C>G	S161W	0.000187344	248.67	666.33	lineage4.3.4	0.124563	0.184984	0.673371
10432	C	G	Tip	Rv0007	-	missense_variant	519C>G	D173E	0.000187401	248.67	666.33	lineage2.2	0.126064	0.184984	0.681484
10277	T	G	Tip	Rv0007	-	missense_variant	364T>G	Y122D	0.000187507	248.67	666.33	lineage3	0.127564	0.184984	0.689597
10819	C	T	Tip	Rv0007	-	synonymous_variant	906C>T	D302D	0.000187519	248.67	666.33	lineage1.2.2	0.127564	0.189006	0.674924
10019	C	T	Tip	Rv0007	-	missense_variant	106C>T	R36C	0.000187779	248.67	666.33	lineage3	0.129065	0.189006	0.682865
10128	C	T	Tip	Rv0007	-	missense_variant	215C>T	T72I	0.000187797	248.67	666.33	lineage3	0.130566	0.189006	0.690805
10450	G	C	Tip	Rv0007	-	synonymous_variant	537G>C	S179S	0.000187827	248.67	666.33	lineage3.1.2	0.130566	0.193027	0.676413
10790	A	C	Tip	Rv0007	-	missense_variant	877A>C	I293L	0.000187876	248.67	666.33	lineage3	0.132067	0.193027	0.684188
10568	A	G	Tip	Rv0007	-	missense_variant	655A>G	T219A	0.000188045	248.67	666.33	lineage3	0.133567	0.193027	0.691963
10785	A	G	Tip	Rv0007	-	missense_variant	872A>G	D291G	0.000188097	248.67	666.33	lineage4.3.3	0.135068	0.193027	0.699738
10364	G	A	Tip	Rv0007	-	missense_variant	451G>A	A151T	0.000188166	248.67	666.33	lineage1.1.2	0.136569	0.193027	0.707513
10244	C	T	Tip	Rv0007	-	synonymous_variant	331C>T	L111L	0.000188168	248.67	666.33	lineage1.1.3	0.136569	0.197048	0.693074
10594	C	T	Tip	Rv0007	-	synonymous_variant	681C>T	L227L	0.000188533	248.67	666.33	lineage1.2.2	0.136569	0.20107	0.679212
10588	G	A	Tip	Rv0007	-	synonymous_variant	675G>A	L225L	0.000189045	248.67	666.33	lineage4.10	0.136569	0.205091	0.665894
9950	G	C	Tip	Rv0007	-	missense_variant	37G>C	G13R	0.000189233	248.67	666.33	lineage4.2.1	0.13807	0.205091	0.673212
10503	A	G	Tip	Rv0007	-	missense_variant	590A>G	D197G	0.000189374	248.67	666.33	lineage4.3.4	0.13957	0.205091	0.680529
10801	C	T	Tip	Rv0007	-	synonymous_variant	888C>T	I296I	0.000190321	248.67	666.33	lineage1.1.3	0.13957	0.209112	0.667442
10340	C	T	Internal	Rv0007	-	missense_variant	427C>T	P143S	0.000190992	248.67	666.33	lineage3	0.141071	0.209112	0.674619
10267	C	G	Tip	Rv0007	-	synonymous_variant	354C>G	P118P	0.000191078	248.67	666.33	lineage2.2.3	0.141071	0.213134	0.66189
10002	C	T	Tip	Rv0007	-	missense_variant	89C>T	A30V	0.000191947	248.67	666.33	lineage1.2.2	0.142572	0.213134	0.668932
9956	G	A	Tip	Rv0007	-	missense_variant	43G>A	G15S	0.000192647	248.67	666.33	lineage3	0.144073	0.213134	0.675973
10479	C	T	Tip	Rv0007	-	missense_variant	566C>T	A189V	0.000192695	248.67	666.33	lineage1.1.2	0.145574	0.213134	0.683014
10017	G	A	Tip	Rv0007	-	missense_variant	104G>A	G35D	0.00019331	248.67	666.33	lineage3	0.147074	0.213134	0.690056
10159	G	A	Internal	Rv0007	-	synonymous_variant	246G>A	L82L	0.000193505	248.67	666.33	lineage3	0.147074	0.217155	0.677277
10311	C	T	Tip	Rv0007	-	missense_variant	398C>T	T133I	0.000193736	248.67	666.33	lineage1.1.2	0.148575	0.217155	0.684188
10095	C	T	Internal	Rv0007	-	missense_variant	182C>T	P61L	0.00019392	248.67	666.33	lineage1.1.3	0.150076	0.217155	0.691099
10369	A	G	Tip	Rv0007	-	synonymous_variant	456A>G	G152G	0.000194079	248.67	666.33	lineage3	0.150076	0.221177	0.678534
10615	C	T	Tip	Rv0007	-	synonymous_variant	702C>T	A234A	0.000194079	248.67	666.33	lineage3	0.150076	0.225198	0.666417
10439	G	T	Tip	Rv0007	-	missense_variant	526G>T	V176F	0.000194977	248.67	666.33	lineage2.2	0.151577	0.225198	0.673081
10519	G	A	Tip	Rv0007	-	synonymous_variant	606G>A	L202L	0.000195628	248.67	666.33	lineage3	0.151577	0.229219	0.661273
10568	A	G	Internal	Rv0007	-	missense_variant	655A>G	T219A	0.000195738	248.67	666.33	lineage2.2.10	0.153077	0.229219	0.66782
10200	C	T	Tip	Rv0007	-	missense_variant	287C>T	P96L	0.000196122	248.67	666.33	lineage3.1.2	0.154578	0.229219	0.674367
10598	G	A	Tip	Rv0007	-	missense_variant	685G>A	G229S	0.000196171	248.67	666.33	lineage2.2	0.156079	0.229219	0.680914
10024	A	G	Tip	Rv0007	-	missense_variant	111A>G	I37M	0.000196244	248.67	666.33	lineage1.1.2	0.15758	0.229219	0.687462
10815	C	T	Tip	Rv0007	-	missense_variant	902C>T	A301V	0.000196271	248.67	666.33	lineage3.1.2	0.15908	0.229219	0.694009
10777	G	T	Tip	Rv0007	-	synonymous_variant	864G>T	L288L	0.000196405	248.67	666.33	lineage1.1.3	0.15908	0.233241	0.682043
10813	G	T	Tip	Rv0007	-	synonymous_variant	900G>T	L300L	0.000196731	248.67	666.33	lineage1.2.2	0.15908	0.237262	0.670483
10745	C	T	Tip	Rv0007	-	missense_variant	832C>T	L278F	0.000197149	248.67	666.33	lineage1.2.2	0.160581	0.237262	0.676808
10545	C	T	Tip	Rv0007	-	missense_variant	632C>T	A211V	0.000197164	248.67	666.33	lineage1.1.3	0.162082	0.237262	0.683134
9989	G	C	Internal	Rv0007	-	missense_variant	76G>C	G26R	0.000197286	248.67	666.33	lineage1.1.2	0.163583	0.237262	0.689459
10819	C	T	Internal	Rv0007	-	synonymous_variant	906C>T	D302D	0.000197774	248.67	666.33	lineage3	0.163583	0.241284	0.677968
10727	A	G	Internal	Rv0007	-	missense_variant	814A>G	I272V	0.000198061	248.67	666.33	A4	0.165083	0.241284	0.684188
10508	T	C	Tip	Rv0007	-	missense_variant	595T>C	W199R	0.000198144	248.67	666.33	lineage4.10	0.166584	0.241284	0.690408
10040	C	T	Tip	Rv0007	-	missense_variant	127C>T	P43S	0.000198213	248.67	666.33	lineage2.2	0.168085	0.241284	0.696628
10506	C	A	Tip	Rv0007	-	missense_variant	593C>A	P198Q	0.000198214	248.67	666.33	lineage1.1.3	0.169586	0.241284	0.702848
10327	A	G	Tip	Rv0007	-	synonymous_variant	414A>G	Q138Q	0.000198315	248.67	666.33	lineage2.2	0.169586	0.245305	0.691326
10613	G	A	Tip	Rv0007	-	missense_variant	700G>A	A234T	0.000198359	248.67	666.33	lineage3	0.171086	0.245305	0.697444
10265	C	G	Tip	Rv0007	-	missense_variant	352C>G	P118A	0.000198378	248.67	666.33	lineage3.1.2	0.172587	0.245305	0.703561
10386	C	T	Tip	Rv0007	-	missense_variant	473C>T	A158V	0.000199217	248.67	666.33	lineage1.1.3	0.174088	0.245305	0.709679
10696	C	G	Tip	Rv0007	-	missense_variant	783C>G	F261L	0.000200438	248.67	666.33	lineage3	0.175589	0.245305	0.715797
10185	C	G	Tip	Rv0007	-	missense_variant	272C>G	A91G	0.000201547	248.67	666.33	lineage1.1.3	0.177089	0.245305	0.721915
10785	A	G	Tip	Rv0007	-	missense_variant	872A>G	D291G	0.000203196	248.67	666.33	lineage2.2.10	0.17859	0.245305	0.728033
10315	G	C	Tip	Rv0007	-	synonymous_variant	402G>C	P134P	0.000203389	248.67	666.33	lineage2.2	0.17859	0.249326	0.716291
10000	G	C	Tip	Rv0007	-	synonymous_variant	87G>C	R29R	0.000206478	248.67	666.33	lineage2.2.10	0.17859	0.253348	0.704921
10399	C	G	Tip	Rv0007	-	missense_variant	486C>G	S162R	0.000206895	248.67	666.33	lineage3	0.180091	0.253348	0.710845
10696	C	T	Tip	Rv0007	-	synonymous_variant	783C>T	F261F	0.000207337	248.67	666.33	lineage2.2.10	0.180091	0.257369	0.699738
10353	C	T	Tip	Rv0007	-	missense_variant	440C>T	A147V	0.000209337	248.67	666.33	lineage1.1.3	0.181592	0.257369	0.705569
10005	C	T	Tip	Rv0007	-	missense_variant	92C>T	A31V	0.000210048	248.67	666.33	lineage2.2.7	0.183092	0.257369	0.7114
10360	T	C	Tip	Rv0007	-	synonymous_variant	447T>C	G149G	0.000244646	248.67	666.33	A4	0.183092	0.261391	0.700455
10502	G	C	Tip	Rv0007	-	missense_variant	589G>C	D197H	0.000281838	248.67	666.33	A3	0.184593	0.261391	0.706197
11924	G	A	Internal	Rv0008c	-	missense_variant	388C>T	P130S	0.000108795	124	314	lineage7	0.00318471	0	Inf
12204	G	A	Internal	Rv0008c	-	synonymous_variant	108C>T	L36L	0.000111847	124	314	lineage3, lineage3.1.1, lineage3.1.2	0.00318471	0.00806452	0.394904
12234	C	G	Internal	Rv0008c	-	synonymous_variant	78G>C	P26P	0.000125115	124	314	lineage1.1.2, lineage4.6	0.00318471	0.016129	0.197452
12297	C	T	Internal	Rv0008c	-	synonymous_variant	15G>A	V5V	0.000156423	124	314	lineage3	0.00318471	0.0241935	0.131635
12045	G	C	Tip	Rv0008c	-	synonymous_variant	267C>G	A89A	0.00015766	124	314	lineage4.6	0.00318471	0.0322581	0.0987261
12260	C	T	Internal	Rv0008c	-	missense_variant	52G>A	G18S	0.000159686	124	314	lineage1.1.2	0.00636943	0.0322581	0.197452
12020	G	A	Internal	Rv0008c	-	missense_variant	292C>T	R98C	0.000161277	124	314	lineage4.1.2	0.00955414	0.0322581	0.296178
12039	C	G	Tip	Rv0008c	-	missense_variant	273G>C	Q91H	0.000161594	124	314	lineage4.6.2	0.0127389	0.0322581	0.394904
12257	G	A	Internal	Rv0008c	-	synonymous_variant	55C>T	L19L	0.000161793	124	314	lineage6	0.0127389	0.0403226	0.315924
12293	T	C	Internal	Rv0008c	-	missense_variant	19A>G	T7A	0.000167196	124	314	lineage4.1.2	0.0159236	0.0403226	0.394904
12133	C	A	Tip	Rv0008c	-	missense_variant	179G>T	R60L	0.000168247	124	314	lineage4.1.1	0.0191083	0.0403226	0.473885
12240	C	T	Internal	Rv0008c	-	synonymous_variant	72G>A	V24V	0.00017041	124	314	lineage1.2.2	0.0191083	0.0483871	0.394904
12238	C	G	Tip	Rv0008c	-	missense_variant	74G>C	G25A	0.000170997	124	314	lineage4.1.2	0.022293	0.0483871	0.460722
12212	G	A	Tip	Rv0008c	-	missense_variant	100C>T	L34F	0.000172274	124	314	lineage4.1.2	0.0254777	0.0483871	0.526539
11926	C	G	Tip	Rv0008c	-	missense_variant	386G>C	R129P	0.000172647	124	314	lineage4.1.2	0.0286624	0.0483871	0.592357
12061	G	C	Tip	Rv0008c	-	missense_variant	251C>G	A84G	0.000172688	124	314	lineage4.3.3	0.0318471	0.0483871	0.658174
12068	C	T	Tip	Rv0008c	-	missense_variant	244G>A	V82M	0.000172721	124	314	lineage4.1.2	0.0350318	0.0483871	0.723992
12110	C	T	Internal	Rv0008c	-	missense_variant	202G>A	A68T	0.000173592	124	314	lineage4.10	0.0382166	0.0483871	0.789809
12128	C	T	Tip	Rv0008c	-	missense_variant	184G>A	A62T	0.000174329	124	314	lineage4.1.2	0.0414013	0.0483871	0.855626
11879	G	A	Internal	Rv0008c	-	missense_variant	433C>T	P145S	0.000174671	124	314	lineage4.10	0.044586	0.0483871	0.921444
12043	A	G	Tip	Rv0008c	-	missense_variant	269T>C	L90P	0.000174749	124	314	lineage4.1.2	0.0477707	0.0483871	0.987261
12263	G	A	Tip	Rv0008c	-	missense_variant	49C>T	R17W	0.000174818	124	314	lineage4.1.2	0.0509554	0.0483871	1.05308
12287	A	T	Tip	Rv0008c	-	missense_variant	25T>A	L9M	0.000174878	124	314	lineage1.2.2	0.0541401	0.0483871	1.1189
11960	C	T	Tip	Rv0008c	-	missense_variant	352G>A	A118T	0.000175161	124	314	lineage4.1.1	0.0573248	0.0483871	1.18471
12163	G	C	Tip	Rv0008c	-	missense_variant	149C>G	A50G	0.00017552	124	314	lineage4.1.2	0.0605096	0.0483871	1.25053
11917	G	A	Tip	Rv0008c	-	missense_variant	395C>T	P132L	0.000175639	124	314	lineage1.2.2	0.0636943	0.0483871	1.31635
12278	G	A	Tip	Rv0008c	-	missense_variant	34C>T	R12C	0.000176407	124	314	lineage4.10	0.066879	0.0483871	1.38217
12119	C	T	Tip	Rv0008c	-	missense_variant	193G>A	V65I	0.000176984	124	314	lineage4.1.2	0.0700637	0.0483871	1.44798
12255	C	G	Internal	Rv0008c	-	synonymous_variant	57G>C	L19L	0.000177784	124	314	lineage1.2.2	0.0700637	0.0564516	1.24113
12202	C	T	Tip	Rv0008c	-	missense_variant	110G>A	G37E	0.000179118	124	314	lineage4.10	0.0732484	0.0564516	1.29754
12005	G	A	Internal	Rv0008c	-	missense_variant	307C>T	L103F	0.000179157	124	314	lineage1.1.3	0.0764331	0.0564516	1.35396
12163	G	A	Internal	Rv0008c	-	missense_variant	149C>T	A50V	0.000179716	124	314	lineage3.1.2	0.0796178	0.0564516	1.41037
12034	G	A	Tip	Rv0008c	-	missense_variant	278C>T	A93V	0.000180056	124	314	lineage4.3.4	0.0828025	0.0564516	1.46679
12143	G	A	Tip	Rv0008c	-	missense_variant	169C>T	R57W	0.000181567	124	314	lineage4.3.4	0.0859873	0.0564516	1.5232
12142	C	G	Tip	Rv0008c	-	missense_variant	170G>C	R57P	0.000181832	124	314	lineage4.3.2	0.089172	0.0564516	1.57962
12025	T	C	Tip	Rv0008c	-	missense_variant	287A>G	Q96R	0.000182376	124	314	lineage1.1.3	0.0923567	0.0564516	1.63603
12128	C	T	Tip	Rv0008c	-	missense_variant	184G>A	A62T	0.000182633	124	314	lineage4.5	0.0955414	0.0564516	1.69245
12015	G	C	Tip	Rv0008c	-	missense_variant	297C>G	S99R	0.000183661	124	314	lineage4.10	0.0987261	0.0564516	1.74886
12070	T	C	Tip	Rv0008c	-	missense_variant	242A>G	D81G	0.000183681	124	314	lineage4.3.4	0.101911	0.0564516	1.80528
12102	C	G	Tip	Rv0008c	-	missense_variant	210G>C	E70D	0.000183874	124	314	lineage4.3.4	0.105096	0.0564516	1.86169
12284	T	C	Tip	Rv0008c	-	missense_variant	28A>G	T10A	0.000184169	124	314	lineage4.1.1	0.10828	0.0564516	1.91811
12288	C	G	Tip	Rv0008c	-	synonymous_variant	24G>C	R8R	0.000184169	124	314	lineage4.1.1	0.10828	0.0645161	1.67834
12064	A	C	Tip	Rv0008c	-	missense_variant	248T>G	V83G	0.000185461	124	314	lineage4.3.4	0.111465	0.0645161	1.72771
11922	C	G	Tip	Rv0008c	-	synonymous_variant	390G>C	P130P	0.000186114	124	314	lineage4.3.2	0.111465	0.0725806	1.53574
12301	T	C	Tip	Rv0008c	-	missense_variant	11A>G	Q4R	0.000186505	124	314	lineage4.3.4	0.11465	0.0725806	1.57962
11889	C	T	Tip	Rv0008c	-	synonymous_variant	423G>A	V141V	0.000186882	124	314	lineage3	0.11465	0.0806452	1.42166
11947	C	T	Tip	Rv0008c	-	missense_variant	365G>A	S122N	0.000187204	124	314	lineage4.3.4	0.117834	0.0806452	1.46115
12230	C	T	Tip	Rv0008c	-	missense_variant	82G>A	D28N	0.000190343	124	314	lineage1.2.1	0.121019	0.0806452	1.50064
11875	C	T	Tip	Rv0008c	-	splice_region_variant&stop_retained_variant	437G>A	*146*	0.000192058	124	314	lineage2.2	0.124204	0.0806452	1.54013
12011	G	A	Tip	Rv0008c	-	missense_variant	301C>T	H101Y	0.000193939	124	314	lineage3	0.127389	0.0806452	1.57962
12141	C	G	Tip	Rv0008c	-	synonymous_variant	171G>C	R57R	0.000194186	124	314	lineage3	0.127389	0.0887097	1.43602
12273	C	T	Tip	Rv0008c	-	synonymous_variant	39G>A	E13E	0.00019528	124	314	lineage1.1.2	0.127389	0.0967742	1.31635
11880	G	T	Tip	Rv0008c	-	synonymous_variant	432C>A	R144R	0.000197317	124	314	lineage3	0.127389	0.104839	1.21509
12178	G	A	Tip	Rv0008c	-	missense_variant	134C>T	A45V	0.000198518	124	314	lineage2.2.7	0.130573	0.104839	1.24547
11992	G	A	Tip	Rv0008c	-	missense_variant	320C>T	A107V	0.000198533	124	314	lineage1.2.2	0.133758	0.104839	1.27585
11966	C	A	Tip	Rv0008c	-	missense_variant	346G>T	G116C	0.000198639	124	314	lineage3	0.136943	0.104839	1.30622
12148	C	T	Tip	Rv0008c	-	missense_variant	164G>A	R55H	0.000201032	124	314	lineage2.2.6_RD150	0.140127	0.104839	1.3366
11883	C	T	Tip	Rv0008c	-	synonymous_variant	429G>A	P143P	0.000201547	124	314	lineage1.1.3	0.140127	0.112903	1.24113
12077	C	T	Tip	Rv0008c	-	missense_variant	235G>A	A79T	0.000201747	124	314	lineage2.2	0.143312	0.112903	1.26934
11884	G	A	Tip	Rv0008c	-	missense_variant	428C>T	P143L	0.000202328	124	314	lineage6	0.146497	0.112903	1.29754
12026	G	C	Tip	Rv0008c	-	missense_variant	286C>G	Q96E	0.000203168	124	314	lineage3	0.149682	0.112903	1.32575
12129	C	T	Tip	Rv0008c	-	synonymous_variant	183G>A	L61L	0.000206197	124	314	lineage2.2.7	0.149682	0.120968	1.23737
12093	A	C	Tip	Rv0008c	-	synonymous_variant	219T>G	A73A	0.000206716	124	314	lineage2.2.10	0.149682	0.129032	1.16003
12014	T	C	Tip	Rv0008c	-	missense_variant	298A>G	K100E	0.000239054	124	314	A4	0.152866	0.129032	1.18471
12148	C	A	Tip	Rv0008c	-	missense_variant	164G>T	R55L	0.000278178	124	314	A3	0.156051	0.129032	1.20939
12555	C	T	Internal	Rv0009	ppiA	synonymous_variant	88C>T	L30L	0.000142808	136	413	lineage4.5	0	0.00735294	0
12833	C	G	Internal	Rv0009	ppiA	synonymous_variant	366C>G	T122T	0.00014433	136	413	lineage4.6	0	0.0147059	0
12701	C	T	Internal	Rv0009	ppiA	synonymous_variant	234C>T	F78F	0.000151371	136	413	lineage1.1.3	0	0.0220588	0
12697	G	A	Internal	Rv0009	ppiA	missense_variant	230G>A	G77D	0.000154284	136	413	lineage1.1.2	0.00242131	0.0220588	0.109766
12944	C	T	Internal	Rv0009	ppiA	synonymous_variant	477C>T	I159I	0.000155902	136	413	lineage4.1.2	0.00242131	0.0294118	0.0823245
12998	G	C	Internal	Rv0009	ppiA	missense_variant	531G>C	E177D	0.000164177	136	413	lineage4.2.1	0.00484262	0.0294118	0.164649
12899	C	T	Tip	Rv0009	ppiA	synonymous_variant	432C>T	F144F	0.0001687	136	413	lineage4.1.2	0.00484262	0.0367647	0.131719
12963	G	A	Tip	Rv0009	ppiA	missense_variant	496G>A	G166S	0.000170382	136	413	lineage5	0.00726392	0.0367647	0.197579
12521	G	A	Tip	Rv0009	ppiA	synonymous_variant	54G>A	T18T	0.000170682	136	413	lineage5	0.00726392	0.0441176	0.164649
12797	C	G	Tip	Rv0009	ppiA	synonymous_variant	330C>G	P110P	0.000171048	136	413	lineage4.4.1	0.00726392	0.0514706	0.141128
12860	C	T	Tip	Rv0009	ppiA	synonymous_variant	393C>T	V131V	0.000172685	136	413	lineage4.4.1	0.00726392	0.0588235	0.123487
12758	C	T	Tip	Rv0009	ppiA	synonymous_variant	291C>T	F97F	0.000173785	136	413	lineage4.4.1	0.00726392	0.0661765	0.109766
12758	C	G	Tip	Rv0009	ppiA	missense_variant	291C>G	F97L	0.000173961	136	413	lineage4.5	0.00968523	0.0661765	0.146355
12950	G	C	Internal	Rv0009	ppiA	missense_variant	483G>C	K161N	0.000174721	136	413	lineage3	0.0121065	0.0661765	0.182943
13007	C	T	Tip	Rv0009	ppiA	synonymous_variant	540C>T	T180T	0.000174864	136	413	lineage4.10	0.0121065	0.0735294	0.164649
12519	A	G	Tip	Rv0009	ppiA	missense_variant	52A>G	T18A	0.000175639	136	413	lineage1.2.2	0.0145278	0.0735294	0.197579
12543	A	G	Tip	Rv0009	ppiA	missense_variant	76A>G	I26V	0.000175846	136	413	lineage4.10	0.0169492	0.0735294	0.230508
12809	G	C	Tip	Rv0009	ppiA	synonymous_variant	342G>C	A114A	0.000176008	136	413	lineage4.10	0.0169492	0.0808824	0.209553
12758	C	G	Tip	Rv0009	ppiA	missense_variant	291C>G	F97L	0.000176872	136	413	lineage4.5	0.0193705	0.0808824	0.239489
12938	G	A	Tip	Rv0009	ppiA	synonymous_variant	471G>A	E157E	0.000177185	136	413	lineage4.3.4	0.0193705	0.0882353	0.219532
12514	C	T	Tip	Rv0009	ppiA	missense_variant	47C>T	T16I	0.000177328	136	413	lineage4.1.2	0.0217918	0.0882353	0.246973
12984	C	T	Tip	Rv0009	ppiA	missense_variant	517C>T	P173S	0.000177385	136	413	lineage4.6.1	0.0242131	0.0882353	0.274415
12615	A	G	Tip	Rv0009	ppiA	missense_variant	148A>G	K50E	0.000177586	136	413	lineage4.1.2	0.0266344	0.0882353	0.301856
12684	C	T	Tip	Rv0009	ppiA	missense_variant	217C>T	R73W	0.000178422	136	413	lineage4.1.2	0.0290557	0.0882353	0.329298
12494	C	A	Tip	Rv0009	ppiA	missense_variant	27C>A	N9K	0.000178557	136	413	lineage4.10	0.031477	0.0882353	0.356739
12854	C	T	Internal	Rv0009	ppiA	synonymous_variant	387C>T	I129I	0.000178599	136	413	lineage1.1.3	0.031477	0.0955882	0.329298
12728	G	A	Tip	Rv0009	ppiA	synonymous_variant	261G>A	G87G	0.000178604	136	413	lineage4.2.1	0.031477	0.102941	0.305777
13001	G	T	Tip	Rv0009	ppiA	synonymous_variant	534G>T	S178S	0.000179126	136	413	lineage1.2.2	0.031477	0.110294	0.285391
12746	C	T	Tip	Rv0009	ppiA	synonymous_variant	279C>T	P93P	0.00017967	136	413	lineage4.1.2	0.031477	0.117647	0.267554
12984	C	T	Internal	Rv0009	ppiA	missense_variant	517C>T	P173S	0.00018104	136	413	lineage4.10	0.0338983	0.117647	0.288136
12785	A	G	Internal	Rv0009	ppiA	synonymous_variant	318A>G	Q106Q	0.000181738	136	413	lineage4.3.3	0.0338983	0.125	0.271186
12947	C	G	Tip	Rv0009	ppiA	synonymous_variant	480C>G	S160S	0.000182449	136	413	lineage2.2.1	0.0338983	0.132353	0.256121
12519	A	G	Tip	Rv0009	ppiA	missense_variant	52A>G	T18A	0.000183574	136	413	lineage4.10	0.0363196	0.132353	0.274415
12815	C	T	Tip	Rv0009	ppiA	synonymous_variant	348C>T	A116A	0.000183832	136	413	lineage4.10	0.0363196	0.139706	0.259972
12666	G	A	Tip	Rv0009	ppiA	missense_variant	199G>A	D67N	0.00018406	136	413	lineage1.1.3	0.0387409	0.139706	0.277303
12587	C	T	Tip	Rv0009	ppiA	synonymous_variant	120C>T	A40A	0.000184545	136	413	lineage1.1.3	0.0387409	0.147059	0.263438
13007	C	T	Tip	Rv0009	ppiA	synonymous_variant	540C>T	T180T	0.000184727	136	413	lineage3	0.0387409	0.154412	0.250894
12630	C	G	Tip	Rv0009	ppiA	missense_variant	163C>G	Q55E	0.000184743	136	413	lineage4.10	0.0411622	0.154412	0.266574
12484	C	T	Tip	Rv0009	ppiA	missense_variant	17C>T	S6F	0.00018476	136	413	lineage4.3.4	0.0435835	0.154412	0.282255
12997	A	G	Tip	Rv0009	ppiA	missense_variant	530A>G	E177G	0.000184872	136	413	lineage4.3.4	0.0460048	0.154412	0.297936
12804	C	G	Tip	Rv0009	ppiA	missense_variant	337C>G	L113V	0.000185271	136	413	lineage4.10	0.0484262	0.154412	0.313617
12656	C	T	Tip	Rv0009	ppiA	synonymous_variant	189C>T	G63G	0.000185456	136	413	lineage4.2.1	0.0484262	0.161765	0.299362
12672	G	T	Tip	Rv0009	ppiA	missense_variant	205G>T	A69S	0.000186112	136	413	lineage1.2.2	0.0508475	0.161765	0.31433
12977	G	A	Tip	Rv0009	ppiA	synonymous_variant	510G>A	P170P	0.000186612	136	413	lineage4.3.3	0.0508475	0.169118	0.300663
12903	G	C	Tip	Rv0009	ppiA	missense_variant	436G>C	E146Q	0.000186674	136	413	lineage3	0.0532688	0.169118	0.314981
12851	C	T	Tip	Rv0009	ppiA	synonymous_variant	384C>T	F128F	0.000188168	136	413	lineage1.1.3	0.0532688	0.176471	0.301856
12959	C	G	Internal	Rv0009	ppiA	synonymous_variant	492C>G	T164T	0.00018832	136	413	lineage6	0.0532688	0.183824	0.289782
12485	C	T	Tip	Rv0009	ppiA	synonymous_variant	18C>T	S6S	0.000188419	136	413	lineage2.2.3	0.0532688	0.191176	0.278637
12899	C	T	Tip	Rv0009	ppiA	synonymous_variant	432C>T	F144F	0.000189426	136	413	lineage4.10	0.0532688	0.198529	0.268317
12815	C	T	Tip	Rv0009	ppiA	synonymous_variant	348C>T	A116A	0.000192647	136	413	lineage3	0.0532688	0.205882	0.258734
12980	G	A	Internal	Rv0009	ppiA	synonymous_variant	513G>A	T171T	0.000195755	136	413	lineage2.2	0.0532688	0.213235	0.249812
12713	T	G	Tip	Rv0009	ppiA	synonymous_variant	246T>G	G82G	0.000196036	136	413	lineage1.1.3	0.0532688	0.220588	0.241485
12980	G	A	Tip	Rv0009	ppiA	synonymous_variant	513G>A	T171T	0.000197209	136	413	lineage3	0.0532688	0.227941	0.233695
12908	G	A	Tip	Rv0009	ppiA	synonymous_variant	441G>A	V147V	0.000197377	136	413	lineage3	0.0532688	0.235294	0.226392
12673	C	T	Tip	Rv0009	ppiA	missense_variant	206C>T	A69V	0.000197468	136	413	lineage1.1.3	0.0556901	0.235294	0.236683
12683	C	T	Tip	Rv0009	ppiA	synonymous_variant	216C>T	H72H	0.000198132	136	413	lineage1.1.3	0.0556901	0.242647	0.229511
12600	C	A	Tip	Rv0009	ppiA	missense_variant	133C>A	L45I	0.000199052	136	413	lineage1.1.3	0.0581114	0.242647	0.239489
12842	A	G	Tip	Rv0009	ppiA	synonymous_variant	375A>G	S125S	0.000199192	136	413	lineage3.1.2	0.0581114	0.25	0.232446
12694	A	C	Internal	Rv0009	ppiA	missense_variant	227A>C	Q76P	0.000199574	136	413	lineage2.2.10	0.0605327	0.25	0.242131
12614	C	T	Tip	Rv0009	ppiA	synonymous_variant	147C>T	T49T	0.000202962	136	413	lineage3	0.0605327	0.257353	0.235213
12659	G	A	Tip	Rv0009	ppiA	synonymous_variant	192G>A	P64P	0.000207433	136	413	lineage2.2.10	0.0605327	0.264706	0.228679
12567	C	T	Tip	Rv0009	ppiA	missense_variant	100C>T	H34Y	0.000233616	136	413	A4	0.062954	0.264706	0.237826
12886	G	A	Internal	Rv0009	ppiA	missense_variant	419G>A	R140H	0.000276236	136	413	A3	0.0653753	0.264706	0.246973
13460	G	A	Internal	Rv0010c	-	synonymous_variant	99C>T	D33D	1.62731e-05	117.33	308.67	lineage2.1, lineage2.2, lineage2.2.1, lineage2.2.10, lineage2.2.2, lineage2.2.3, lineage2.2.4, lineage2.2.5, lineage2.2.6_RD150, lineage2.2.7, lineage2.2.8_RD142, lineage2.2.9, lineage3, lineage3.1.1, lineage3.1.2, lineage4, lineage4.1.1, lineage4.1.2, lineage4.1.3, lineage4.10, lineage4.2.1, lineage4.2.2, lineage4.3, lineage4.3.1, lineage4.3.2, lineage4.3.3, lineage4.3.4, lineage4.4, lineage4.4.…	0	0.00852297	0
13482	G	A	Internal	Rv0010c	-	missense_variant	77C>T	A26V	5.04895e-05	117.33	308.67	A1, lineage6	0.00323971	0.00852297	0.380115
13298	G	C	Internal	Rv0010c	-	missense_variant	261C>G	I87M	5.48943e-05	117.33	308.67	lineage1.1.1, lineage1.1.2, lineage1.1.3, lineage1.2.1, lineage1.2.2, lineage4.6	0.00647941	0.00852297	0.760229
13482	G	A	Internal	Rv0010c	-	missense_variant	77C>T	A26V	8.37335e-05	117.33	308.67	A2	0.00971912	0.00852297	1.14034
13197	G	C	Internal	Rv0010c	-	missense_variant	362C>G	T121S	9.4846e-05	117.33	308.67	A4	0.0129588	0.00852297	1.52046
13445	C	T	Internal	Rv0010c	-	synonymous_variant	114G>A	V38V	0.000108795	117.33	308.67	lineage7	0.0129588	0.0170459	0.760229
13482	G	A	Internal	Rv0010c	-	missense_variant	77C>T	A26V	0.000131692	117.33	308.67	lineage1.2.2	0.0161985	0.0170459	0.950287
13275	T	C	Internal	Rv0010c	-	missense_variant	284A>G	Y95C	0.000132064	117.33	308.67	lineage1.1.1	0.0194382	0.0170459	1.14034
13482	G	A	Internal	Rv0010c	-	missense_variant	77C>T	A26V	0.000132064	117.33	308.67	lineage1.1.1	0.0226779	0.0170459	1.3304
13175	A	G	Internal	Rv0010c	-	synonymous_variant	384T>C	D128D	0.000139385	117.33	308.67	lineage1.2.1	0.0226779	0.0255689	0.886934
13189	C	T	Internal	Rv0010c	-	missense_variant	370G>A	V124M	0.000140925	117.33	308.67	lineage1.2.1	0.0259176	0.0255689	1.01364
13384	G	A	Internal	Rv0010c	-	missense_variant	175C>T	P59S	0.000142928	117.33	308.67	A1	0.0291574	0.0255689	1.14034
13455	G	A	Tip	Rv0010c	-	missense_variant	104C>T	P35L	0.000153156	117.33	308.67	lineage4.6	0.0323971	0.0255689	1.26705
13436	T	C	Tip	Rv0010c	-	synonymous_variant	123A>G	G41G	0.000157748	117.33	308.67	lineage4.1.1	0.0323971	0.0340919	0.950287
13529	G	A	Internal	Rv0010c	-	synonymous_variant	30C>T	T10T	0.00015849	117.33	308.67	lineage5	0.0323971	0.0426148	0.760229
13366	G	C	Internal	Rv0010c	-	missense_variant	193C>G	P65A	0.00015895	117.33	308.67	lineage4.1.1	0.0356368	0.0426148	0.836252
13315	A	G	Internal	Rv0010c	-	missense_variant	244T>C	S82P	0.00016079	117.33	308.67	A3	0.0388765	0.0426148	0.912275
13441	T	C	Internal	Rv0010c	-	missense_variant	118A>G	T40A	0.00016079	117.33	308.67	A3	0.0421162	0.0426148	0.988298
13548	G	A	Internal	Rv0010c	-	missense_variant	11C>T	T4I	0.00016215	117.33	308.67	lineage1.2.2	0.0453559	0.0426148	1.06432
13423	C	G	Internal	Rv0010c	-	missense_variant	136G>C	G46R	0.000165187	117.33	308.67	lineage4.1.2	0.0485956	0.0426148	1.14034
13545	G	A	Tip	Rv0010c	-	missense_variant	14C>T	A5V	0.000167623	117.33	308.67	lineage1.1.1	0.0518353	0.0426148	1.21637
13304	C	T	Internal	Rv0010c	-	synonymous_variant	255G>A	K85K	0.000167851	117.33	308.67	lineage1.1.2	0.0518353	0.0511378	1.01364
13449	C	A	Tip	Rv0010c	-	missense_variant	110G>T	R37L	0.000169056	117.33	308.67	lineage4.6.1	0.055075	0.0511378	1.07699
13483	C	T	Internal	Rv0010c	-	missense_variant	76G>A	A26T	0.000169466	117.33	308.67	lineage4.3.4	0.0583147	0.0511378	1.14034
13174	C	T	Tip	Rv0010c	-	missense_variant	385G>A	A129T	0.000169559	117.33	308.67	lineage4.3.1	0.0615544	0.0511378	1.2037
13256	C	T	Internal	Rv0010c	-	synonymous_variant	303G>A	L101L	0.000169882	117.33	308.67	lineage1.1.3	0.0615544	0.0596608	1.03174
13186	C	T	Tip	Rv0010c	-	missense_variant	373G>A	E125K	0.000170011	117.33	308.67	lineage4.4.2	0.0647941	0.0596608	1.08604
13394	C	T	Internal	Rv0010c	-	stop_gained	165G>A	W55*	0.000170515	117.33	308.67	lineage4.5	0.0680338	0.0596608	1.14034
13248	A	G	Tip	Rv0010c	-	missense_variant	311T>C	I104T	0.000170538	117.33	308.67	lineage4.1.2	0.0712735	0.0596608	1.19465
13179	A	C	Tip	Rv0010c	-	missense_variant	380T>G	L127R	0.000170981	117.33	308.67	lineage4.1.2	0.0745132	0.0596608	1.24895
13158	C	T	Tip	Rv0010c	-	missense_variant	401G>A	G134D	0.000171333	117.33	308.67	lineage1.1.1	0.0777529	0.0596608	1.30325
13494	A	G	Tip	Rv0010c	-	missense_variant	65T>C	V22A	0.000171407	117.33	308.67	lineage4.1.2	0.0809926	0.0596608	1.35755
13155	T	C	Tip	Rv0010c	-	missense_variant	404A>G	Y135C	0.000171488	117.33	308.67	lineage4.5	0.0842324	0.0596608	1.41185
13185	T	C	Tip	Rv0010c	-	missense_variant	374A>G	E125G	0.000172356	117.33	308.67	lineage4.4.1	0.0874721	0.0596608	1.46616
13458	G	A	Tip	Rv0010c	-	missense_variant	101C>T	T34M	0.000172525	117.33	308.67	lineage4.1.2	0.0907118	0.0596608	1.52046
13472	G	T	Tip	Rv0010c	-	synonymous_variant	87C>A	T29T	0.000172594	117.33	308.67	lineage4.1.2	0.0907118	0.0681838	1.3304
13483	C	A	Tip	Rv0010c	-	missense_variant	76G>T	A26S	0.000172923	117.33	308.67	lineage4.1.2	0.0939515	0.0681838	1.37792
13282	G	C	Tip	Rv0010c	-	missense_variant	277C>G	R93G	0.0001731	117.33	308.67	lineage4.1.2	0.0971912	0.0681838	1.42543
13313	G	C	Tip	Rv0010c	-	synonymous_variant	246C>G	S82S	0.000174315	117.33	308.67	lineage4.1.1	0.0971912	0.0767067	1.26705
13203	A	C	Tip	Rv0010c	-	missense_variant	356T>G	L119R	0.000174818	117.33	308.67	lineage4.1.2	0.100431	0.0767067	1.30928
13177	C	T	Internal	Rv0010c	-	missense_variant	382G>A	D128N	0.000175215	117.33	308.67	lineage1.1.3	0.103671	0.0767067	1.35152
13209	C	G	Internal	Rv0010c	-	missense_variant	350G>C	W117S	0.000175296	117.33	308.67	lineage4.3.4	0.10691	0.0767067	1.39375
13512	C	T	Internal	Rv0010c	-	missense_variant	47G>A	C16Y	0.000175505	117.33	308.67	lineage5	0.11015	0.0767067	1.43599
13444	A	G	Tip	Rv0010c	-	synonymous_variant	115T>C	L39L	0.000175732	117.33	308.67	lineage4.1.2	0.11015	0.0852297	1.29239
13450	G	A	Tip	Rv0010c	-	missense_variant	109C>T	R37W	0.000175851	117.33	308.67	lineage4.10	0.11339	0.0852297	1.3304
13453	C	A	Tip	Rv0010c	-	missense_variant	106G>T	G36W	0.000175918	117.33	308.67	lineage4.1.2	0.116629	0.0852297	1.36841
13472	G	T	Tip	Rv0010c	-	synonymous_variant	87C>A	T29T	0.000176013	117.33	308.67	lineage4.1.2	0.116629	0.0937527	1.24401
13537	G	A	Internal	Rv0010c	-	missense_variant	22C>T	P8S	0.000176234	117.33	308.67	lineage4.3.4	0.119869	0.0937527	1.27857
13452	C	T	Tip	Rv0010c	-	missense_variant	107G>A	G36E	0.000176325	117.33	308.67	lineage1.1.3	0.123109	0.0937527	1.31312
13228	G	T	Tip	Rv0010c	-	missense_variant	331C>A	L111M	0.000176512	117.33	308.67	lineage4.10	0.126349	0.0937527	1.34768
13557	A	T	Tip	Rv0010c	-	start_lost	2T>A	M1?	0.000176602	117.33	308.67	lineage4.10	0.129588	0.0937527	1.38224
13442	C	A	Internal	Rv0010c	-	missense_variant	117G>T	L39F	0.000176889	117.33	308.67	lineage4.10	0.132828	0.0937527	1.41679
13277	A	G	Internal	Rv0010c	-	synonymous_variant	282T>C	R94R	0.000177416	117.33	308.67	lineage3	0.132828	0.102276	1.29873
13271	G	A	Internal	Rv0010c	-	synonymous_variant	288C>T	G96G	0.000177816	117.33	308.67	lineage1.1.3	0.132828	0.110799	1.19882
13259	G	A	Internal	Rv0010c	-	synonymous_variant	300C>T	R100R	0.000178068	117.33	308.67	lineage1.1.3	0.132828	0.119322	1.11319
13147	G	C	Tip	Rv0010c	-	missense_variant	412C>G	R138G	0.000178309	117.33	308.67	lineage4.1.2	0.136068	0.119322	1.14034
13546	C	G	Tip	Rv0010c	-	missense_variant	13G>C	A5P	0.000178602	117.33	308.67	lineage4.3.3	0.139307	0.119322	1.1675
13313	G	A	Tip	Rv0010c	-	synonymous_variant	246C>T	S82S	0.000179422	117.33	308.67	lineage1.1.2	0.139307	0.127845	1.08966
13354	C	G	Tip	Rv0010c	-	missense_variant	205G>C	A69P	0.000180079	117.33	308.67	lineage4.4.1	0.142547	0.127845	1.115
13383	G	T	Tip	Rv0010c	-	missense_variant	176C>A	P59Q	0.000180231	117.33	308.67	lineage4.1.2	0.145787	0.127845	1.14034
13384	G	C	Tip	Rv0010c	-	missense_variant	175C>G	P59A	0.000180231	117.33	308.67	lineage4.1.2	0.149026	0.127845	1.16569
13490	C	G	Tip	Rv0010c	-	missense_variant	69G>C	M23I	0.000180897	117.33	308.67	lineage4.3.3	0.152266	0.127845	1.19103
13456	G	A	Tip	Rv0010c	-	missense_variant	103C>T	P35S	0.000180983	117.33	308.67	lineage4.3.4	0.155506	0.127845	1.21637
13490	C	A	Internal	Rv0010c	-	missense_variant	69G>T	M23I	0.000180999	117.33	308.67	lineage4.3.4	0.158746	0.127845	1.24171
13159	C	A	Tip	Rv0010c	-	missense_variant	400G>T	G134C	0.000181324	117.33	308.67	lineage4.3.2	0.161985	0.127845	1.26705
13408	C	G	Tip	Rv0010c	-	missense_variant	151G>C	A51P	0.000181326	117.33	308.67	lineage5	0.165225	0.127845	1.29239
13227	A	G	Tip	Rv0010c	-	missense_variant	332T>C	L111P	0.000181526	117.33	308.67	lineage4.10	0.168465	0.127845	1.31773
13228	G	A	Tip	Rv0010c	-	synonymous_variant	331C>T	L111L	0.000181526	117.33	308.67	lineage4.10	0.168465	0.136368	1.23537
13270	G	C	Tip	Rv0010c	-	missense_variant	289C>G	R97G	0.000181858	117.33	308.67	lineage4.10	0.171704	0.136368	1.25913
13464	G	A	Tip	Rv0010c	-	missense_variant	95C>T	T32I	0.000182371	117.33	308.67	lineage4.10	0.174944	0.136368	1.28289
13471	A	C	Internal	Rv0010c	-	missense_variant	88T>G	L30V	0.000182376	117.33	308.67	lineage4.3.3	0.178184	0.136368	1.30664
13203	A	G	Internal	Rv0010c	-	missense_variant	356T>C	L119P	0.000182381	117.33	308.67	lineage4.3.4	0.181424	0.136368	1.3304
13250	C	T	Internal	Rv0010c	-	synonymous_variant	309G>A	E103E	0.000182402	117.33	308.67	lineage3	0.181424	0.14489	1.25214
13490	C	T	Internal	Rv0010c	-	missense_variant	69G>A	M23I	0.000182486	117.33	308.67	lineage4.3.4	0.184663	0.14489	1.2745
13167	G	C	Tip	Rv0010c	-	missense_variant	392C>G	T131S	0.000182507	117.33	308.67	lineage4.10	0.187903	0.14489	1.29686
13176	T	C	Tip	Rv0010c	-	missense_variant	383A>G	D128G	0.000182731	117.33	308.67	lineage4.10	0.191143	0.14489	1.31922
13543	A	G	Tip	Rv0010c	-	missense_variant	16T>C	W6R	0.000182775	117.33	308.67	lineage4.10	0.194382	0.14489	1.34158
13494	A	G	Tip	Rv0010c	-	missense_variant	65T>C	V22A	0.000182998	117.33	308.67	lineage4.10	0.197622	0.14489	1.36394
13504	C	G	Tip	Rv0010c	-	missense_variant	55G>C	G19R	0.000183485	117.33	308.67	lineage2.2.1	0.200862	0.14489	1.3863
13471	A	T	Tip	Rv0010c	-	missense_variant	88T>A	L30I	0.000183827	117.33	308.67	lineage4.10	0.204101	0.14489	1.40866
13418	C	A	Tip	Rv0010c	-	synonymous_variant	141G>T	L47L	0.000183965	117.33	308.67	lineage4.3.2	0.204101	0.153413	1.3304
13537	G	A	Tip	Rv0010c	-	missense_variant	22C>T	P8S	0.00018412	117.33	308.67	lineage4.10	0.207341	0.153413	1.35152
13184	C	T	Tip	Rv0010c	-	synonymous_variant	375G>A	E125E	0.000184406	117.33	308.67	lineage1.2.1	0.207341	0.161936	1.28039
13196	G	A	Tip	Rv0010c	-	synonymous_variant	363C>T	T121T	0.000185349	117.33	308.67	lineage1.2.1	0.207341	0.170459	1.21637
13363	C	T	Tip	Rv0010c	-	missense_variant	196G>A	D66N	0.000185412	117.33	308.67	lineage1.1.2	0.210581	0.170459	1.23537
13272	C	T	Tip	Rv0010c	-	missense_variant	287G>A	G96D	0.000185468	117.33	308.67	lineage1.2.1	0.213821	0.170459	1.25438
13328	C	T	Tip	Rv0010c	-	synonymous_variant	231G>A	Q77Q	0.000185659	117.33	308.67	lineage4.10	0.213821	0.178982	1.19465
13555	G	T	Tip	Rv0010c	-	missense_variant	4C>A	Q2K	0.000185958	117.33	308.67	lineage4.3.4	0.21706	0.178982	1.21275
13212	C	T	Tip	Rv0010c	-	missense_variant	347G>A	R116H	0.000186364	117.33	308.67	lineage4.10	0.2203	0.178982	1.23085
13320	C	G	Tip	Rv0010c	-	missense_variant	239G>C	R80P	0.000186835	117.33	308.67	lineage4.3.4	0.22354	0.178982	1.24895
13473	G	A	Tip	Rv0010c	-	missense_variant	86C>T	T29I	0.00018713	117.33	308.67	lineage4.10	0.226779	0.178982	1.26705
13245	T	G	Tip	Rv0010c	-	missense_variant	314A>C	E105A	0.000187519	117.33	308.67	lineage1.2.2	0.230019	0.178982	1.28515
13441	T	G	Tip	Rv0010c	-	missense_variant	118A>C	T40P	0.000187576	117.33	308.67	lineage4.10	0.233259	0.178982	1.30325
13454	G	A	Tip	Rv0010c	-	synonymous_variant	105C>T	P35P	0.000187576	117.33	308.67	lineage4.10	0.233259	0.187505	1.24401
13539	G	A	Tip	Rv0010c	-	missense_variant	20C>T	A7V	0.000187912	117.33	308.67	lineage4.10	0.236499	0.187505	1.26129
13178	G	A	Tip	Rv0010c	-	synonymous_variant	381C>T	L127L	0.000188617	117.33	308.67	lineage4.3.3	0.236499	0.196028	1.20645
13418	C	T	Tip	Rv0010c	-	synonymous_variant	141G>A	L47L	0.00018903	117.33	308.67	lineage4.3.4	0.236499	0.204551	1.15618
13507	C	T	Internal	Rv0010c	-	missense_variant	52G>A	A18T	0.000189182	117.33	308.67	lineage1.1.3	0.239738	0.204551	1.17202
13187	C	G	Tip	Rv0010c	-	synonymous_variant	372G>C	V124V	0.000189398	117.33	308.67	lineage3	0.239738	0.213074	1.12514
13233	C	G	Tip	Rv0010c	-	missense_variant	326G>C	G109A	0.000189954	117.33	308.67	lineage4.10	0.242978	0.213074	1.14034
13531	T	C	Tip	Rv0010c	-	missense_variant	28A>G	T10A	0.000191604	117.33	308.67	lineage3	0.246218	0.213074	1.15555
13378	G	A	Tip	Rv0010c	-	synonymous_variant	181C>T	L61L	0.000191973	117.33	308.67	lineage1.2.2	0.246218	0.221597	1.1111
13191	G	A	Tip	Rv0010c	-	missense_variant	368C>T	P123L	0.000192707	117.33	308.67	lineage1.1.3	0.249457	0.221597	1.12572
13166	G	A	Tip	Rv0010c	-	synonymous_variant	393C>T	T131T	0.000193055	117.33	308.67	lineage1.1.2	0.249457	0.23012	1.08403
13458	G	A	Tip	Rv0010c	-	missense_variant	101C>T	T34M	0.000193798	117.33	308.67	lineage3	0.252697	0.23012	1.09811
13542	C	G	Tip	Rv0010c	-	missense_variant	17G>C	W6S	0.000195183	117.33	308.67	lineage3	0.255937	0.23012	1.11219
13503	C	T	Tip	Rv0010c	-	missense_variant	56G>A	G19E	0.000195576	117.33	308.67	lineage1.1.3	0.259176	0.23012	1.12627
13429	C	T	Tip	Rv0010c	-	missense_variant	130G>A	A44T	0.000196501	117.33	308.67	lineage2.2	0.262416	0.23012	1.14034
13286	C	G	Tip	Rv0010c	-	missense_variant	273G>C	E91D	0.00019659	117.33	308.67	lineage3	0.265656	0.23012	1.15442
13507	C	T	Tip	Rv0010c	-	missense_variant	52G>A	A18T	0.000197101	117.33	308.67	lineage6	0.268896	0.23012	1.1685
13172	C	T	Tip	Rv0010c	-	synonymous_variant	387G>A	A129A	0.000199116	117.33	308.67	lineage1.1.3	0.268896	0.238643	1.12677
13134	C	T	Tip	Rv0010c	-	splice_region_variant&stop_retained_variant	425G>A	*142*	0.00019982	117.33	308.67	lineage1.2.2	0.272135	0.238643	1.14034
13402	C	T	Tip	Rv0010c	-	missense_variant	157G>A	A53T	0.000199836	117.33	308.67	lineage1.1.3	0.275375	0.238643	1.15392
13192	G	A	Tip	Rv0010c	-	missense_variant	367C>T	P123S	0.00020029	117.33	308.67	lineage2.2	0.278615	0.238643	1.1675
13484	A	G	Tip	Rv0010c	-	synonymous_variant	75T>C	I25I	0.000202231	117.33	308.67	lineage3.1.1	0.278615	0.247166	1.12724
13153	C	T	Tip	Rv0010c	-	missense_variant	406G>A	A136T	0.000202355	117.33	308.67	lineage3	0.281854	0.247166	1.14034
13410	A	T	Tip	Rv0010c	-	missense_variant	149T>A	F50Y	0.000202609	117.33	308.67	lineage3.1.2	0.285094	0.247166	1.15345
13314	G	A	Tip	Rv0010c	-	missense_variant	245C>T	S82F	0.00020314	117.33	308.67	lineage3	0.288334	0.247166	1.16656
13274	G	A	Tip	Rv0010c	-	synonymous_variant	285C>T	Y95Y	0.000204244	117.33	308.67	lineage2.2.7	0.288334	0.255689	1.12767
13490	C	T	Tip	Rv0010c	-	missense_variant	69G>A	M23I	0.000205456	117.33	308.67	lineage2.2.10	0.291574	0.255689	1.14034
13495	C	A	Tip	Rv0010c	-	missense_variant	64G>T	V22L	0.000205758	117.33	308.67	lineage2.2.10	0.294813	0.255689	1.15301
13482	G	A	Tip	Rv0010c	-	missense_variant	77C>T	A26V	0.000210433	117.33	308.67	lineage1.1.3	0.298053	0.255689	1.16569
13453	C	A	Tip	Rv0010c	-	missense_variant	106G>T	G36W	0.000214477	117.33	308.67	A4	0.301293	0.255689	1.17836
13269	C	T	Internal	Rv0010c	-	missense_variant	290G>A	R97H	0.000224412	117.33	308.67	A4	0.304532	0.255689	1.19103
13280	G	T	Internal	Rv0010c	-	synonymous_variant	279C>A	R93R	0.000228419	117.33	308.67	A4	0.304532	0.264212	1.15261
13166	G	A	Tip	Rv0010c	-	synonymous_variant	393C>T	T131T	0.000229542	117.33	308.67	A4	0.304532	0.272735	1.11659
13965	C	G	Internal	Rv0011c	-	missense_variant	31G>C	D11H	0.00014433	61.67	220.33	lineage4.6	0.00453865	0	Inf
13827	C	G	Tip	Rv0011c	-	missense_variant	169G>C	G57R	0.000161964	61.67	220.33	lineage5	0.00907729	0	Inf
13943	C	T	Tip	Rv0011c	-	missense_variant	53G>A	S18N	0.000165109	61.67	220.33	lineage4.6.1	0.0136159	0	Inf
13808	G	A	Tip	Rv0011c	-	missense_variant	188C>T	A63V	0.000165295	61.67	220.33	lineage5	0.0181546	0	Inf
13835	G	A	Internal	Rv0011c	-	missense_variant	161C>T	A54V	0.00016845	61.67	220.33	lineage4.3.4	0.0226932	0	Inf
13741	A	C	Tip	Rv0011c	-	synonymous_variant	255T>G	G85G	0.000169206	61.67	220.33	lineage4.6.1	0.0226932	0.0162153	1.39949
13960	G	T	Tip	Rv0011c	-	missense_variant	36C>A	F12L	0.000170136	61.67	220.33	lineage4.1.2	0.0272319	0.0162153	1.67939
13867	G	C	Tip	Rv0011c	-	missense_variant	129C>G	I43M	0.000171164	61.67	220.33	lineage4.1.1	0.0317705	0.0162153	1.95929
13822	G	A	Tip	Rv0011c	-	synonymous_variant	174C>T	S58S	0.000171488	61.67	220.33	lineage4.5	0.0317705	0.0324307	0.979644
13960	G	C	Tip	Rv0011c	-	missense_variant	36C>G	F12L	0.000172041	61.67	220.33	lineage1.1.2	0.0363092	0.0324307	1.11959
13852	T	C	Internal	Rv0011c	-	synonymous_variant	144A>G	L48L	0.000173276	61.67	220.33	lineage4.10	0.0363092	0.048646	0.746396
13956	C	T	Tip	Rv0011c	-	missense_variant	40G>A	V14I	0.000173554	61.67	220.33	lineage4.1.1	0.0408478	0.048646	0.839695
13956	C	T	Tip	Rv0011c	-	missense_variant	40G>A	V14I	0.000174596	61.67	220.33	lineage1.1.2	0.0453865	0.048646	0.932994
13756	A	C	Tip	Rv0011c	-	synonymous_variant	240T>G	A80A	0.000174665	61.67	220.33	lineage4.5	0.0453865	0.0648614	0.699746
13794	C	T	Internal	Rv0011c	-	missense_variant	202G>A	A68T	0.000174697	61.67	220.33	lineage3	0.0499251	0.0648614	0.76972
13851	T	C	Tip	Rv0011c	-	missense_variant	145A>G	M49V	0.00017493	61.67	220.33	lineage4.10	0.0544638	0.0648614	0.839695
13920	C	T	Internal	Rv0011c	-	missense_variant	76G>A	V26I	0.000174994	61.67	220.33	lineage4.10	0.0590024	0.0648614	0.90967
13887	A	G	Internal	Rv0011c	-	missense_variant	109T>C	F37L	0.000175052	61.67	220.33	lineage4.10	0.0635411	0.0648614	0.979644
13885	G	C	Tip	Rv0011c	-	missense_variant	111C>G	F37L	0.000175841	61.67	220.33	lineage4.3.2	0.0680797	0.0648614	1.04962
13884	T	C	Tip	Rv0011c	-	missense_variant	112A>G	I38V	0.000176512	61.67	220.33	lineage4.10	0.0726183	0.0648614	1.11959
13970	T	C	Tip	Rv0011c	-	missense_variant	26A>G	K9R	0.000178154	61.67	220.33	lineage4.1.2	0.077157	0.0648614	1.18957
13852	T	G	Tip	Rv0011c	-	missense_variant	144A>C	L48F	0.000178469	61.67	220.33	lineage4.3.2	0.0816956	0.0648614	1.25954
13947	C	A	Internal	Rv0011c	-	missense_variant	49G>T	V17L	0.000179721	61.67	220.33	lineage4.3.2	0.0862343	0.0648614	1.32952
13940	C	T	Tip	Rv0011c	-	missense_variant	56G>A	R19H	0.000180358	61.67	220.33	lineage4.10	0.0907729	0.0648614	1.39949
13821	G	C	Tip	Rv0011c	-	missense_variant	175C>G	Q59E	0.000180609	61.67	220.33	lineage4.3.3	0.0953116	0.0648614	1.46947
13905	C	A	Internal	Rv0011c	-	missense_variant	91G>T	V31L	0.0001811	61.67	220.33	lineage3	0.0998502	0.0648614	1.53944
13832	G	C	Tip	Rv0011c	-	missense_variant	164C>G	A55G	0.000182131	61.67	220.33	lineage1.2.2	0.104389	0.0648614	1.60942
13750	C	T	Internal	Rv0011c	-	missense_variant	246G>A	M82I	0.00018262	61.67	220.33	lineage4.3.4	0.108928	0.0648614	1.67939
13933	C	T	Tip	Rv0011c	-	synonymous_variant	63G>A	P21P	0.000184319	61.67	220.33	lineage4.3.2	0.108928	0.0810767	1.34351
13941	G	C	Internal	Rv0011c	-	missense_variant	55C>G	R19G	0.000185207	61.67	220.33	lineage3	0.113466	0.0810767	1.39949
13725	G	A	Tip	Rv0011c	-	missense_variant	271C>T	R91C	0.000185704	61.67	220.33	lineage4.3.3	0.118005	0.0810767	1.45547
13916	C	T	Tip	Rv0011c	-	missense_variant	80G>A	G27E	0.000187279	61.67	220.33	lineage5	0.122543	0.0810767	1.51145
13964	T	C	Tip	Rv0011c	-	missense_variant	32A>G	D11G	0.000187737	61.67	220.33	lineage4.10	0.127082	0.0810767	1.56743
13858	G	C	Tip	Rv0011c	-	missense_variant	138C>G	I46M	0.000189439	61.67	220.33	lineage4.3.3	0.131621	0.0810767	1.62341
13926	C	T	Internal	Rv0011c	-	missense_variant	70G>A	V24M	0.000189676	61.67	220.33	lineage3.1.2	0.136159	0.0810767	1.67939
13943	C	G	Tip	Rv0011c	-	missense_variant	53G>C	S18T	0.000198449	61.67	220.33	lineage2.2	0.140698	0.0810767	1.73537
13780	G	C	Tip	Rv0011c	-	synonymous_variant	216C>G	P72P	0.000199261	61.67	220.33	lineage3	0.140698	0.097292	1.44614
13864	T	G	Tip	Rv0011c	-	synonymous_variant	132A>C	G44G	0.000202736	61.67	220.33	lineage2.2	0.140698	0.113507	1.23955
13729	C	T	Tip	Rv0011c	-	synonymous_variant	267G>A	T89T	0.000204281	61.67	220.33	lineage1.1.3	0.140698	0.129723	1.08461
13984	G	A	Tip	Rv0011c	-	synonymous_variant	12C>T	S4S	0.000229542	61.67	220.33	A4	0.140698	0.145938	0.964094
13750	C	T	Tip	Rv0011c	-	missense_variant	246G>A	M82I	0.000245203	61.67	220.33	A4	0.145237	0.145938	0.995194
13786	G	A	Tip	Rv0011c	-	synonymous_variant	210C>T	L70L	0.000248461	61.67	220.33	A4	0.145237	0.162153	0.895675
14401	G	A	Internal	Rv0012	-	missense_variant	313G>A	E105K	4.84938e-05	205.67	583.33	lineage2.1, lineage2.2, lineage2.2.1, lineage2.2.10, lineage2.2.2, lineage2.2.3, lineage2.2.4, lineage2.2.5, lineage2.2.6_RD150, lineage2.2.7, lineage2.2.8_RD142, lineage2.2.9, lineage3, lineage3.1.1, lineage3.1.2, lineage4, lineage4.1.1, lineage4.1.2, lineage4.1.3, lineage4.10, lineage4.2.1, lineage4.2.2, lineage4.3, lineage4.3.1, lineage4.3.2, lineage4.3.3, lineage4.3.4, lineage4.4, lineage4.4.…	0.0017143	0	Inf
14861	G	T	Internal	Rv0012	-	missense_variant	773G>T	G258V	9.90885e-05	205.67	583.33	lineage2.1, lineage2.2, lineage2.2.1, lineage2.2.10, lineage2.2.2, lineage2.2.3, lineage2.2.4, lineage2.2.5, lineage2.2.6_RD150, lineage2.2.7, lineage2.2.8_RD142, lineage2.2.9	0.00342859	0	Inf
14806	T	C	Internal	Rv0012	-	synonymous_variant	718T>C	L240L	0.000108795	205.67	583.33	lineage7	0.00342859	0.00486216	0.705158
14251	G	A	Internal	Rv0012	-	missense_variant	163G>A	D55N	0.000136061	205.67	583.33	lineage4.3, lineage4.3.1, lineage4.3.2, lineage4.3.3, lineage4.3.4	0.00514289	0.00486216	1.05774
14499	C	T	Internal	Rv0012	-	synonymous_variant	411C>T	R137R	0.0001452	205.67	583.33	lineage1.1.2	0.00514289	0.00972432	0.528869
14211	C	T	Tip	Rv0012	-	synonymous_variant	123C>T	A41A	0.000153924	205.67	583.33	lineage4.6.2	0.00514289	0.0145865	0.352579
14612	C	A	Internal	Rv0012	-	missense_variant	524C>A	A175E	0.00016079	205.67	583.33	A3	0.00685718	0.0145865	0.470106
14782	T	G	Tip	Rv0012	-	missense_variant	694T>G	Y232D	0.00016222	205.67	583.33	lineage4	0.00857148	0.0145865	0.587632
14399	C	G	Tip	Rv0012	-	missense_variant	311C>G	A104G	0.000165731	205.67	583.33	lineage4.4.2	0.0102858	0.0145865	0.705158
14116	C	A	Tip	Rv0012	-	missense_variant	28C>A	P10T	0.000167882	205.67	583.33	lineage4.5	0.0120001	0.0145865	0.822685
14864	C	G	Internal	Rv0012	-	missense_variant	776C>G	P259R	0.000168891	205.67	583.33	lineage4.1.2	0.0137144	0.0145865	0.940211
14406	G	A	Internal	Rv0012	-	synonymous_variant	318G>A	L106L	0.000169497	205.67	583.33	lineage4.10	0.0137144	0.0194486	0.705158
14745	G	A	Tip	Rv0012	-	synonymous_variant	657G>A	T219T	0.000170139	205.67	583.33	lineage4.10	0.0137144	0.0243108	0.564127
14192	C	T	Tip	Rv0012	-	missense_variant	104C>T	A35V	0.000170291	205.67	583.33	lineage4.6.2	0.0154287	0.0243108	0.634642
14573	G	C	Internal	Rv0012	-	missense_variant	485G>C	G162A	0.000170691	205.67	583.33	lineage4.10	0.017143	0.0243108	0.705158
14143	C	G	Tip	Rv0012	-	missense_variant	55C>G	R19G	0.000171203	205.67	583.33	lineage4.1.2	0.0188573	0.0243108	0.775674
14140	G	A	Tip	Rv0012	-	missense_variant	52G>A	D18N	0.000171225	205.67	583.33	lineage4.1.2	0.0205715	0.0243108	0.84619
14166	C	G	Tip	Rv0012	-	missense_variant	78C>G	F26L	0.000171407	205.67	583.33	lineage4.1.2	0.0222858	0.0243108	0.916706
14149	C	T	Tip	Rv0012	-	stop_gained	61C>T	R21*	0.000171446	205.67	583.33	lineage4.1.1	0.0240001	0.0243108	0.987222
14148	C	T	Tip	Rv0012	-	synonymous_variant	60C>T	R20R	0.000171486	205.67	583.33	lineage4.1.2	0.0240001	0.0291729	0.822685
14202	G	C	Internal	Rv0012	-	synonymous_variant	114G>C	L38L	0.000171844	205.67	583.33	lineage4.1.1	0.0240001	0.0340351	0.705158
14382	C	T	Tip	Rv0012	-	synonymous_variant	294C>T	A98A	0.000172041	205.67	583.33	lineage1.1.2	0.0240001	0.0388973	0.617014
14539	A	G	Internal	Rv0012	-	missense_variant	451A>G	I151V	0.000172591	205.67	583.33	lineage1.2.2	0.0257144	0.0388973	0.661086
14826	C	T	Tip	Rv0012	-	synonymous_variant	738C>T	A246A	0.000172647	205.67	583.33	lineage4.1.2	0.0257144	0.0437594	0.587632
14658	G	A	Tip	Rv0012	-	synonymous_variant	570G>A	G190G	0.000173386	205.67	583.33	lineage4.1.2	0.0257144	0.0486216	0.528869
14665	T	G	Tip	Rv0012	-	missense_variant	577T>G	Y193D	0.00017354	205.67	583.33	lineage4.1.2	0.0274287	0.0486216	0.564127
14818	G	C	Tip	Rv0012	-	missense_variant	730G>C	G244R	0.000173961	205.67	583.33	lineage4.2.2	0.029143	0.0486216	0.599385
14200	C	T	Tip	Rv0012	-	synonymous_variant	112C>T	L38L	0.000174116	205.67	583.33	lineage4.5	0.029143	0.0534837	0.544895
14611	G	A	Tip	Rv0012	-	missense_variant	523G>A	A175T	0.000174116	205.67	583.33	lineage4.5	0.0308573	0.0534837	0.576948
14657	G	C	Tip	Rv0012	-	missense_variant	569G>C	G190A	0.000174543	205.67	583.33	lineage4.2.2	0.0325716	0.0534837	0.609
14212	A	C	Tip	Rv0012	-	missense_variant	124A>C	T42P	0.000174624	205.67	583.33	lineage4.1.2	0.0342859	0.0534837	0.641053
14639	A	C	Tip	Rv0012	-	missense_variant	551A>C	N184T	0.000174748	205.67	583.33	lineage4.2.2	0.0360002	0.0534837	0.673106
14291	C	T	Tip	Rv0012	-	missense_variant	203C>T	A68V	0.000174764	205.67	583.33	lineage4.1.1	0.0377145	0.0534837	0.705158
14685	C	T	Tip	Rv0012	-	synonymous_variant	597C>T	I199I	0.000174985	205.67	583.33	lineage4.1.2	0.0377145	0.0583459	0.646395
14477	A	G	Tip	Rv0012	-	missense_variant	389A>G	D130G	0.000174985	205.67	583.33	lineage4.10	0.0394288	0.0583459	0.675777
14157	G	C	Tip	Rv0012	-	synonymous_variant	69G>C	A23A	0.000175096	205.67	583.33	lineage4.10	0.0394288	0.0632081	0.623794
14809	C	T	Tip	Rv0012	-	stop_gained	721C>T	Q241*	0.000176037	205.67	583.33	lineage4.1.2	0.0411431	0.0632081	0.650915
14105	C	T	Tip	Rv0012	-	missense_variant	17C>T	P6L	0.000176085	205.67	583.33	lineage1.1.1	0.0428574	0.0632081	0.678037
14277	C	T	Tip	Rv0012	-	synonymous_variant	189C>T	V63V	0.000176087	205.67	583.33	lineage1.1.2	0.0428574	0.0680702	0.629606
14291	C	T	Tip	Rv0012	-	missense_variant	203C>T	A68V	0.000176161	205.67	583.33	lineage4.10	0.0445717	0.0680702	0.65479
14612	C	G	Tip	Rv0012	-	missense_variant	524C>G	A175G	0.000176384	205.67	583.33	lineage4.3.3	0.046286	0.0680702	0.679974
14473	C	G	Tip	Rv0012	-	missense_variant	385C>G	R129G	0.000176512	205.67	583.33	lineage4.10	0.0480003	0.0680702	0.705158
14359	T	C	Tip	Rv0012	-	missense_variant	271T>C	S91P	0.000176822	205.67	583.33	lineage4.10	0.0497146	0.0680702	0.730343
14601	G	A	Tip	Rv0012	-	synonymous_variant	513G>A	Q171Q	0.000176847	205.67	583.33	lineage4.1.2	0.0497146	0.0729324	0.681653
14763	G	A	Tip	Rv0012	-	synonymous_variant	675G>A	V225V	0.000176872	205.67	583.33	lineage4.5	0.0497146	0.0777945	0.63905
14395	T	C	Tip	Rv0012	-	missense_variant	307T>C	S103P	0.00017693	205.67	583.33	lineage1.2.2	0.0514289	0.0777945	0.661086
14297	T	C	Tip	Rv0012	-	missense_variant	209T>C	V70A	0.000176947	205.67	583.33	lineage2.2.1	0.0531432	0.0777945	0.683122
14639	A	C	Tip	Rv0012	-	missense_variant	551A>C	N184T	0.000177114	205.67	583.33	lineage1.2.2	0.0548575	0.0777945	0.705158
14467	G	C	Tip	Rv0012	-	missense_variant	379G>C	A127P	0.00017724	205.67	583.33	lineage4.6.1	0.0565718	0.0777945	0.727195
14174	C	T	Internal	Rv0012	-	missense_variant	86C>T	P29L	0.000177243	205.67	583.33	lineage3	0.058286	0.0777945	0.749231
14229	C	G	Tip	Rv0012	-	synonymous_variant	141C>G	G47G	0.000177596	205.67	583.33	lineage4.10	0.058286	0.0826567	0.705158
14127	A	C	Tip	Rv0012	-	synonymous_variant	39A>C	G13G	0.000177654	205.67	583.33	lineage4.1.2	0.058286	0.0875188	0.665983
14836	C	T	Internal	Rv0012	-	missense_variant	748C>T	R250W	0.000177698	205.67	583.33	lineage4.3.3	0.0600003	0.0875188	0.685571
14747	T	G	Tip	Rv0012	-	missense_variant	659T>G	L220R	0.00017773	205.67	583.33	lineage4.10	0.0617146	0.0875188	0.705158
14618	C	T	Tip	Rv0012	-	missense_variant	530C>T	S177L	0.000177831	205.67	583.33	lineage4.3.1	0.0634289	0.0875188	0.724746
14749	T	G	Tip	Rv0012	-	missense_variant	661T>G	Y221D	0.000177837	205.67	583.33	lineage4.3.3	0.0651432	0.0875188	0.744334
14598	C	A	Tip	Rv0012	-	missense_variant	510C>A	D170E	0.000178192	205.67	583.33	lineage4.3.2	0.0668575	0.0875188	0.763922
14467	G	C	Tip	Rv0012	-	missense_variant	379G>C	A127P	0.000179109	205.67	583.33	lineage4.4.1	0.0685718	0.0875188	0.783509
14340	C	T	Tip	Rv0012	-	synonymous_variant	252C>T	I84I	0.000179178	205.67	583.33	lineage4.10	0.0685718	0.092381	0.742272
14412	T	C	Tip	Rv0012	-	synonymous_variant	324T>C	G108G	0.000179178	205.67	583.33	lineage4.10	0.0685718	0.0972432	0.705158
14782	T	C	Tip	Rv0012	-	missense_variant	694T>C	Y232H	0.000179405	205.67	583.33	lineage4.10	0.0702861	0.0972432	0.722787
14802	T	C	Tip	Rv0012	-	synonymous_variant	714T>C	P238P	0.000179422	205.67	583.33	lineage1.1.2	0.0702861	0.102105	0.688369
14136	G	A	Tip	Rv0012	-	missense_variant	48G>A	M16I	0.000179507	205.67	583.33	lineage4.10	0.0720004	0.102105	0.705158
14105	C	G	Tip	Rv0012	-	missense_variant	17C>G	P6R	0.000179925	205.67	583.33	lineage4.1.2	0.0737147	0.102105	0.721948
14799	T	C	Internal	Rv0012	-	synonymous_variant	711T>C	H237H	0.000180177	205.67	583.33	lineage4.3.4	0.0737147	0.106967	0.689132
14507	C	G	Tip	Rv0012	-	missense_variant	419C>G	S140C	0.000180268	205.67	583.33	lineage4.1.2	0.075429	0.106967	0.705158
14434	C	G	Tip	Rv0012	-	missense_variant	346C>G	H116D	0.000180358	205.67	583.33	lineage4.10	0.0771433	0.106967	0.721185
14094	A	G	Tip	Rv0012	-	synonymous_variant	6A>G	R2R	0.000180536	205.67	583.33	lineage4.10	0.0771433	0.11183	0.689829
14655	C	T	Internal	Rv0012	-	synonymous_variant	567C>T	N189N	0.000180611	205.67	583.33	lineage3	0.0771433	0.116692	0.661086
14618	C	T	Tip	Rv0012	-	missense_variant	530C>T	S177L	0.000180706	205.67	583.33	lineage4.1.2	0.0788576	0.116692	0.675777
14806	T	C	Tip	Rv0012	-	synonymous_variant	718T>C	L240L	0.00018106	205.67	583.33	lineage4.3.4	0.0788576	0.121554	0.648746
14640	C	T	Tip	Rv0012	-	synonymous_variant	552C>T	N184N	0.000181117	205.67	583.33	lineage4.10	0.0788576	0.126416	0.623794
14277	C	G	Tip	Rv0012	-	synonymous_variant	189C>G	V63V	0.000181171	205.67	583.33	lineage4.10	0.0788576	0.131278	0.60069
14388	G	A	Tip	Rv0012	-	synonymous_variant	300G>A	Q100Q	0.000181465	205.67	583.33	lineage4.1.2	0.0788576	0.13614	0.579237
14817	C	G	Tip	Rv0012	-	synonymous_variant	729C>G	V243V	0.000181629	205.67	583.33	lineage4.3.2	0.0788576	0.141003	0.559263
14637	A	G	Tip	Rv0012	-	synonymous_variant	549A>G	G183G	0.000181652	205.67	583.33	lineage4.3.2	0.0788576	0.145865	0.540621
14317	C	T	Tip	Rv0012	-	missense_variant	229C>T	R77C	0.00018194	205.67	583.33	lineage4.10	0.0805719	0.145865	0.552374
14724	G	C	Tip	Rv0012	-	synonymous_variant	636G>C	L212L	0.000182333	205.67	583.33	lineage4.1.2	0.0805719	0.150727	0.534555
14196	G	C	Tip	Rv0012	-	synonymous_variant	108G>C	G36G	0.000182402	205.67	583.33	lineage4.10	0.0805719	0.155589	0.517851
14355	C	T	Tip	Rv0012	-	synonymous_variant	267C>T	G89G	0.000182575	205.67	583.33	lineage3	0.0805719	0.160451	0.502158
14160	G	C	Tip	Rv0012	-	missense_variant	72G>C	W24C	0.000182592	205.67	583.33	lineage4.10	0.0822862	0.160451	0.512842
14420	C	T	Tip	Rv0012	-	missense_variant	332C>T	A111V	0.000182633	205.67	583.33	lineage4.5	0.0840005	0.160451	0.523527
14868	G	A	Tip	Rv0012	-	synonymous_variant	780G>A	L260L	0.000182699	205.67	583.33	lineage4.10	0.0840005	0.165313	0.508129
14787	C	G	Tip	Rv0012	-	synonymous_variant	699C>G	R233R	0.000182786	205.67	583.33	lineage4.10	0.0840005	0.170176	0.493611
14120	A	T	Tip	Rv0012	-	missense_variant	32A>T	E11V	0.00018303	205.67	583.33	lineage4.3.2	0.0857148	0.170176	0.503685
14641	A	C	Tip	Rv0012	-	missense_variant	553A>C	T185P	0.000183236	205.67	583.33	lineage4.10	0.0874291	0.170176	0.513758
14265	G	C	Tip	Rv0012	-	synonymous_variant	177G>C	L59L	0.000183249	205.67	583.33	lineage4.2.1	0.0874291	0.175038	0.499487
14682	G	A	Internal	Rv0012	-	synonymous_variant	594G>A	T198T	0.000183645	205.67	583.33	lineage4.10	0.0874291	0.1799	0.485987
14687	C	G	Tip	Rv0012	-	missense_variant	599C>G	A200G	0.000183671	205.67	583.33	lineage4.10	0.0891434	0.1799	0.495517
14157	G	A	Tip	Rv0012	-	synonymous_variant	69G>A	A23A	0.000183839	205.67	583.33	lineage1.2.2	0.0891434	0.184762	0.482477
14712	G	C	Tip	Rv0012	-	missense_variant	624G>C	M208I	0.000184038	205.67	583.33	lineage4.10	0.0908577	0.184762	0.491755
14726	C	T	Tip	Rv0012	-	missense_variant	638C>T	A213V	0.000184173	205.67	583.33	lineage4.10	0.092572	0.184762	0.501034
14104	C	T	Tip	Rv0012	-	missense_variant	16C>T	P6S	0.000184287	205.67	583.33	lineage4.3.4	0.0942863	0.184762	0.510312
14481	C	T	Tip	Rv0012	-	synonymous_variant	393C>T	A131A	0.000184377	205.67	583.33	lineage4.10	0.0942863	0.189624	0.497227
14642	C	T	Tip	Rv0012	-	missense_variant	554C>T	T185M	0.000184533	205.67	583.33	lineage2.2.2	0.0960005	0.189624	0.506268
14118	G	A	Tip	Rv0012	-	synonymous_variant	30G>A	P10P	0.000184567	205.67	583.33	lineage4.3.4	0.0960005	0.194486	0.493611
14831	C	G	Tip	Rv0012	-	missense_variant	743C>G	P248R	0.000184698	205.67	583.33	lineage4.10	0.0977148	0.194486	0.502425
14159	G	C	Tip	Rv0012	-	missense_variant	71G>C	W24S	0.000184961	205.67	583.33	lineage4.10	0.0994291	0.194486	0.51124
14824	G	A	Internal	Rv0012	-	missense_variant	736G>A	A246T	0.000185207	205.67	583.33	lineage3	0.101143	0.194486	0.520054
14093	G	T	Tip	Rv0012	-	missense_variant	5G>T	R2I	0.000185424	205.67	583.33	lineage4.3.4	0.102858	0.194486	0.528869
14347	G	A	Tip	Rv0012	-	missense_variant	259G>A	V87M	0.000185432	205.67	583.33	lineage4.10	0.104572	0.194486	0.537683
14303	G	A	Tip	Rv0012	-	missense_variant	215G>A	R72H	0.000185958	205.67	583.33	lineage4.3.4	0.106286	0.194486	0.546498
14709	C	G	Tip	Rv0012	-	synonymous_variant	621C>G	A207A	0.000186496	205.67	583.33	lineage4.3.3	0.106286	0.199348	0.533168
14817	C	T	Tip	Rv0012	-	synonymous_variant	729C>T	V243V	0.000186621	205.67	583.33	lineage4.10	0.106286	0.204211	0.520474
14232	C	T	Tip	Rv0012	-	synonymous_variant	144C>T	G48G	0.000187064	205.67	583.33	lineage4.1.1	0.106286	0.209073	0.50837
14865	C	G	Tip	Rv0012	-	synonymous_variant	777C>G	P259P	0.000187532	205.67	583.33	lineage1.2.2	0.106286	0.213935	0.496816
14395	T	C	Tip	Rv0012	-	missense_variant	307T>C	S103P	0.000188278	205.67	583.33	lineage4.10	0.108001	0.213935	0.504829
14811	G	C	Tip	Rv0012	-	missense_variant	723G>C	Q241H	0.00018897	205.67	583.33	lineage4.10	0.109715	0.213935	0.512842
14091	G	C	Tip	Rv0012	-	initiator_codon_variant	3G>C	M1?	0.000189025	205.67	583.33	lineage4.3.3	0.111429	0.213935	0.520856
14497	C	G	Tip	Rv0012	-	missense_variant	409C>G	R137G	0.000189688	205.67	583.33	lineage3.1.2	0.113144	0.213935	0.528869
14324	C	G	Tip	Rv0012	-	missense_variant	236C>G	A79G	0.00018969	205.67	583.33	lineage4.3.4	0.114858	0.213935	0.536882
14236	G	C	Tip	Rv0012	-	missense_variant	148G>C	E50Q	0.000189949	205.67	583.33	lineage1.2.1	0.116572	0.213935	0.544895
14749	T	G	Tip	Rv0012	-	missense_variant	661T>G	Y221D	0.000190519	205.67	583.33	lineage4.10	0.118286	0.213935	0.552908
14138	T	C	Tip	Rv0012	-	missense_variant	50T>C	I17T	0.000190945	205.67	583.33	lineage1.1.2	0.120001	0.213935	0.560921
14424	G	A	Tip	Rv0012	-	missense_variant	336G>A	M112I	0.000192135	205.67	583.33	lineage3	0.121715	0.213935	0.568935
14181	G	A	Tip	Rv0012	-	synonymous_variant	93G>A	V31V	0.000192207	205.67	583.33	lineage1.1.2	0.121715	0.218797	0.556292
14742	G	C	Tip	Rv0012	-	synonymous_variant	654G>C	V218V	0.00019262	205.67	583.33	lineage3.1.2	0.121715	0.223659	0.544198
14326	C	T	Tip	Rv0012	-	synonymous_variant	238C>T	L80L	0.000193185	205.67	583.33	lineage3	0.121715	0.228521	0.53262
14250	C	T	Tip	Rv0012	-	synonymous_variant	162C>T	S54S	0.00019331	205.67	583.33	lineage3	0.121715	0.233384	0.521523
14282	G	A	Internal	Rv0012	-	missense_variant	194G>A	R65Q	0.000193585	205.67	583.33	lineage2.2.5	0.123429	0.233384	0.528869
14326	C	T	Tip	Rv0012	-	synonymous_variant	238C>T	L80L	0.000194155	205.67	583.33	lineage3.1.2	0.123429	0.238246	0.518075
14865	C	T	Tip	Rv0012	-	synonymous_variant	777C>T	P259P	0.000194639	205.67	583.33	lineage1.2.2	0.123429	0.243108	0.507714
14254	G	A	Tip	Rv0012	-	missense_variant	166G>A	A56T	0.000195222	205.67	583.33	lineage1.1.3	0.125144	0.243108	0.514766
14364	C	T	Tip	Rv0012	-	synonymous_variant	276C>T	V92V	0.000195929	205.67	583.33	lineage3	0.125144	0.24797	0.504672
14452	G	A	Tip	Rv0012	-	missense_variant	364G>A	V122I	0.000196805	205.67	583.33	lineage1.2.2	0.126858	0.24797	0.511585
14285	C	T	Tip	Rv0012	-	missense_variant	197C>T	A66V	0.000197188	205.67	583.33	lineage3.1.2	0.128572	0.24797	0.518499
14420	C	T	Tip	Rv0012	-	missense_variant	332C>T	A111V	0.000197611	205.67	583.33	lineage1.1.3	0.130286	0.24797	0.525412
14799	T	G	Tip	Rv0012	-	missense_variant	711T>G	H237Q	0.000198265	205.67	583.33	lineage1.1.3	0.132001	0.24797	0.532325
14785	C	T	Tip	Rv0012	-	missense_variant	697C>T	R233C	0.000200348	205.67	583.33	lineage4.10	0.133715	0.24797	0.539239
14818	G	C	Tip	Rv0012	-	missense_variant	730G>C	G244R	0.000201945	205.67	583.33	lineage2.2.10	0.135429	0.24797	0.546152
14173	C	T	Internal	Rv0012	-	missense_variant	85C>T	P29S	0.000203152	205.67	583.33	lineage1.1.3	0.137144	0.24797	0.553065
14399	C	T	Tip	Rv0012	-	missense_variant	311C>T	A104V	0.000204028	205.67	583.33	lineage2.2.8_RD142	0.138858	0.24797	0.559979
14658	G	A	Tip	Rv0012	-	synonymous_variant	570G>A	G190G	0.000207833	205.67	583.33	lineage2.2.10	0.138858	0.252832	0.54921
14706	C	T	Tip	Rv0012	-	synonymous_variant	618C>T	A206A	0.000208259	205.67	583.33	lineage2.2.10	0.138858	0.257694	0.538847
14865	C	G	Internal	Rv0012	-	synonymous_variant	777C>G	P259P	0.000209524	205.67	583.33	lineage1.1.3	0.138858	0.262557	0.528869
14729	C	T	Internal	Rv0012	-	missense_variant	641C>T	A214V	0.000267014	205.67	583.33	A3	0.140572	0.262557	0.535398
15117	G	C	Internal	Rv0013	trpG	missense_variant	204G>C	M68I	8.90022e-05	181	518	lineage4, lineage4.1.1, lineage4.1.2, lineage4.1.3, lineage4.10, lineage4.2.1, lineage4.2.2, lineage4.3, lineage4.3.1, lineage4.3.2, lineage4.3.3, lineage4.3.4, lineage4.4, lineage4.4.1, lineage4.4.2, lineage4.5, lineage4.6, lineage4.6.1, lineage4.6.2	0.0019305	0	Inf
15177	C	G	Internal	Rv0013	trpG	synonymous_variant	264C>G	A88A	0.000117168	181	518	lineage1.1.3, lineage1.2.1	0.0019305	0.00552486	0.349421
15517	C	G	Internal	Rv0013	trpG	missense_variant	604C>G	R202G	0.00012284	181	518	lineage4.2.1, lineage4.2.2	0.003861	0.00552486	0.698842
15088	C	T	Internal	Rv0013	trpG	missense_variant	175C>T	P59S	0.000139385	181	518	lineage1.2.1	0.00579151	0.00552486	1.04826
[truncated: 325,245+ more rows]
